# Supplementary material for: Proteomic Analysis of the Spinophilin Interactome in Rodent Striatum Following Psychostimulant Sensitization
Source: Proteomes. 2018 Dec 17;6(4):53. doi: 10.3390/proteomes6040053 (PMC6313900; doi:10.3390/proteomes6040053)
Supplement: Supplementary file 1 [file proteomes-06-00053-s001.zip]

Archive with 27 entries (24 files):
- Figure S1_Human_top_Mouse_bottom spinophilin alignment.pdf
- FigureS2_Mouse_AAGAPQVNSK.pdf
- FigureS3_Human_AAGVPQVNSK.pdf
- FigureS4_Mouse_SVPAASGGDKEAVAR.pdf
- FigureS5_Human_SAPAAAGGDKEAAAR.pdf
- proteomes-379440-supplementary-revised2/
- proteomes-379440-supplementary-revised2/Figure S1_Human_top_Mouse_bottom spinophilin alignment.pdf
- proteomes-379440-supplementary-revised2/FigureS2_Mouse_AAGAPQVNSK.pdf
- proteomes-379440-supplementary-revised2/FigureS3_Human_AAGVPQVNSK.pdf
- proteomes-379440-supplementary-revised2/FigureS4_Mouse_SVPAASGGDKEAVAR.pdf
- proteomes-379440-supplementary-revised2/FigureS5_Human_SAPAAAGGDKEAAAR.pdf
- proteomes-379440-supplementary-revised2/Table S1 All.xlsx
- proteomes-379440-supplementary-revised2/Table S2 SpinoNormalized.xlsx
- proteomes-379440-supplementary-revised2/Table S3 KEGG pathways.xlsx
- proteomes-379440-supplementary-revised2/Table S4 GO_BP_CC_MF.xlsx
- proteomes-379440-supplementary-revised2/__MACOSX/
- proteomes-379440-supplementary-revised2/__MACOSX/._Figure S1_Human_top_Mouse_bottom spinophilin alignment.pdf
- proteomes-379440-supplementary-revised2/__MACOSX/._FigureS2_Mouse_AAGAPQVNSK.pdf
- proteomes-379440-supplementary-revised2/__MACOSX/._FigureS3_Human_AAGVPQVNSK.pdf
- proteomes-379440-supplementary-revised2/__MACOSX/._FigureS4_Mouse_SVPAASGGDKEAVAR.pdf
- proteomes-379440-supplementary-revised2/__MACOSX/._FigureS5_Human_SAPAAAGGDKEAAAR.pdf
- __MACOSX/
- __MACOSX/._Figure S1_Human_top_Mouse_bottom spinophilin alignment.pdf
- __MACOSX/._FigureS2_Mouse_AAGAPQVNSK.pdf
- __MACOSX/._FigureS3_Human_AAGVPQVNSK.pdf
- __MACOSX/._FigureS4_Mouse_SVPAASGGDKEAVAR.pdf
- __MACOSX/._FigureS5_Human_SAPAAAGGDKEAAAR.pdf
