# Supplementary material for: Proteomic Analysis of the Spinophilin Interactome in Rodent Striatum Following Psychostimulant Sensitization
Source: Proteomes. 2018 Dec 17;6(4):53. doi: 10.3390/proteomes6040053 (PMC6313900; doi:10.3390/proteomes6040053)
Supplement: Supplementary file 1 [file proteomes-06-00053-s001.zip › proteomes-379440-supplementary-revised2/Table S1 All.xlsx]

## Sheet: Table S1
Accession	Description	# PSMs	Abundance Ratio: (Treatment) / (Control)	Abundance Ratio (log2): (Treatment) / (Control)	P-value	-log10 P-valuemn1	Adjusted P-value	Abundance: F1: 126, Sample, Control, A2A Female	Abundance: F1: 127N, Sample, Control, D1 Female	Abundance: F1: 127C, Sample, Control, D1 Male	Abundance: F1: 130C, Sample, Control, D1 Male	Abundance: F1: 128C, Sample, Treatment, A2A Female	Abundance: F1: 129N, Sample, Treatment, D1 Female	Abundance: F1: 128N, Sample, Treatment, D1 Male	Abundance: F1: 129C, Sample, Treatment, D1 Male	Protein FDR Confidence: Combined	Exp. q-value: Combined	Sum PEP Score	Coverage [%]	# Peptides	# Unique Peptides	# Protein Groups	# AAs	MW [kDa]	calc. pI	Score Sequest HT: A2 Sequest HT	# Peptides (by Search Engine): A2 Sequest HT	# Razor Peptides	Abundances (Grouped): Control	Abundances (Grouped): Treatment	Abundances (Grouped) CV [%]: Control	Abundances (Grouped) CV [%]: Treatment
A3KGU9	Spectrin alpha chain, non-erythrocytic 1 OS=Mus musculus GN=Sptan1 PE=1 SV=2	222	3.203	1.68	0.00179289	2.74645	0.407111	14046	9977.8	11529.4	9319.3	42321.3	26694.7	42140	28009.3	High	0	499.7	31	88	88	1	2498	287.4	5.35	635.29	88	0	10725.6	34355.7	18.73	24.74
A0A0G2JGX4	Sodium/potassium-transporting ATPase subunit alpha OS=Mus musculus GN=Atp1a3 PE=1 SV=1	190	3.889	1.96	8.62048e-05	4.06447	0.0632568	13234.8	9315.6	11400.9	8656.6	45612.2	35129.7	45612.2	35207.6	High	0	375.407	32	41	27	1	1026	112.9	5.41	597.03	41	16	10305.6	40073.6	19.54	14.93
Q7TMM9	Tubulin beta-2A chain OS=Mus musculus GN=Tubb2a PE=1 SV=1	170	3.469	1.79	0.000486255	3.31314	0.216256	17410.7	11501.6	13349.5	10712.6	50685.2	35848.1	50539.8	36569.8	High	0	194.43	27	16	2	1	445	49.9	4.89	550.8	16	19	12391.2	42991	22.58	19.17
Q9CWF2	Tubulin beta-2B chain OS=Mus musculus GN=Tubb2b PE=1 SV=1	162	2.737	1.45	6.07129e-05	4.21672	0.0473533	140	105.9	140.1	112.5	380.6	310.1	380.6	310.1	High	0	172.364	26	15	1	1	445	49.9	4.89	509.29	15	0	125.5	343.5	14.45	11.79
Q6PIE5	Sodium/potassium-transporting ATPase subunit alpha-2 OS=Mus musculus GN=Atp1a2 PE=1 SV=1	155	3.185	1.67	0.000117672	3.92933	0.0808059	3807.7	3007.6	3446.8	2595.5	11595.1	8884.5	11595.1	9068.1	High	0	263.205	31	36	21	1	1020	112.1	5.55	459.69	36	1	3219.7	10254	16.38	14.72
P68372	Tubulin beta-4B chain OS=Mus musculus GN=Tubb4b PE=1 SV=1	152	3.976	1.99	0.000835576	3.07801	0.280612	1005.4	512.6	712.9	577.6	3097.7	2101.3	3097.7	2101.3	High	0	170.8	30	16	1	1	445	49.8	4.89	486.55	16	1	641.7	2551.3	31.15	22.13
P99024	Tubulin beta-5 chain OS=Mus musculus GN=Tubb5 PE=1 SV=1	150	3.782	1.92	0.000413573	3.38345	0.196606	465.8	245.3	344.1	298	1431.6	1024.6	1431.6	1024.6	High	0	161.029	26	15	1	1	444	49.6	4.89	480.86	15	0	320.2	1211.1	27.81	19.13
A2BEE9	Disks large homolog 3 OS=Mus musculus GN=Dlg3 PE=1 SV=1	143	1.356	0.44	0.0220226	1.65713	0.695094	12405.5	10668.8	12444.6	10759.2	19131.6	13443.5	17489.2	14039.6	High	0	267.304	42	38	1	1	835	92.1	6.86	437.61	38	33	11553.1	15669.8	8.55	17.05
Q9D6F9	Tubulin beta-4A chain OS=Mus musculus GN=Tubb4a PE=1 SV=3	140	3.198	1.68	0.000146708	3.83355	0.0965451	1462.1	960.8	1079	848	3661.7	2895.7	3661.7	2895.7	High	0	169.725	30	15	3	1	444	49.6	4.88	449.31	15	0	1018.2	3256.3	24.55	13.49
Q62261	Spectrin beta chain, non-erythrocytic 1 OS=Mus musculus GN=Sptbn1 PE=1 SV=2	131	3.381	1.76	0.00139818	2.85444	0.36892	7234	5173.4	6077.4	4894.5	23298.1	14967	23298.1	15427.1	High	0	293.748	28	71	61	1	2363	274.1	5.58	378.15	71	4	5607.2	18958.4	18.05	24.32
Q8VDN2	Sodium/potassium-transporting ATPase subunit alpha-1 OS=Mus musculus GN=Atp1a1 PE=1 SV=1	127	3.232	1.69	2.56282e-05	4.59128	0.0216992	4326.4	3126.9	3844.3	2943.5	12219.8	10141.4	12219.8	10275.2	High	0	242.113	28	31	19	1	1023	112.9	5.45	360.85	31	0	3467.1	11205.4	18.03	10.37
Q5SXR6	Clathrin heavy chain OS=Mus musculus GN=Cltc PE=1 SV=1	115	3.616	1.85	0.00188362	2.72501	0.410164	9641.1	7136.3	8523.2	6801.5	35526.4	21733.3	35509.8	22397.5	High	0	244.47	23	45	45	1	1679	191.9	5.69	336.89	45	0	7799	28201.6	16.32	26.99
Q9ERD7	Tubulin beta-3 chain OS=Mus musculus GN=Tubb3 PE=1 SV=1	105	2.486	1.31	0.000405805	3.39168	0.194864	1878.3	1520.7	1429.1	1128.6	4129.1	3145.8	4118.5	3261	High	0	143.337	25	14	4	1	450	50.4	4.93	365.44	14	0	1474.2	3664.8	20.73	14.56
P60710	Actin, cytoplasmic 1 OS=Mus musculus GN=Actb PE=1 SV=1	96	3.515	1.81	7.77004e-05	4.10958	0.0578573	11243.5	7464.5	9218.4	7207	33312.3	26007.3	32470.8	26177.5	High	0	145.608	44	18	8	1	375	41.7	5.48	299.04	18	12	8295.2	29154.8	21.27	13.36
P16330	2',3'-cyclic-nucleotide 3'-phosphodiesterase OS=Mus musculus GN=Cnp PE=1 SV=3	96	3.574	1.84	2.18308e-05	4.66093	0.0186424	9629.2	6188	7266	5814.2	25948.8	21968.2	25948.8	22135.8	High	0	168.215	38	24	24	1	420	47.1	8.97	270.33	24	0	6705.4	23966.6	23.77	9.38
A0A0R4J036	Neurofilament 3, medium OS=Mus musculus GN=Nefm PE=1 SV=1	95	3.153	1.66	0.000640459	3.19351	0.24902	9197.2	5668.2	6975.5	5442.5	23126.5	16566.8	23126.5	16995.6	High	0	145.328	29	30	24	1	848	95.9	4.78	261.32	30	6	6288	19825.5	25.25	18.38
A6ZI44	Fructose-bisphosphate aldolase OS=Mus musculus GN=Aldoa PE=1 SV=1	87	3.562	1.83	3.12173e-06	5.50561	0.00293324	7607.1	5075.1	6086	5372.1	19268.4	21525.8	19256.8	21573.4	High	0	142.724	39	22	17	1	418	45.1	7.91	279.15	22	5	5717.9	20365.8	18.73	6.47
Q03265	ATP synthase subunit alpha, mitochondrial OS=Mus musculus GN=Atp5a1 PE=1 SV=1	86	3.518	1.81	0.000698883	3.1556	0.255552	9597.3	5999.3	7012.5	5327.4	27197.4	18958.5	27197.4	19149	High	0	148.138	40	27	27	1	553	59.7	9.19	252.71	27	0	6486.1	22821.1	26.84	20.33
Q9JHU4	Cytoplasmic dynein 1 heavy chain 1 OS=Mus musculus GN=Dync1h1 PE=1 SV=2	84	3.187	1.67	0.000558692	3.25283	0.232713	4242.3	3168.3	3980	3150.4	13449.2	9450	13449.2	9522.5	High	0	156.79	10	51	51	1	4644	531.7	6.42	181.6	51	0	3551	11316.8	15.4	19.95
A0A0J9YUN4	Dynamin-1 OS=Mus musculus GN=Dnm1 PE=1 SV=1	82	3.71	1.89	0.00112507	2.94882	0.33031	7686.3	4921.9	5691.1	4342.1	24122.3	15927.5	24122.3	15982.7	High	0	137.114	29	33	2	1	864	97.2	6.87	206.76	33	23	5292.5	19635.2	25.78	23.53
Q68FG2	Protein Sptbn2 OS=Mus musculus GN=Sptbn2 PE=1 SV=1	80	2.869	1.52	0.00115582	2.93711	0.333708	2943.9	2328.3	2477	1942.4	8209.3	5475.5	8209.3	5781.6	High	0	164.305	19	46	38	1	2388	270.8	5.86	207.66	46	0	2401.5	6889.3	17.09	21.61
P68033	Actin, alpha cardiac muscle 1 OS=Mus musculus GN=Actc1 PE=1 SV=1	77	2.308	1.21	0.000195929	3.7079	0.119589	235.5	167.2	205.7	159.4	471	389	471	389	High	0	95.435	31	12	2	1	377	42	5.39	228.22	12	0	185.5	428	18.44	11.01
P17182	Alpha-enolase OS=Mus musculus GN=Eno1 PE=1 SV=3	76	3.596	1.85	0.00130099	2.88572	0.357503	9923.3	6001.8	7386.1	5543.6	29387.9	19374.8	29387.9	19503.3	High	0	130.903	38	18	17	1	434	47.1	6.8	229.99	18	1	6658.1	23940.8	27.29	23.53
P08551	Neurofilament light polypeptide OS=Mus musculus GN=Nefl PE=1 SV=5	73	3.067	1.62	0.000284217	3.54635	0.156323	4896.6	2967.5	3601.1	2653.9	11292.1	8746.7	11283.5	8909.9	High	0	146.444	35	23	18	1	543	61.5	4.64	197.4	23	0	3269	10026.7	28.12	14.13
O08599	Syntaxin-binding protein 1 OS=Mus musculus GN=Stxbp1 PE=1 SV=2	73	3.974	1.99	1.88262e-05	4.72524	0.0163011	6541.7	4278.1	5460.9	4289.4	21051.8	17392.6	21037.4	17585.3	High	0	98.227	27	18	18	1	594	67.5	6.96	162.15	18	0	4839.8	19234.1	21.11	10.66
P46660	Alpha-internexin OS=Mus musculus GN=Ina PE=1 SV=3	73	3.043	1.61	0.000888152	3.05151	0.292236	6881.4	4063.6	4849.9	3694.7	15733.3	11284.4	15733.3	11600.8	High	0	142.964	45	27	21	1	501	55.3	5.4	209.22	27	0	4439.4	13510	29.21	18.26
F8WIS9	Calcium/calmodulin-dependent protein kinase type II subunit alpha OS=Mus musculus GN=Camk2a PE=1 SV=1	72	3.127	1.64	0.00933506	2.02988	0.649564	5761.6	4140.1	5035.8	4212.6	18755.9	9131.4	18755.9	11060.9	High	0	65.713	19	15	10	1	489	55.3	7.44	162	15	3	4605.8	14403.4	16	35.09
S4R1C4	Calcium-transporting ATPase OS=Mus musculus GN=Atp2b2 PE=1 SV=1	69	3.339	1.74	6.69242e-05	4.17442	0.0511175	4845.1	3508.8	4370.4	3434.5	14606.6	11521.5	14606.6	11704.1	High	0	128.353	21	29	16	1	1154	127.2	6.32	188.61	29	14	3916	13075.1	16.95	13.2
F6RT34	Myelin basic protein (Fragment) OS=Mus musculus GN=Mbp PE=1 SV=1	68	1.712	0.78	0.0327723	1.48449	0.695094	5269.5	10851	10876.8	3343.9	12944.5	12864.7	12944.5	12946.7	High	0	120.259	59	14	1	1	212	23.2	10.87	176.6	14	12	7561.7	12944.5	50.97	0.31
A2ARP8	Microtubule-associated protein 1A OS=Mus musculus GN=Map1a PE=1 SV=1	67	3.68	1.88	0.00124538	2.9047	0.347817	4531.9	2882.1	3324.6	2743.5	14018.9	9183.1	14018.9	9256.5	High	0	113.158	9	31	30	1	3014	325.7	5.01	182.43	31	1	3095.5	11391.5	24.12	23.85
P46460	Vesicle-fusing ATPase OS=Mus musculus GN=Nsf PE=1 SV=2	62	3.696	1.89	0.00173086	2.76174	0.402207	3833.1	2696.5	3399.7	2606.6	14034.5	8647.5	14034.5	8922.4	High	0	120.076	29	31	31	1	744	82.6	6.95	156.02	31	0	3027.8	11190.2	18.69	26.58
P63017	Heat shock cognate 71 kDa protein OS=Mus musculus GN=Hspa8 PE=1 SV=1	61	2.829	1.5	0.00465759	2.33184	0.545468	7632.4	4573.7	5592.5	4612.4	17354.2	10308	17354.2	11898.6	High	0	105.342	34	23	14	1	646	70.8	5.52	179.88	23	8	5078.9	14369.8	25.57	25.77
P11499	Heat shock protein HSP 90-beta OS=Mus musculus GN=Hsp90ab1 PE=1 SV=3	60	3.59	1.84	8.72231e-05	4.05937	0.0637346	1186.9	893.6	1115.3	935.4	4168.2	3193.8	4168.2	3226.3	High	0	150.479	31	25	13	1	724	83.2	5.03	169.4	25	0	1021.4	3667.1	13.63	15
P17710	Hexokinase-1 OS=Mus musculus GN=Hk1 PE=1 SV=3	60	3.175	1.67	5.70168e-05	4.244	0.044699	4275.8	3333.8	4013.3	3318.9	12954	10290.2	12954	10414.1	High	0	122.135	21	23	23	1	974	108.2	6.8	168.18	23	0	3657.8	11614.8	12.97	12.9
G5E829	Plasma membrane calcium-transporting ATPase 1 OS=Mus musculus GN=Atp2b1 PE=1 SV=1	60	3.152	1.66	0.000523971	3.28069	0.224457	1005.3	824.3	942.2	779.3	3239.5	2211.3	3239.5	2381.3	High	0	128.842	17	23	9	1	1220	134.7	5.91	170.08	23	0	881.3	2777.4	11.74	19.83
F6TYB7	Myelin basic protein (Fragment) OS=Mus musculus GN=Mbp PE=1 SV=1	58	1.612	0.69	0.0254802	1.5938	0.695094	314.6	259.1	315.4	243.9	539.8	328.8	539.8	392.2	High	0	89.294	54	12	1	1	191	21.2	10.73	138.22	12	0	285.5	460.1	13.13	23.7
Q99KI0	Aconitate hydratase, mitochondrial OS=Mus musculus GN=Aco2 PE=1 SV=1	57	2.834	1.5	3.1221e-06	5.50555	0.00293324	2747.4	2085.2	2396.7	1930.7	6548.3	5883.5	6525.2	6150.1	High	0	112.296	23	15	15	1	780	85.4	7.93	174.75	15	0	2235.5	6334.9	15.78	5.09
P17426	AP-2 complex subunit alpha-1 OS=Mus musculus GN=Ap2a1 PE=1 SV=1	57	3.352	1.74	0.00283016	2.54819	0.463944	4056.7	2769	3353.7	2565.4	12788.6	7549.6	12788.6	8156.6	High	0	112.066	23	24	15	1	977	107.6	7.03	156.67	24	8	3047.4	10213.3	21.02	27.71
P07901	Heat shock protein HSP 90-alpha OS=Mus musculus GN=Hsp90aa1 PE=1 SV=4	57	3.356	1.75	1.20801e-05	4.91793	0.0108013	4556.3	3044.8	3888.5	3421.8	13179.3	11133.9	13179.3	11367.4	High	0	134.211	32	26	14	1	733	84.7	5.01	182.5	26	8	3647.7	12239.9	17.47	9.15
P05213	Tubulin alpha-1B chain OS=Mus musculus GN=Tuba1b PE=1 SV=2	54	4.185	2.07	0.000139417	3.85568	0.0927631	614.6	396.6	528.5	388.6	2214.6	1657.5	2214.6	1657.5	High	0	101.8	29	17	1	1	451	50.1	5.06	147.67	17	0	457.8	1915.9	22.65	16.61
A0A0A0MQA5	Tubulin alpha chain (Fragment) OS=Mus musculus GN=Tuba4a PE=1 SV=1	54	4.115	2.04	0.000193467	3.71339	0.118861	6423.8	4033	4837.4	3899.3	21103.6	15474.5	20992.3	15736.5	High	0	104.769	30	18	2	1	477	52.9	5.19	147.45	18	12	4416.9	18175.4	24.18	17.16
P20357	Microtubule-associated protein 2 OS=Mus musculus GN=Map2 PE=1 SV=2	53	3.399	1.76	0.00555389	2.2554	0.579392	3168.8	2270.9	2637	2028	11010.1	5977.8	11010.1	6282.2	High	0	104.952	14	25	15	1	1828	199	4.91	140.22	25	6	2447.1	8316.7	19.64	32.91
O08553	Dihydropyrimidinase-related protein 2 OS=Mus musculus GN=Dpysl2 PE=1 SV=2	51	3.922	1.97	0.0076311	2.11741	0.63059	4905.5	2534.7	2772.2	1875.4	14170.7	7627.1	14170.7	7627.1	High	0	125.014	33	16	14	1	572	62.2	6.38	160.9	16	3	2650.8	10396.2	43.41	34.66
Q5SVJ0	Calcium/calmodulin-dependent protein kinase II, beta, isoform CRA_b OS=Mus musculus GN=Camk2b PE=1 SV=1	51	3.139	1.65	0.00362656	2.44051	0.511165	3881.8	2849.9	3352.9	2771.1	12329.9	7205.4	12329.9	7637.2	High	0	96.771	19	16	11	1	666	72.9	7.27	133.21	16	4	3091.2	9703.9	16.01	28.75
P05202	Aspartate aminotransferase, mitochondrial OS=Mus musculus GN=Got2 PE=1 SV=1	49	2.94	1.56	1.73859e-06	5.7598	0.00165898	4197.6	3126.2	4124.4	3400.3	11446.7	10307.8	11446.7	10586.5	High	0	85.229	37	19	19	1	430	47.4	9	146.59	19	0	3744.9	11008.2	14.31	5.37
Q6R891	Neurabin-2 OS=Mus musculus GN=Ppp1r9b PE=1 SV=1	48	2.024	1.02	0.020424	1.68986	0.695094	1619.9	2456.3	1399.6	874.7	3605	2654.2	3500	2310	High	0	102.357	25	20	19	1	817	89.5	4.92	147.55	20	0	1505.7	3047.9	41.45	21.05
D3Z4J3	Unconventional myosin-Va OS=Mus musculus GN=Myo5a PE=1 SV=1	48	3.322	1.73	0.00133612	2.87416	0.359899	3131.2	2187.9	2702.3	2192.5	9824.7	6309.2	9824.7	6656.3	High	0	87.312	13	28	28	1	1855	215.4	8.5	112.13	28	0	2434.1	8086.8	17.8	23.73
P50516	V-type proton ATPase catalytic subunit A OS=Mus musculus GN=Atp6v1a PE=1 SV=2	47	3.324	1.73	0.000610054	3.21463	0.243174	3746.5	2740.3	2997.3	2381.7	11318.1	7854.8	11318.1	8020.5	High	0	102.125	23	15	15	1	617	68.3	5.58	135.59	15	0	2865.9	9527.7	19.49	20.28
A0A0A0MQF6	Glyceraldehyde-3-phosphate dehydrogenase OS=Mus musculus GN=Gapdh PE=1 SV=1	47	3.382	1.76	9.32621e-05	4.03029	0.0673855	5019.7	3566.6	4274.8	3139.3	14852.6	11600.9	14852.6	11741.7	High	0	90.757	31	11	1	1	359	38.6	8.97	141.46	11	10	3904.7	13205.9	20.63	13.86
Q9DBG3	AP-2 complex subunit beta OS=Mus musculus GN=Ap2b1 PE=1 SV=1	46	3.233	1.69	0.00287042	2.54206	0.463944	3565.7	2660.7	3093.2	2435.4	11695.1	6941.9	11695.1	7356.1	High	0	101.009	17	19	9	1	937	104.5	5.38	135.59	19	7	2868.8	9275.3	16.99	27.91
P05201	Aspartate aminotransferase, cytoplasmic OS=Mus musculus GN=Got1 PE=1 SV=3	46	2.929	1.55	8.0871e-07	6.09221	0.000781717	3422.2	2542	3143.7	2657.3	8761.3	8180.4	8761.3	8180.4	High	0	59.753	27	13	13	1	413	46.2	7.14	111.01	13	0	2890.3	8465.9	14.05	3.96
P63328	Serine/threonine-protein phosphatase 2B catalytic subunit alpha isoform OS=Mus musculus GN=Ppp3ca PE=1 SV=1	45	3.261	1.71	0.000541555	3.26636	0.228543	2804.4	1840.7	2326.5	1783.3	7975.3	5710.9	7975.3	5710.9	High	0	72.923	23	12	8	1	521	58.6	5.86	104.39	12	5	2069.4	6748.8	21.81	19.1
E9Q800	MICOS complex subunit MIC60 OS=Mus musculus GN=Immt PE=1 SV=1	45	3.101	1.63	0.0012965	2.88723	0.357503	2580.1	1977.1	2284.5	1834.9	7841.5	4976.2	7841.5	5539.2	High	0	83.917	29	25	25	1	679	75.6	7.8	116.26	25	0	2125.2	6590.6	15.31	23.05
P14094	Sodium/potassium-transporting ATPase subunit beta-1 OS=Mus musculus GN=Atp1b1 PE=1 SV=1	45	3.834	1.94	0.000143368	3.84355	0.094844	2704.8	2322.3	2529.5	1961.2	10705	7816.7	10705	8066.7	High	0	81.829	26	14	14	1	304	35.2	8.65	131.87	14	0	2423.7	9292.7	13.43	17.15
P48962	ADP/ATP translocase 1 OS=Mus musculus GN=Slc25a4 PE=1 SV=4	44	3.757	1.91	0.000151178	3.82051	0.0989273	4923.1	3884.7	4340.6	3395.4	17803.2	13160.5	17803.2	13368.5	High	0	96.475	40	20	11	1	298	32.9	9.72	118.77	20	7	4106.3	15427.3	15.75	16.88
Q8BH59	Calcium-binding mitochondrial carrier protein Aralar1 OS=Mus musculus GN=Slc25a12 PE=1 SV=1	44	3.339	1.74	0.00074333	3.12882	0.262466	3609.1	2592.1	2893.9	2328.9	10833.9	7302.7	10833.9	7718.1	High	0	83.639	21	17	17	1	677	74.5	8.25	128.31	17	0	2738.8	9144.2	19.35	21
P15105	Glutamine synthetase OS=Mus musculus GN=Glul PE=1 SV=6	43	3.374	1.75	0.00173385	2.76099	0.402207	4424	2619.9	3284.1	2601	12177.5	7924.9	12150.6	8061.2	High	0	58.405	27	12	12	1	373	42.1	7.08	119.89	12	0	2933.3	9896.9	26.47	23.9
P18872	Guanine nucleotide-binding protein G(o) subunit alpha OS=Mus musculus GN=Gnao1 PE=1 SV=3	43	3.56	1.83	0.000354565	3.4503	0.179242	3599.5	2697.6	3412.8	2741.5	12813.5	9019.5	12813.5	9254.3	High	0	76.535	28	12	11	1	354	40.1	5.53	120.25	12	0	3058.8	10889.4	14.8	19.36
O55143	Sarcoplasmic/endoplasmic reticulum calcium ATPase 2 OS=Mus musculus GN=Atp2a2 PE=1 SV=2	42	3	1.59	9.16946e-05	4.03766	0.0663768	2317.1	1794.1	2052.1	1598.1	6442.6	5072.6	6442.6	5144.6	High	0	108.39	19	24	24	1	1044	114.8	5.34	126.17	24	0	1918.8	5757.1	16.1	13.34
O88935	Synapsin-1 OS=Mus musculus GN=Syn1 PE=1 SV=2	42	3.574	1.84	5.72432e-06	5.24228	0.00528102	3981.2	2390.3	2952	2253.7	9843.6	9072.8	9807.4	9188.6	High	0	72.502	27	15	14	1	706	74.1	9.8	134.43	15	0	2656.3	9493	27.13	4.26
P10126	Elongation factor 1-alpha 1 OS=Mus musculus GN=Eef1a1 PE=1 SV=3	41	3.439	1.78	0.00175131	2.75664	0.402817	5511.3	3603.4	4402.6	3506.6	16986	10788.2	16986	11043.3	High	0	67.543	27	15	8	1	462	50.1	9.01	110.1	15	6	3983	13696	21.81	25.13
P14152	Malate dehydrogenase, cytoplasmic OS=Mus musculus GN=Mdh1 PE=1 SV=3	41	3.218	1.69	4.01587e-05	4.39622	0.032783	3627.3	2671.7	3176.6	2379.4	8486.3	10354.1	8486.3	10354.1	High	0	68.422	28	12	12	1	334	36.5	6.58	96.56	12	0	2913.2	9373.8	18.61	11.45
Q9QXS1	Plectin OS=Mus musculus GN=Plec PE=1 SV=3	41	2.515	1.33	0.00242192	2.61584	0.432028	1951	1592.8	1799	1389.8	5073	3198.9	5073	3572.4	High	0	93.546	7	33	32	1	4691	533.9	5.96	99.62	33	1	1692.8	4257.1	14.53	23.31
Q9DB77	Cytochrome b-c1 complex subunit 2, mitochondrial OS=Mus musculus GN=Uqcrc2 PE=1 SV=1	40	3.026	1.6	2.53531e-06	5.59597	0.00239301	4149.7	2783.1	3524.6	2678.9	9642.9	9274.5	9711.2	9315.7	High	0	80.893	34	16	16	1	453	48.2	9.25	134.17	16	0	3132	9477.9	20.98	2.35
H3BJD6	Protein Ppp1r9a OS=Mus musculus GN=Ppp1r9a PE=1 SV=1	39	1.983	0.99	0.0267302	1.573	0.695094	1746.8	2651.5	1503.3	937.6	3977.5	2806.3	3680.8	2384.1	High	0	83.706	15	19	18	1	1292	144.3	5.55	109.41	19	0	1620.5	3213.9	41.73	23.13
P61982	14-3-3 protein gamma OS=Mus musculus GN=Ywhag PE=1 SV=2	39	3.494	1.8	1.05816e-05	4.97545	0.00952024	3433.7	2308.1	2683.6	2261.5	9340.1	8094.2	9340.1	8094.2	High	0	63.766	35	12	7	1	247	28.3	4.89	110.75	12	3	2488.8	8694.9	20.29	8.25
P17427	AP-2 complex subunit alpha-2 OS=Mus musculus GN=Ap2a2 PE=1 SV=2	39	3.389	1.76	0.00279031	2.55435	0.462225	1898.3	1298.8	1556.7	1292	6058.1	3597.3	6058.1	3833.6	High	0	66.304	15	17	8	1	938	104	6.93	98.9	17	0	1421.9	4819.2	18.91	27.75
P84091	AP-2 complex subunit mu OS=Mus musculus GN=Ap2m1 PE=1 SV=1	39	3.448	1.79	0.00269041	2.57018	0.451611	3176.3	2222.4	2751.1	2132.7	10950.9	6639.1	10950.9	6639.1	High	0	53.89	30	15	15	1	435	49.6	9.54	106.26	15	0	2472.7	8526.7	18.96	28.3
Q9Z2I9	Succinate--CoA ligase [ADP-forming] subunit beta, mitochondrial OS=Mus musculus GN=Sucla2 PE=1 SV=2	38	3.463	1.79	0.000608159	3.21598	0.243174	2886.6	1987.9	2412.6	1840.1	9084.2	6330.8	9084.2	6330.8	High	0	76.478	25	14	14	1	463	50.1	7.01	106.23	14	0	2190	7583.6	20.62	20.63
P60202	Myelin proteolipid protein OS=Mus musculus GN=Plp1 PE=1 SV=2	38	4.614	2.21	3.28142e-07	6.48394	0.000321199	3459.6	2309	2823.3	2137	12185.4	11381.2	12185.4	11390.9	High	0	50.694	27	9	9	1	277	30.1	8.35	104.42	9	0	2553.2	11781.5	22.17	3.92
P19246	Neurofilament heavy polypeptide OS=Mus musculus GN=Nefh PE=1 SV=3	38	2.92	1.55	0.000271301	3.56655	0.151163	960.3	717.2	781.1	577	2506	1906.1	2506	1906.1	High	0	74.554	16	21	16	1	1090	116.9	5.81	103.15	21	0	748.5	2185.6	20.96	15.7
P12960	Contactin-1 OS=Mus musculus GN=Cntn1 PE=1 SV=1	38	2.765	1.47	0.00531713	2.27432	0.569302	1359.1	878.8	1094.7	942.3	3530	2029.4	3498.8	2254.6	High	0	58.383	18	19	19	1	1020	113.3	6.16	87.41	19	0	1015.6	2808.6	20	28.21
D3Z656	Synaptojanin-1 OS=Mus musculus GN=Synj1 PE=1 SV=1	38	3.309	1.73	0.000358601	3.44539	0.180499	3039.5	2105.4	2460.1	2136.1	8844.3	6408.2	8844.3	6506.4	High	0	82.876	14	21	21	1	1607	176.2	7.72	109.05	21	0	2292.4	7585.8	17.8	18.02
Q8C8R3	Ankyrin-2 OS=Mus musculus GN=Ank2 PE=1 SV=2	37	3.562	1.83	0.00204395	2.68953	0.419722	1385.5	926.3	1177.8	881.8	4715	2935.4	4715	2935.4	High	0	79.702	6	24	10	1	3898	426	5.17	88.33	24	5	1044.5	3720.3	21.47	26.86
P43006	Excitatory amino acid transporter 2 OS=Mus musculus GN=Slc1a2 PE=1 SV=1	36	3.477	1.8	6.41936e-05	4.19251	0.0494501	3133.9	2382.5	2817.2	2117.4	10112.1	7940.1	10112.1	8024.7	High	0	49.85	12	10	10	1	572	62	6.68	87.62	10	0	2590.7	9008.1	17.28	13.6
P52480	Pyruvate kinase PKM OS=Mus musculus GN=Pkm PE=1 SV=4	36	3.251	1.7	2.17527e-06	5.66249	0.00206438	3748.6	2486.7	3007.2	2405.8	9140.4	8647	9140.4	8647	High	0	74.527	23	14	14	1	531	57.8	7.47	92.1	14	0	2734.6	8890.3	21.22	3.2
P51881	ADP/ATP translocase 2 OS=Mus musculus GN=Slc25a5 PE=1 SV=3	36	4.518	2.18	0.000283693	3.54715	0.156298	1167.5	775.5	1065.5	822.7	5038.9	3533.1	5038.9	3550.4	High	0	54.605	31	14	5	1	298	32.9	9.73	95.95	14	0	936.3	4229.7	19.72	20.15
Q0VF59	Disks large-associated protein 2 OS=Mus musculus GN=Dlgap2 PE=1 SV=1	36	1.644	0.72	0.0275512	1.55986	0.695094	825.7	681.1	815	671.1	1473	878	1473	1018.2	High	0	54.304	12	14	12	1	1060	119.2	6.9	87.67	14	1	745	1224.7	11.16	25.48
P62814	V-type proton ATPase subunit B, brain isoform OS=Mus musculus GN=Atp6v1b2 PE=1 SV=1	36	3.151	1.66	0.000470246	3.32767	0.212168	3446.7	2158	2511.4	2135.7	8466.6	6215.1	8466.6	6356	High	0	62.254	20	12	12	1	511	56.5	5.81	102.08	12	0	2328	7335.8	23.95	17.09
G5E902	MCG10343, isoform CRA_b OS=Mus musculus GN=Slc25a3 PE=1 SV=1	35	4.204	2.07	0.000947693	3.02333	0.301205	3450.7	2412.7	2996.2	2295.5	13938.4	8889.4	13938.4	9164.5	High	0	52.499	23	12	12	1	358	39.7	9.29	74.37	12	0	2688.7	11302.1	19.26	24.71
F8WIV5	Dynamin-2 OS=Mus musculus GN=Dnm2 PE=1 SV=2	35	2.82	1.5	0.00179826	2.74515	0.407111	77.3	63.3	74.9	53.9	240.3	156.9	240.3	156.9	High	0	43.843	12	13	1	1	870	98	7.64	81.62	13	1	68.9	194.2	16.11	24.25
E9Q828	Calcium-transporting ATPase OS=Mus musculus GN=Atp2b4 PE=1 SV=1	35	2.137	1.1	0.0104464	1.98103	0.664486	169.9	152.9	138.3	105	367.3	202	367.3	262.8	High	0	80.184	12	15	5	1	1172	129.2	6.73	110.37	15	0	145.4	310.7	19.48	27.26
P63101	14-3-3 protein zeta/delta OS=Mus musculus GN=Ywhaz PE=1 SV=1	34	3.547	1.83	5.76632e-05	4.2391	0.045139	2466.9	1803.6	1937.7	1524.4	7474.2	5941.4	7401.4	5941.4	High	0	73.072	33	11	7	1	245	27.8	4.79	105.26	11	2	1869.4	6631.3	20.45	12.92
Q9CQV8	14-3-3 protein beta/alpha OS=Mus musculus GN=Ywhab PE=1 SV=3	34	3.376	1.76	1.33585e-05	4.87424	0.0117792	186.4	116.1	174	156	604.9	511.5	604.9	511.5	High	0	64.691	32	10	3	1	246	28.1	4.83	94.12	10	0	164.8	556.2	19.4	9.66
Q64332	Synapsin-2 OS=Mus musculus GN=Syn2 PE=1 SV=2	33	3.155	1.66	0.0018689	2.72841	0.410069	3175.6	2297.5	2407.2	1847.4	9113	5800.5	9113	6039.6	High	0	50.266	19	10	9	1	586	63.3	8.43	104.11	10	0	2351.7	7418.8	22.69	24.56
Q3UH59	Myosin-10 OS=Mus musculus GN=Myh10 PE=1 SV=1	33	3.23	1.69	0.00526119	2.27892	0.567744	2030.8	1478.9	1825.8	1526.5	6809.2	3576.3	6809.2	4270.9	High	0	55.765	10	22	16	1	2013	233.3	5.57	85.76	22	2	1669.5	5392.7	15.17	31.49
P14873	Microtubule-associated protein 1B OS=Mus musculus GN=Map1b PE=1 SV=2	33	3.476	1.8	0.00218829	2.6599	0.427711	2492.6	1757.9	1807.3	1524.5	7785	4814.3	7785	4930	High	0	69.318	9	20	19	1	2464	270.1	4.83	96.9	20	0	1782.4	6195.2	21.98	26.58
Q9CZU6	Citrate synthase, mitochondrial OS=Mus musculus GN=Cs PE=1 SV=1	32	3.833	1.94	2.66654e-05	4.57405	0.0224892	2276	1739.9	2222.3	1824.9	6927.9	8602.4	6927.9	8602.4	High	0	49.067	18	11	11	1	464	51.7	8.57	79.79	11	0	2013.8	7719.9	13.52	12.45
Q9D6R2	Isocitrate dehydrogenase [NAD] subunit alpha, mitochondrial OS=Mus musculus GN=Idh3a PE=1 SV=1	32	3.72	1.9	0.000127849	3.8933	0.0866631	2627.1	1731.3	2037.7	1524.2	7963.5	6120.1	7963.5	6130.2	High	0	62.312	30	12	12	1	366	39.6	6.73	84.89	12	0	1878.3	6987	24.25	15.07
P97300	Neuroplastin OS=Mus musculus GN=Nptn PE=1 SV=3	31	3.743	1.9	0.000509114	3.29319	0.22158	1674.9	1111.3	1347.7	1051.1	5478.3	3830.3	5478.3	3830.3	High	0	57.341	22	10	10	1	397	44.3	7.74	92.22	10	0	1223.8	4580.8	21.83	20.44
B1AQX9	SRC kinase-signaling inhibitor 1 OS=Mus musculus GN=Srcin1 PE=1 SV=1	31	3.234	1.69	0.00069125	3.16036	0.255552	1781.9	1237.1	1468.5	1227.5	5188.1	3608.6	5188.1	3662.7	High	0	57.378	17	20	20	1	1217	130.5	9.25	79.75	20	0	1347.8	4359.2	18.23	20.32
Q02053	Ubiquitin-like modifier-activating enzyme 1 OS=Mus musculus GN=Uba1 PE=1 SV=1	31	3.342	1.74	1.01913e-06	5.99177	0.000981956	1616.8	1286.5	1467	1300.2	4848.5	4305.4	4822.6	4418.6	High	0	65.385	16	16	16	1	1058	117.7	5.66	90.02	16	0	1381.1	4616.2	11.01	6.03
E9QKR0	Guanine nucleotide-binding protein G(I)/G(S)/G(T) subunit beta-2 OS=Mus musculus GN=Gnb2 PE=1 SV=1	31	3.354	1.75	0.000331506	3.47951	0.172332	2646.6	1721.3	2199.3	1872.9	7938.9	5767.8	7938.9	5835.9	High	0	46.959	16	6	1	1	382	41.4	6.6	87.25	6	4	2029.5	6806.7	19.41	17.96
P62631	Elongation factor 1-alpha 2 OS=Mus musculus GN=Eef1a2 PE=1 SV=1	30	2.436	1.28	0.00232456	2.63366	0.432028	567.9	488.6	524.5	402.8	1432.4	893	1432.4	1061.5	High	0	48.616	24	13	6	1	463	50.4	9.03	76.11	13	0	506.2	1233.1	14.13	22.55
E9Q1G8	Septin-7 OS=Mus musculus GN=Sept7 PE=1 SV=2	30	3.956	1.98	0.000266203	3.57479	0.149224	1802.4	1028.6	1182.2	989.2	5048.2	3769.7	5048.2	3769.7	High	0	56.72	28	15	14	1	437	50.6	8.57	87.66	15	0	1102.7	4362.4	30.16	16.74
Q91VR2	ATP synthase subunit gamma, mitochondrial OS=Mus musculus GN=Atp5c1 PE=1 SV=1	29	3.25	1.7	0.000586883	3.23145	0.239331	1938	1464.6	1671.4	1277.2	6072.5	4257.2	6072.5	4257.2	High	0	65.591	34	11	11	1	298	32.9	9.01	78	11	0	1564.6	5084.5	17.86	20.29
Q7TSJ2	Microtubule-associated protein 6 OS=Mus musculus GN=Map6 PE=1 SV=2	29	3.602	1.85	0.00608935	2.21543	0.579392	1278.5	760.2	929.2	762.3	4011.1	2170.7	4011.1	2290.7	High	0	76.598	26	19	19	1	906	96.4	9.5	68.72	19	0	841.6	3031.2	26.15	32.97
F6VW30	14-3-3 protein theta (Fragment) OS=Mus musculus GN=Ywhaq PE=1 SV=1	29	2.956	1.56	3.23646e-07	6.48993	0.000317123	392.8	334.6	363.8	302.1	1067.3	996.6	1067.3	996.6	High	0	51.009	26	10	5	1	303	34.3	6.38	86.18	10	0	348.9	1031.3	11.17	3.96
P16125	L-lactate dehydrogenase B chain OS=Mus musculus GN=Ldhb PE=1 SV=2	28	3.416	1.77	1.93176e-07	6.71405	0.000189681	2130.8	1497.6	1897.4	1526.6	5836.7	5791.6	5836.7	5791.6	High	0	41.822	23	8	8	1	334	36.5	6.05	74.45	8	0	1701.9	5814.1	17.32	0.45
Q7TPR4	Alpha-actinin-1 OS=Mus musculus GN=Actn1 PE=1 SV=1	28	3.511	1.81	0.00183521	2.73631	0.408654	1899.5	1302.2	1551.6	1298.1	6256.3	3934.5	6256.3	3981.3	High	0	53.509	15	14	9	1	892	103	5.38	72.67	14	5	1421.4	4990.8	18.75	25.99
Q76MZ3	Serine/threonine-protein phosphatase 2A 65 kDa regulatory subunit A alpha isoform OS=Mus musculus GN=Ppp2r1a PE=1 SV=3	28	4.048	2.02	3.45898e-05	4.46105	0.0285707	1208.5	887.3	1062.1	866.5	4400.5	3509.5	4400.5	3509.5	High	0	54.921	21	13	13	1	589	65.3	5.11	65.17	13	0	970.8	3929.8	16	13.01
A0A0G2JGS4	Calcium/calmodulin-dependent protein kinase type II subunit delta OS=Mus musculus GN=Camk2d PE=1 SV=1	28	2.761	1.47	0.00099927	3.00032	0.310031	470.1	292.6	372.7	367.2	1193	813.3	1193	874.6	High	0	36.781	20	11	6	1	533	60	7.27	52.44	11	0	369.9	1021.5	19.38	19.94
P62874	Guanine nucleotide-binding protein G(I)/G(S)/G(T) subunit beta-1 OS=Mus musculus GN=Gnb1 PE=1 SV=3	28	2.83	1.5	0.00115282	2.93824	0.333708	249.1	160.3	228.2	189.3	710.7	486.8	710.7	486.8	High	0	42.974	19	6	2	1	340	37.4	6	75.85	6	0	207.8	588.2	19.18	21.59
P56480	ATP synthase subunit beta, mitochondrial OS=Mus musculus GN=Atp5b PE=1 SV=2	28	2.192	1.13	0.00520354	2.2837	0.566013	1562.9	1088.3	1194.3	861.2	2958.6	1945.8	2958.6	2111	High	0	75.782	22	10	10	1	529	56.3	5.34	86.74	10	0	1140.1	2499.1	24.87	21.71
F6SEU4	Ras/Rap GTPase-activating protein SynGAP OS=Mus musculus GN=Syngap1 PE=1 SV=2	28	2.555	1.35	0.0120547	1.91884	0.678724	1948.8	1260.7	1492.4	1243.9	4412.7	2327.2	4377.4	2804.8	High	0	61.682	15	16	16	1	1340	148.1	8.98	76.82	16	0	1371.7	3504	22.09	30.86
P35486	Pyruvate dehydrogenase E1 component subunit alpha, somatic form, mitochondrial OS=Mus musculus GN=Pdha1 PE=1 SV=1	27	3.061	1.61	0.00236071	2.62696	0.432028	1179.6	800.8	702.7	573.3	2774.2	1801.4	2774.2	1900.5	High	0	29.353	21	10	10	1	390	43.2	8.19	45.06	10	0	750.1	2296.2	32.04	23.12
E9QLL2	Dynamin-3 OS=Mus musculus GN=Dnm3 PE=1 SV=1	27	2.82	1.5	0.00159181	2.79811	0.381903	178.7	131.6	150.2	121.2	483.8	325	483.8	325	High	0	40.818	13	13	3	1	863	97.2	8.56	66.31	13	0	140.6	396.5	17.34	22.67
Q9CQQ7	ATP synthase F(0) complex subunit B1, mitochondrial OS=Mus musculus GN=Atp5f1 PE=1 SV=1	27	3.503	1.81	0.00014311	3.84433	0.094811	1614.1	1103.2	1390.8	1119	4942.7	3697.1	4942.7	3864.4	High	0	41.724	26	9	9	1	256	28.9	9.06	66.14	9	0	1247.5	4370.4	18.65	15.46
P08249	Malate dehydrogenase, mitochondrial OS=Mus musculus GN=Mdh2 PE=1 SV=3	27	3.142	1.65	9.35274e-05	4.02906	0.0673961	1383	1008	996.3	849.8	2822.4	3512.4	2822.4	3512.4	High	0	73.186	28	10	10	1	338	35.6	8.68	79.96	10	0	1002.1	3148.6	21.48	12.58
P63038	60 kDa heat shock protein, mitochondrial OS=Mus musculus GN=Hspd1 PE=1 SV=1	27	2.94	1.56	0.00310356	2.50814	0.476147	1939.7	1333.9	1590.3	1220.2	5310.2	3248.8	5310.2	3451.9	High	0	61.567	26	14	14	1	573	60.9	6.18	78.59	14	0	1456.5	4281.4	20.98	26.2
Q8K0U4	Heat shock 70 kDa protein 12A OS=Mus musculus GN=Hspa12a PE=1 SV=1	27	3.334	1.74	0.000129012	3.88937	0.0872987	1708.3	1161.6	1351.4	1056.9	4717.5	3663.2	4717.5	3699.1	High	0	54.751	16	13	13	1	675	74.8	6.77	74.64	13	0	1252.9	4177.4	21.7	14.25
P07724	Serum albumin OS=Mus musculus GN=Alb PE=1 SV=3	27	3.408	1.77	0.0002899	3.53775	0.158455	1844	1292.7	1411.9	953.9	5338.9	3961.6	5338.9	3971.3	High	0	62.029	25	16	16	1	608	68.6	6.07	83.97	16	0	1351	4604.6	26.72	17.03
P17751	Triosephosphate isomerase OS=Mus musculus GN=Tpi1 PE=1 SV=4	26	3.395	1.76	5.38096e-05	4.26914	0.0425992	2966.4	1866.6	2300.7	1958.2	7918.8	6396.1	7918.8	6558.7	High	0	58.752	34	11	11	1	299	32.2	5.74	77.83	11	0	2122.6	7206.7	21.94	11.6
Q8K0T0	Reticulon-1 OS=Mus musculus GN=Rtn1 PE=1 SV=1	26	3.603	1.85	0.000189433	3.72254	0.116867	1205.4	1022.2	1180.6	970.2	4578.3	3312.2	4578.3	3421.8	High	0	28.937	11	7	4	1	780	83.5	4.58	64.99	7	2	1098.5	3958	10.6	17.64
O08749	Dihydrolipoyl dehydrogenase, mitochondrial OS=Mus musculus GN=Dld PE=1 SV=2	26	3.408	1.77	0.00113812	2.94381	0.331771	2375.3	1607.6	1736.8	1242.8	6905.5	4595.5	6905.5	4695.3	High	0	39.878	17	10	10	1	509	54.2	7.9	65.72	10	0	1671	5694.2	27.12	22.6
P43274	Histone H1.4 OS=Mus musculus GN=Hist1h1e PE=1 SV=2	26	2.306	1.21	0.0117502	1.92995	0.678724	1862	1592.1	1765.7	1290.5	4897.6	2510.1	4814.6	3103.9	High	0	60.653	37	12	6	1	219	22	11.11	76.78	12	5	1676.7	3865.8	15.42	31.53
Q6P1J1	Crmp1 protein OS=Mus musculus GN=Crmp1 PE=1 SV=1	26	3.915	1.97	0.00240524	2.61884	0.432028	1598.7	911.3	947	733.3	4608.7	2870.7	4608.7	2870.7	High	0	63.548	17	11	9	1	686	74.2	6.81	72.7	11	0	929	3637.3	36.19	26.83
P17156	Heat shock-related 70 kDa protein 2 OS=Mus musculus GN=Hspa2 PE=1 SV=2	26	2.528	1.34	0.00151035	2.82092	0.375406	391.8	263.4	338.4	253	897.3	634.8	897.3	634.8	High	0	35.774	14	10	1	1	633	69.6	5.67	67.78	10	0	298.6	754.7	21.05	19.78
O35643	AP-1 complex subunit beta-1 OS=Mus musculus GN=Ap1b1 PE=1 SV=2	26	3.492	1.8	0.00129771	2.88682	0.357503	119.7	74	100.1	83.8	396.2	258.2	396.2	258.2	High	0	52.03	10	13	3	1	943	103.9	5.17	65.69	13	0	91.6	319.8	21.2	24.35
P05063	Fructose-bisphosphate aldolase C OS=Mus musculus GN=Aldoc PE=1 SV=4	26	2.701	1.43	1.1495e-05	4.93949	0.010315	591	440.6	489.7	408.2	1330.7	1182.5	1330.7	1182.5	High	0	45.46	23	12	7	1	363	39.4	7.12	74.7	12	0	464.5	1254.4	16.54	6.81
Q61553	Fascin OS=Mus musculus GN=Fscn1 PE=1 SV=4	26	2.889	1.53	4.02955e-05	4.39474	0.0328539	1483.5	872.7	1097.7	882.6	2939.8	2625.7	2939.8	2749.8	High	0	53.963	22	12	12	1	493	54.5	6.89	69.46	12	0	984.3	2843.2	26.36	5.48
P19096	Fatty acid synthase OS=Mus musculus GN=Fasn PE=1 SV=2	26	3.084	1.62	0.000110275	3.95752	0.0766375	704.9	536.4	625.3	508.5	2020.2	1578.6	2020.2	1578.6	High	0	54.452	7	19	19	1	2504	272.3	6.58	53.68	19	0	579.1	1785.8	15.03	14.17
A2AS98	Nck-associated protein 1 OS=Mus musculus GN=Nckap1 PE=1 SV=1	25	3.085	1.63	0.00259188	2.58639	0.445184	1775.6	1310.7	1468.1	1163.1	5224.6	3113.4	5224.6	3505	High	0	32.079	9	13	13	1	1134	129.4	6.68	66.26	13	0	1387.2	4279.3	18.35	26.19
Q3V117	ATP-citrate synthase OS=Mus musculus GN=Acly PE=1 SV=1	25	2.892	1.53	0.00137907	2.86041	0.365811	1789.5	1365.9	1526.2	1144.7	5041	3341.5	5041	3458.1	High	0	44.957	13	15	15	1	1101	120.7	7.44	58.65	15	0	1443.8	4175.2	18.64	22.48
Q5SQX6	Cytoplasmic FMR1-interacting protein 2 OS=Mus musculus GN=Cyfip2 PE=1 SV=2	25	2.801	1.49	0.00850762	2.07019	0.641304	1543.5	1296.6	1323.7	1028.9	4636.5	2323	4636.5	2904.2	High	0	41.774	11	15	7	1	1253	145.6	7.05	63.17	15	6	1310.1	3669.5	16.24	32.88
P62259	14-3-3 protein epsilon OS=Mus musculus GN=Ywhae PE=1 SV=1	25	3.626	1.86	2.03111e-05	4.69227	0.0174558	1082.4	717.7	848.2	756.7	3175.2	2645.2	3175.2	2658.1	High	0	47.84	42	11	9	1	255	29.2	4.74	73.19	11	0	801.1	2905.2	19.21	10.38
Q9Z1G4	V-type proton ATPase 116 kDa subunit a isoform 1 OS=Mus musculus GN=Atp6v0a1 PE=1 SV=3	24	2.996	1.58	0.000520072	3.28394	0.223797	922.8	759.4	931.9	699.9	2950.1	2072.1	2950.1	2132.4	High	0	59.481	14	12	12	1	839	96.4	6.76	62.98	12	0	837.1	2508.1	14.09	19.4
D3YVN7	Elongation factor Tu OS=Mus musculus GN=Gm9755 PE=3 SV=1	24	3.201	1.68	0.00120871	2.91768	0.341149	2064	1372.6	1542.5	1212.3	5486.7	3577.3	5486.7	3953.3	High	0	60.629	37	14	14	1	452	49.5	7.56	64.15	14	0	1455.1	4657.3	23.88	21.74
P38647	Stress-70 protein, mitochondrial OS=Mus musculus GN=Hspa9 PE=1 SV=3	24	2.839	1.51	0.000108869	3.9631	0.0758266	1170.4	774.6	908.3	721.2	2625	2160.1	2625	2160.1	High	0	52.69	20	13	12	1	679	73.4	6.07	69.84	13	0	838.8	2381.2	22.45	11.22
Q9WV92	Band 4.1-like protein 3 OS=Mus musculus GN=Epb41l3 PE=1 SV=1	24	3.452	1.79	0.000629447	3.20104	0.247684	1290.8	900.8	1101.2	853	4126.4	2863.8	4126.4	2863.8	High	0	56.929	16	17	15	1	929	103.3	5.31	65.59	17	1	996	3437.6	19.37	20.86
P68510	14-3-3 protein eta OS=Mus musculus GN=Ywhah PE=1 SV=2	24	3.368	1.75	5.50387e-06	5.25933	0.00508363	1313.1	840.9	1086.7	936.1	3608.8	3197.5	3608.8	3197.5	High	0	45.246	29	11	8	1	246	28.2	4.89	62.73	11	0	1008.6	3396.9	19.71	6.98
P09411	Phosphoglycerate kinase 1 OS=Mus musculus GN=Pgk1 PE=1 SV=4	24	2.726	1.45	6.7771e-06	5.16896	0.00620209	1467.3	1044.5	1278.4	1017.4	3325.7	2982.1	3260.9	3044	High	0	41.854	25	13	13	1	417	44.5	7.9	49.17	13	0	1155.5	3150.6	17.66	5.26
O88737	Protein bassoon OS=Mus musculus GN=Bsn PE=1 SV=4	24	2.69	1.43	0.00491598	2.30839	0.558715	1240	928.6	892.4	724.7	3000.9	1757.5	2998.2	1999.7	High	0	59.338	6	21	21	1	3942	418.6	7.71	54.64	21	0	910.3	2448.6	22.71	26.84
Q9CZW5	Mitochondrial import receptor subunit TOM70 OS=Mus musculus GN=Tomm70 PE=1 SV=2	24	3.366	1.75	0.000328558	3.48339	0.171902	1187.5	896.7	1023.1	782.7	3786.6	2745.8	3786.6	2745.8	High	0	47.465	18	13	13	1	611	67.5	7.53	65.25	13	0	957.8	3224.5	17.87	18.4
Q9JI91	Alpha-actinin-2 OS=Mus musculus GN=Actn2 PE=1 SV=2	24	3.35	1.74	0.00299619	2.52343	0.472452	525.9	392.9	449.7	372.7	1773.2	1028.3	1773.2	1118.3	High	0	38.796	13	13	10	1	894	103.8	5.45	51.57	13	0	420.3	1408.2	15.77	28.51
Q61548	Clathrin coat assembly protein AP180 OS=Mus musculus GN=Snap91 PE=1 SV=1	24	3.066	1.62	0.00221946	2.65375	0.430016	1214.4	853	1019.9	750.5	3512.9	2187.1	3512.9	2327.4	High	0	57.922	11	11	11	1	901	91.8	4.88	74.04	11	0	932.7	2859.4	21.16	25.21
Q3TXX4	Vesicular glutamate transporter 1 OS=Mus musculus GN=Slc17a7 PE=1 SV=2	23	3.355	1.75	2.85297e-05	4.5447	0.0239537	1897.3	1491.9	1762.8	1421.4	6009.9	4892.4	6009.9	4924.3	High	0	23.495	7	5	5	1	560	61.6	7.34	56.78	5	0	1621.7	5440.1	13.65	11.65
Q3U2G2	Heat shock 70 kDa protein 4 OS=Mus musculus GN=Hspa4 PE=1 SV=1	23	3.172	1.67	6.38081e-06	5.19512	0.00585317	1215.8	808.3	935.1	770.7	2888.9	2633.2	2888.9	2633.2	High	0	38.095	14	14	13	1	842	94.1	5.21	55.71	14	1	869.4	2758.1	21.61	5.35
Q9DB20	ATP synthase subunit O, mitochondrial OS=Mus musculus GN=Atp5o PE=1 SV=1	23	3.11	1.64	0.00170576	2.76808	0.398754	1565	1297.1	1357	966.3	5074.4	3322.7	5320.2	3354.8	High	0	31.358	31	7	7	1	213	23.3	9.99	55.27	7	0	1326.7	4126	19.14	25.25
Q91V14	Solute carrier family 12 member 5 OS=Mus musculus GN=Slc12a5 PE=1 SV=2	23	3.175	1.67	5.59505e-05	4.2522	0.0439747	1060.9	728.5	780.6	638.6	2631.5	2178.7	2631.5	2178.7	High	0	45.745	11	13	13	1	1138	126.2	6.74	58.56	13	0	754.1	2394.4	22.71	10.87
P26443	Glutamate dehydrogenase 1, mitochondrial OS=Mus musculus GN=Glud1 PE=1 SV=1	23	3.377	1.76	1.23089e-05	4.90978	0.0109804	659.3	463.9	524.8	438.1	1544.9	1796.6	1544.9	1796.6	High	0	47.496	20	9	9	1	558	61.3	8	65.67	9	0	493.4	1666	18.94	8.7
A2ALV3	Endophilin-A1 OS=Mus musculus GN=Sh3gl2 PE=1 SV=1	23	3.44	1.78	2.19026e-05	4.6595	0.0186817	1350.2	792.9	960.9	847.1	3333.2	2890.4	3333.2	2890.4	High	0	48.207	26	12	7	1	431	48.3	5.69	56.99	12	4	902.2	3103.9	25.47	8.22
Q8C605	ATP-dependent 6-phosphofructokinase OS=Mus musculus GN=Pfkp PE=1 SV=1	23	3.278	1.71	0.000297273	3.52684	0.160643	1641.4	1076.9	1357.3	1069.9	4571.9	3383.6	4571.9	3436.2	High	0	50.964	19	15	13	1	784	85.5	6.89	50.07	15	1	1209	3963.6	21.14	16.82
Q9WUM5	Succinate--CoA ligase [ADP/GDP-forming] subunit alpha, mitochondrial OS=Mus musculus GN=Suclg1 PE=1 SV=4	22	3.256	1.7	0.000359924	3.44379	0.180806	1432.3	952	1096.4	916.1	3848.2	2820.8	3848.2	2876.3	High	0	34.351	23	7	7	1	346	36.1	9.39	43.41	7	0	1021.7	3326.9	21.41	17.25
O08539	Myc box-dependent-interacting protein 1 OS=Mus musculus GN=Bin1 PE=1 SV=1	22	3.468	1.79	0.00236608	2.62597	0.432028	1725.2	1006.4	1196	940.1	4759	3008.2	4759	3042.3	High	0	42.284	21	13	11	1	588	64.4	5.03	53.33	13	1	1097.1	3805	29.24	25.72
Q91YT0	NADH dehydrogenase [ubiquinone] flavoprotein 1, mitochondrial OS=Mus musculus GN=Ndufv1 PE=1 SV=1	22	3.321	1.73	2.21154e-06	5.6553	0.00209435	1956.8	1426	1687.5	1351.5	5415.2	4899.6	5415.2	4899.6	High	0	33.82	20	10	10	1	464	50.8	8.21	61.94	10	0	1551.2	5151	17.13	5.77
Q3TLP8	RAS-related C3 botulinum substrate 1, isoform CRA_a OS=Mus musculus GN=Rac1 PE=1 SV=1	22	2.338	1.23	0.00237875	2.62365	0.432028	1256.5	1462.1	1617.1	871.5	3777.1	2550.3	3777.1	2659.5	High	0	32.212	25	5	4	1	211	23.4	8.69	62.82	5	1	1355.4	3169.4	24.79	21.25
Q923T9	Calcium/calmodulin-dependent protein kinase type II subunit gamma OS=Mus musculus GN=Camk2g PE=1 SV=1	22	2.385	1.25	0.00143985	2.84168	0.373125	690.4	522.5	549.7	457	1430.6	969.8	1430.6	1141.9	High	0	31.941	13	9	4	1	529	59.6	7.58	47.45	9	0	535.9	1278.1	17.72	18.3
Q9Z1G3	V-type proton ATPase subunit C 1 OS=Mus musculus GN=Atp6v1c1 PE=1 SV=4	22	3.389	1.76	0.000465075	3.33248	0.211201	981	732	859.9	713	3177.4	2224.6	3177.4	2275.7	High	0	36.682	19	9	9	1	382	43.9	7.46	51.85	9	0	793.4	2689	15.19	19.74
P60879	Synaptosomal-associated protein 25 OS=Mus musculus GN=Snap25 PE=1 SV=1	22	3.109	1.64	0.000820711	3.08581	0.278163	920.9	636.1	760.8	619.8	2544.7	1731.5	2544.7	1838.1	High	0	48.621	33	12	12	1	206	23.3	4.77	69.45	12	0	695.7	2162.7	18.98	20.37
Q9DC69	NADH dehydrogenase [ubiquinone] 1 alpha subcomplex subunit 9, mitochondrial OS=Mus musculus GN=Ndufa9 PE=1 SV=2	22	2.303	1.2	0.000465579	3.33201	0.211201	1268.2	1045.2	1190.6	957	2862	2104.9	2862	2306	High	0	43.432	26	11	11	1	377	42.5	9.74	59.57	11	0	1115.5	2569	12.58	15.31
Q60989	E3 ubiquitin-protein ligase XIAP OS=Mus musculus GN=Xiap PE=1 SV=2	22	1.395	0.48	0.021277	1.67209	0.695094	1805.1	1421.8	1699.8	1294.1	2489.3	1763	2218.7	2119.3	High	0	54.726	23	12	12	1	496	56	6.23	66.38	12	0	1554.6	2168.4	15.28	13.98
P50396	Rab GDP dissociation inhibitor alpha OS=Mus musculus GN=Gdi1 PE=1 SV=3	22	3.181	1.67	1.79373e-06	5.74624	0.00170797	1400.4	997.6	1251.6	1065.2	3498.7	3854.9	3498.7	3854.9	High	0	39.149	28	11	8	1	447	50.5	5.08	56.32	11	2	1154.6	3672.5	15.5	5.59
P62137	Serine/threonine-protein phosphatase PP1-alpha catalytic subunit OS=Mus musculus GN=Ppp1ca PE=1 SV=1	22	2.092	1.06	0.0218345	1.66086	0.695094	1340.2	1886.3	1035.1	676.7	3009.9	2017.2	3009.9	1857.6	High	0	35.729	22	8	3	1	330	37.5	6.33	51.98	8	2	1177.8	2464.1	41.48	25.17
O55042	Alpha-synuclein OS=Mus musculus GN=Snca PE=1 SV=2	21	3.897	1.96	1.18528e-05	4.92618	0.0106109	2233.8	1273.3	1341.6	1136.5	5290.6	4902.8	5290.6	4902.8	High	0	40.091	33	7	4	1	140	14.5	4.77	70.98	7	3	1307	5093	33.35	4.39
B0V2P5	DmX-like protein 2 OS=Mus musculus GN=Dmxl2 PE=1 SV=1	21	2.467	1.3	0.00144588	2.83987	0.373125	1039.3	835.6	968.3	749.1	2658	1738.8	2562.9	1921.5	High	0	42.729	5	15	15	1	3054	340.5	6.4	52.91	15	0	899.5	2219.1	14.51	20.64
Q60932	Voltage-dependent anion-selective channel protein 1 OS=Mus musculus GN=Vdac1 PE=1 SV=3	21	2.387	1.26	0.0216153	1.66524	0.695094	1256.2	1033.7	1245.9	884.8	3585.9	1622.3	3585.9	2046.1	High	0	53.342	31	8	8	1	296	32.3	8.43	71.77	8	0	1134.9	2708.7	16.21	37.86
P19783	Cytochrome c oxidase subunit 4 isoform 1, mitochondrial OS=Mus musculus GN=Cox4i1 PE=1 SV=2	20	2.92	1.55	0.000242416	3.61544	0.139981	1260.8	1097.8	1229.1	945.4	3888.9	2861	3888.9	2958.3	High	0	21.135	27	5	5	1	169	19.5	9.23	50.73	5	0	1161.6	3391.8	12.69	16.67
A3QM89	Reticulon (Fragment) OS=Mus musculus GN=Rtn1 PE=1 SV=1	20	4.089	2.03	4.45487e-05	4.35116	0.0360004	94	64.2	84.1	66.5	344	271.8	344	271.8	High	0	23.758	15	4	1	1	253	28.3	9.92	52.51	4	0	74.8	305.8	18.52	13.54
Q9R111	Guanine deaminase OS=Mus musculus GN=Gda PE=1 SV=1	20	1.477	0.56	0.0575179	1.2402	0.695094	3072.4	2695.3	2983.6	2865.4	5321.1	3078.4	5321.1	3503.5	High	0	36.926	20	10	10	1	454	51	5.53	51.12	10	0	2923.9	4317.7	5.61	27.52
P15864	Histone H1.2 OS=Mus musculus GN=Hist1h1c PE=1 SV=2	20	2.536	1.34	0.0020834	2.68123	0.420981	55.9	34.2	45.5	38.4	127.8	87.9	127.8	87.9	High	0	48.99	36	10	4	1	212	21.3	11	63.18	10	0	41.8	106	21.82	21.36
P46096	Synaptotagmin-1 OS=Mus musculus GN=Syt1 PE=1 SV=1	20	3.302	1.72	0.0113179	1.94623	0.678724	1300.3	842.4	1158.3	846.3	4317.6	1987.5	4317.6	2476.2	High	0	44.888	16	9	9	1	421	47.4	8.53	41.68	9	0	990.1	3269.7	22.15	37.27
Q91VD9	NADH-ubiquinone oxidoreductase 75 kDa subunit, mitochondrial OS=Mus musculus GN=Ndufs1 PE=1 SV=2	20	3.448	1.79	9.54523e-05	4.02021	0.0681119	2047.9	1351.4	1640	1339.7	5697	4397.8	5697	4625.6	High	0	35.208	16	12	12	1	727	79.7	5.72	52.63	12	0	1488.7	5133.4	20.85	13.53
Q8K0S0	Phytanoyl-CoA hydroxylase-interacting protein OS=Mus musculus GN=Phyhip PE=1 SV=1	19	3.164	1.66	0.00215635	2.66628	0.426347	1624.4	1087	1384.7	1169.1	5008	3124.9	5008	3236.7	High	0	29.501	23	8	5	1	330	37.5	7.01	47.33	8	2	1272.3	4026.1	18.29	25.79
A2A5Y6	Microtubule-associated protein OS=Mus musculus GN=Mapt PE=1 SV=1	19	3.876	1.95	0.00509016	2.29327	0.562514	1963.7	1024.2	1029.9	832.3	5215.3	3039.3	5215.3	3039.3	High	0	33.683	10	9	9	1	749	78	6.51	42.79	9	0	1027	3981.3	41.99	30.44
E9Q3E2	Synaptopodin OS=Mus musculus GN=Synpo PE=1 SV=1	19	2.609	1.38	0.00785263	2.10499	0.635454	1074.7	767.9	845.9	676.9	2636.2	1462.8	2636.2	1677.1	High	0	27.568	10	9	9	1	1100	117.4	9.64	55.29	9	0	806	2102.7	20.23	29.57
Q6ZQ38	Cullin-associated NEDD8-dissociated protein 1 OS=Mus musculus GN=Cand1 PE=1 SV=2	19	3.281	1.71	0.000212056	3.67355	0.127107	2379.1	1794.7	2007.5	1608.9	7163.9	5326.5	7163.9	5413	High	0	40.245	10	13	13	1	1230	136.2	5.78	50.4	13	0	1898.1	6227.2	16.97	16.54
P51863	V-type proton ATPase subunit d 1 OS=Mus musculus GN=Atp6v0d1 PE=1 SV=2	19	3.018	1.59	0.00234051	2.63069	0.432028	895.1	802.3	886.1	756.2	3160.9	1910.6	3160.9	2048.5	High	0	34.088	15	7	7	1	351	40.3	5	53.11	7	0	843.2	2544.6	8.04	26.63
Q9ES97	Reticulon-3 OS=Mus musculus GN=Rtn3 PE=1 SV=2	19	2.921	1.55	0.00114249	2.94215	0.332041	724	663.2	804.1	682.9	2468.7	1634.5	2468.7	1708.8	High	0	18.513	5	5	4	1	964	103.8	4.92	50.33	5	0	703.1	2053.9	8.68	22.28
A0A0G2JEG8	Amphiphysin OS=Mus musculus GN=Amph PE=1 SV=1	19	4.002	2	0.000123025	3.91	0.0838723	577.5	341	467.4	396.7	1980.5	1499.7	1980.5	1499.7	High	0	31.157	13	11	9	1	690	75.3	4.63	41.52	11	0	430.6	1723.4	22.89	15.95
Q9D051	Pyruvate dehydrogenase E1 component subunit beta, mitochondrial OS=Mus musculus GN=Pdhb PE=1 SV=1	19	3.64	1.86	0.00116199	2.9348	0.334312	687.9	435	557.3	406.9	2198.7	1442.1	2198.7	1460.9	High	0	40.992	19	6	6	1	359	38.9	6.87	56.73	6	0	492.4	1792.2	24.64	23.64
Q04447	Creatine kinase B-type OS=Mus musculus GN=Ckb PE=1 SV=1	19	2.809	1.49	1.52036e-05	4.81805	0.0133352	2222.4	1513.7	1691.3	1362.4	4651.3	4200.6	4651.3	4341.8	High	0	35.956	16	6	6	1	381	42.7	5.67	56.72	6	0	1600	4493.9	22.09	5.09
Q9CZ13	Cytochrome b-c1 complex subunit 1, mitochondrial OS=Mus musculus GN=Uqcrc1 PE=1 SV=2	19	3.154	1.66	1.25174e-05	4.90248	0.0111159	1305.5	798.5	968.8	768	2888.2	2664.1	2888.2	2664.1	High	0	38.583	18	8	8	1	480	52.8	6.21	60.35	8	0	879.5	2773.9	25.68	4.66
P50518	V-type proton ATPase subunit E 1 OS=Mus musculus GN=Atp6v1e1 PE=1 SV=2	19	2.825	1.5	0.00391273	2.40752	0.517578	1581.8	1212.7	1226.3	861.7	4397.4	2698.3	4397.4	2698.3	High	0	29.808	24	9	9	1	226	26.1	8.43	43.89	9	0	1219.5	3444.6	24.09	27.65
Q62108	Disks large homolog 4 OS=Mus musculus GN=Dlg4 PE=1 SV=1	19	2.757	1.46	0.00392662	2.40598	0.517578	689.7	510.4	679	538	2056.7	1194.1	2056.7	1350.1	High	0	56.828	21	14	12	1	724	80.4	5.87	57.65	14	1	604.4	1666.4	15.43	27.48
E9PUD2	Dynamin-1-like protein OS=Mus musculus GN=Dnm1l PE=1 SV=1	19	3.074	1.62	0.000333009	3.47754	0.172363	1830.3	1336.1	1530.7	1190	5094.3	3758.9	5094.3	3792.7	High	0	39.504	16	13	13	1	712	79.5	7.08	49.72	13	0	1430.1	4395.6	18.81	17.17
E9PWE8	Dihydropyrimidinase-related protein 3 OS=Mus musculus GN=Dpysl3 PE=1 SV=1	19	3.471	1.8	0.000688761	3.16193	0.255552	603.7	388.5	482.4	378.4	1801.2	1253.9	1801.2	1253.9	High	0	53.142	13	8	7	1	683	73.8	6.46	53.99	8	0	432.9	1502.8	22.6	20.69
P40124	Adenylyl cyclase-associated protein 1 OS=Mus musculus GN=Cap1 PE=1 SV=4	19	4.003	2	0.000192183	3.71629	0.11829	1061.9	687.5	826.6	732.3	3613.9	2648.6	3613.9	2683.5	High	0	40.548	19	10	10	1	474	51.5	7.52	49.61	10	0	778	3114.1	20.18	17.43
Q9Z0E0	Neurochondrin OS=Mus musculus GN=Ncdn PE=1 SV=1	19	3.724	1.9	0.000212483	3.67268	0.12716	629.6	479.9	523.8	445	2180.2	1598.7	2180.2	1598.7	High	0	30.126	11	8	8	1	729	78.8	5.54	49.27	8	0	501.4	1866.9	15.42	17.77
P10854	Histone H2B type 1-M OS=Mus musculus GN=Hist1h2bm PE=1 SV=2	19	3.971	1.99	0.0158917	1.79883	0.678724	2500.8	1277.8	1431.3	1238.7	7867.8	3666	7867.8	3666	High	0	25.466	40	7	4	1	126	13.9	10.32	53.48	7	2	1352.4	5370.6	37.11	42.07
Q7TMB8	Cytoplasmic FMR1-interacting protein 1 OS=Mus musculus GN=Cyfip1 PE=1 SV=1	18	2.029	1.02	0.0133029	1.87605	0.678724	122.2	95.4	115.5	80.7	253.4	140.4	253.4	179.1	High	0	27.457	6	9	1	1	1253	145.1	6.9	44.33	9	0	105	213	18.33	27.27
P60766	Cell division control protein 42 homolog OS=Mus musculus GN=Cdc42 PE=1 SV=2	18	3.217	1.69	0.000210022	3.67773	0.126215	451.1	318.1	384.9	334.1	1330.3	1000.7	1330.3	1000.7	High	0	22.674	23	4	3	1	191	21.2	6.55	57.84	4	0	358.6	1153.8	16.1	16.33
Q3UY21	Myelin-oligodendrocyte glycoprotein OS=Mus musculus GN=Mog PE=1 SV=1	18	4.068	2.02	3.07914e-05	4.51157	0.0256536	617.9	391	523.5	369	2037.4	1662.2	2037.4	1662.2	High	0	35.442	32	9	9	1	247	28.4	7.96	42.38	9	0	452.4	1840.3	24.61	11.71
Q60864	Stress-induced-phosphoprotein 1 OS=Mus musculus GN=Stip1 PE=1 SV=1	18	3.439	1.78	0.000368861	3.43314	0.18379	610.3	399.2	480.9	391.1	1764.3	1286.7	1764.3	1286.7	High	0	26.225	14	11	11	1	543	62.5	6.8	39.74	11	0	438.1	1506.7	21.63	18.08
P47857	ATP-dependent 6-phosphofructokinase, muscle type OS=Mus musculus GN=Pfkm PE=1 SV=3	18	2.827	1.5	0.000412953	3.3841	0.196606	709.3	532.5	611.8	479.4	1849.1	1342.3	1849.1	1408	High	0	46.065	17	11	9	1	780	85.2	8	52.94	11	0	570.8	1613.5	17.16	17.05
Q8CI94	Glycogen phosphorylase, brain form OS=Mus musculus GN=Pygb PE=1 SV=3	18	2.919	1.55	4.6398e-05	4.3335	0.0372432	1597.3	1052	1214.6	977.1	3564.8	3054.7	3564.8	3054.7	High	0	28.649	12	11	11	1	843	96.7	6.73	42.6	11	0	1130.4	3299.9	22.84	8.9
Q61644	Protein kinase C and casein kinase substrate in neurons protein 1 OS=Mus musculus GN=Pacsin1 PE=1 SV=1	18	3.319	1.73	6.68298e-07	6.17503	0.000648039	636.6	422.7	491.9	440.3	1553.8	1535.9	1553.8	1535.9	High	0	37.882	24	11	11	1	441	50.5	5.24	48.97	11	0	465.4	1544.8	19.49	0.67
Q9EQF6	Dihydropyrimidinase-related protein 5 OS=Mus musculus GN=Dpysl5 PE=1 SV=1	18	3.336	1.74	0.000194561	3.71094	0.11932	1100.8	754.8	891.3	687.8	3134.6	2376	3134.6	2388.4	High	0	38.347	18	9	9	1	564	61.5	7.09	44.07	9	0	820.2	2736.2	21.23	15.75
Q8VDD5	Myosin-9 OS=Mus musculus GN=Myh9 PE=1 SV=4	18	2.766	1.47	0.0153578	1.81367	0.678724	95	70.5	64.9	52.4	224.9	100.1	224.9	155.6	High	0	30.176	5	11	5	1	1960	226.2	5.66	47.28	11	0	67.6	187.1	25.29	34.27
P62806	Histone H4 OS=Mus musculus GN=Hist1h4a PE=1 SV=2	18	3.436	1.78	0.00307696	2.51188	0.476096	1110.6	697.5	836.4	762.2	3482	2057.8	3482	2160.9	High	0	35.606	33	5	5	1	103	11.4	11.36	55.76	5	0	798.4	2743	21.34	28.39
S4R2K9	Ankyrin-3 (Fragment) OS=Mus musculus GN=Ank3 PE=1 SV=1	18	2.295	1.2	0.0137818	1.86069	0.678724	323.9	245.2	269.7	234	704.1	361.3	704.1	494.8	High	0	35.27	4	9	4	1	2622	284.5	7.94	49.88	9	0	257.2	590.2	14.92	29.76
P68404	Protein kinase C beta type OS=Mus musculus GN=Prkcb PE=1 SV=4	17	3.754	1.91	0.000575333	3.24008	0.237429	1817.3	1258.5	1524.7	1240.5	6265.3	4315	6265.3	4315	High	0	35.357	16	13	9	1	671	76.7	7.01	41.11	13	2	1385.2	5199.5	18.57	21.28
G5E8G3	MCG9827 OS=Mus musculus GN=Opcml PE=1 SV=1	17	3.095	1.63	0.00376029	2.42478	0.513811	400.2	260.5	323.3	278.1	1194.2	721	1194.2	721	High	0	20.824	13	5	2	1	345	38	6.87	45.04	5	0	299.8	927.9	19.76	28.53
A0A0J9YUL3	Septin 11, isoform CRA_b OS=Mus musculus GN=Sept11 PE=1 SV=1	17	2.794	1.48	0.00357965	2.44616	0.510314	293.7	181	217.3	163	683.9	436.2	683.9	448.9	High	0	32.836	13	6	2	1	432	49.8	6.68	47.08	6	0	198.3	554.1	27.08	24.76
Q8BKX1	Brain-specific angiogenesis inhibitor 1-associated protein 2 OS=Mus musculus GN=Baiap2 PE=1 SV=2	17	2.382	1.25	0.0337789	1.47135	0.695094	757.1	550.3	691.1	572.1	2086.7	886	2086.7	1075.5	High	0	44.239	19	11	11	1	535	59.2	9.04	41.29	11	0	628.8	1498.1	15.29	41.94
Q60597	2-oxoglutarate dehydrogenase, mitochondrial OS=Mus musculus GN=Ogdh PE=1 SV=3	17	3.126	1.64	0.000396447	3.40181	0.192752	2064.5	1413.9	1810.4	1466.9	5963	4352.1	5963	4352.1	High	0	26.815	9	10	6	1	1023	116.4	6.83	46.4	10	3	1629.6	5094.3	18.11	18.03
E9Q1K3	Alpha-adducin OS=Mus musculus GN=Add1 PE=1 SV=1	17	2.477	1.31	0.00359411	2.44441	0.510314	230.7	167.7	161.5	129.4	468	292.9	468	355.1	High	0	21.933	10	7	1	1	660	72.9	6.32	41.38	7	0	164.6	407.7	24.59	21.95
Q9QYC0	Alpha-adducin OS=Mus musculus GN=Add1 PE=1 SV=2	17	3.191	1.67	0.000320532	3.49413	0.16861	954.6	694.3	735.5	621.3	2649.8	1962.3	2649.8	1962.3	High	0	30.309	9	7	1	1	735	80.6	5.9	44.22	7	5	714.6	2280.3	19.09	17.21
P01942	Hemoglobin subunit alpha OS=Mus musculus GN=Hba PE=1 SV=2	17	4.536	2.18	0.000163295	3.78703	0.104521	1341.4	930.5	1064.2	758.5	5256.5	3825.6	5256.5	3876	High	0	31.981	35	5	5	1	142	15.1	8.22	52.32	5	0	995.1	4513.8	24.03	17.83
P14733	Lamin-B1 OS=Mus musculus GN=Lmnb1 PE=1 SV=3	17	2.005	1	0.0130281	1.88512	0.678724	658.9	530.4	600.8	719.2	1507.3	840.4	1507.3	1055.4	High	0	31.495	20	12	12	1	588	66.7	5.16	43.01	12	0	629.2	1261.3	12.86	27.26
P20152	Vimentin OS=Mus musculus GN=Vim PE=1 SV=3	17	1.947	0.96	0.0118532	1.92616	0.678724	174	131.4	174	148.2	369	209.7	369	264.8	High	0	33.564	16	8	5	1	466	53.7	5.12	40.31	8	0	160.6	312.6	13.32	26.17
Q8BG33	Neurotrimin OS=Mus musculus GN=Ntm PE=1 SV=1	17	2.975	1.57	0.010347	1.98519	0.664486	1137.4	758.2	857.3	688.2	3179.5	1640.3	3179.5	1809.4	High	0	32.465	17	6	3	1	344	37.9	7.85	49.79	6	3	806.2	2398.5	22.94	34.36
Q80SW1	Putative adenosylhomocysteinase 2 OS=Mus musculus GN=Ahcyl1 PE=1 SV=1	17	3.234	1.69	0.00140959	2.85091	0.369789	1167.5	758.8	960.7	735.2	3329.6	2159.9	3329.6	2289.7	High	0	35.318	18	10	4	1	530	58.9	6.89	40.25	10	4	853.8	2761.1	22.29	23.05
P58252	Elongation factor 2 OS=Mus musculus GN=Eef2 PE=1 SV=2	17	3.266	1.71	0.000262148	3.58145	0.148244	1642.6	1137.7	1363.6	1097.6	4708.8	3515.2	4708.8	3515.2	High	0	32.923	14	12	12	1	858	95.3	6.83	40.53	12	0	1245.5	4068.5	19.12	16.76
A2AQR0	Glycerol-3-phosphate dehydrogenase OS=Mus musculus GN=Gpd2 PE=1 SV=1	17	2.815	1.49	0.000147892	3.83006	0.097018	326.1	258.2	309.7	241.8	902.3	702.2	902.3	702.2	High	0	30.189	16	11	11	1	745	82.8	6.42	43.61	11	0	282.8	796	14.2	14.4
Q9Z2Q6	Septin-5 OS=Mus musculus GN=Sept5 PE=1 SV=2	17	3.131	1.65	0.000592831	3.22707	0.239656	1687.4	1173.6	1331	1036.5	4585.7	3240	4585.7	3340	High	0	26.952	22	9	9	1	369	42.7	6.67	34.76	9	0	1249.8	3913.6	21.47	19.03
B1AWD9	Clathrin light chain A OS=Mus musculus GN=Clta PE=1 SV=1	17	4.313	2.11	0.00822657	2.08478	0.6376	1328.4	680	804	646	4454.3	2283.3	4454.3	2283.3	High	0	19.879	21	8	8	1	248	27	4.5	37.98	8	0	739.4	3189.1	36.61	37.21
P57780	Alpha-actinin-4 OS=Mus musculus GN=Actn4 PE=1 SV=1	17	2.785	1.48	4.78272e-05	4.32033	0.0382799	99.3	69.1	99.5	65.6	250.4	212.6	250.4	212.6	High	0	30.179	7	8	3	1	912	104.9	5.41	44.67	8	0	82.8	230.7	22.26	9.43
Q99JY9	Actin-related protein 3 OS=Mus musculus GN=Actr3 PE=1 SV=3	16	3.324	1.73	0.000328726	3.48317	0.171902	659.9	455.8	573.5	495.4	2079	1510.3	2079	1510.3	High	0	37.149	22	8	8	1	418	47.3	5.88	44.37	8	0	533	1772	16.52	18.3
Q3UGX2	Spectrin beta 1 OS=Mus musculus GN=Sptb PE=1 SV=1	16	2.647	1.4	0.000691345	3.16031	0.255552	240.7	187.8	223.6	172	638.8	460.7	638.8	460.7	High	0	26.641	3	8	3	1	2329	267.9	5.49	37.88	8	0	204.9	542.5	15.35	18.7
Q9D8N0	Elongation factor 1-gamma OS=Mus musculus GN=Eef1g PE=1 SV=3	16	2.817	1.49	0.000134951	3.86983	0.0903922	1288	1021.9	1191.8	884.8	3510	2752.5	3510	2752.5	High	0	26.716	15	8	8	1	437	50	6.74	38.02	8	0	1103.6	3108.3	16.32	13.97
Q8K310	Matrin-3 OS=Mus musculus GN=Matr3 PE=1 SV=1	16	2.886	1.53	0.00067819	3.16865	0.255552	1214.5	825.6	844	693.8	2793.9	2047.1	2793.9	2076.9	High	0	24.731	9	9	9	1	846	94.6	6.25	37.54	9	0	834.7	2408.9	25	17.41
Q9R0Q6	Actin-related protein 2/3 complex subunit 1A OS=Mus musculus GN=Arpc1a PE=1 SV=1	16	3.29	1.72	0.000678311	3.16857	0.255552	1645.2	1041.9	1277.4	1032.9	4508.9	3194.2	4508.9	3194.2	High	0	26.511	23	10	10	1	370	41.6	8.18	43	10	0	1153.7	3795	22.98	19.71
Q9DCX2	ATP synthase subunit d, mitochondrial OS=Mus musculus GN=Atp5h PE=1 SV=3	16	3.777	1.92	0.00215168	2.66722	0.426347	1454.9	964.9	1086.3	820.4	4931.7	3031.7	4931.7	3031.7	High	0	24.094	26	4	4	1	161	18.7	5.69	40.53	4	0	1023.8	3866.7	25.11	27.55
Q9D6M3	Mitochondrial glutamate carrier 1 OS=Mus musculus GN=Slc25a22 PE=1 SV=1	16	3.511	1.81	0.00149796	2.8245	0.375406	1170.5	912.5	1068	861.1	4234.8	2587.5	4234.8	2836.6	High	0	37.095	35	9	9	1	323	34.6	9.09	43.95	9	0	987.2	3465.9	14.17	25.48
Q9Z1B3	1-phosphatidylinositol 4,5-bisphosphate phosphodiesterase beta-1 OS=Mus musculus GN=Plcb1 PE=1 SV=2	16	2.955	1.56	0.000194802	3.71041	0.11932	778	629.6	671.7	577.9	2185.9	1641.3	2185.9	1689.6	High	0	38.228	9	12	12	1	1216	138.3	6.13	40.16	12	0	650.3	1921.8	12.79	15.64
P11881	Inositol 1,4,5-trisphosphate receptor type 1 OS=Mus musculus GN=Itpr1 PE=1 SV=2	16	3.23	1.69	0.000334753	3.47528	0.172906	1043	760.4	837.4	709.4	3007.8	2208.1	3007.8	2208.1	High	0	23.726	3	10	10	1	2749	313	6.04	37.97	10	0	798	2577.1	17.52	17.7
P31938	Dual specificity mitogen-activated protein kinase kinase 1 OS=Mus musculus GN=Map2k1 PE=1 SV=2	16	3.181	1.67	8.40061e-05	4.07569	0.0618517	567.8	487.4	526.8	427.4	1825.5	1423.6	1825.5	1423.6	High	0	32.422	18	8	8	1	393	43.4	6.7	30.4	8	0	506.7	1612.1	11.9	14.28
P06745	Glucose-6-phosphate isomerase OS=Mus musculus GN=Gpi PE=1 SV=4	16	3.062	1.61	8.37294e-07	6.07712	0.0008085	1590	1215.9	1658.2	1418.5	4403.8	4802.4	4403.8	4802.4	High	0	24.828	15	8	8	1	558	62.7	8.13	44.21	8	0	1501.8	4598.8	13.43	5
P11983	T-complex protein 1 subunit alpha OS=Mus musculus GN=Tcp1 PE=1 SV=3	16	3.105	1.63	0.000451089	3.34574	0.207275	1249.4	864.7	1038.8	765.4	3445	2513.8	3445	2513.8	High	0	38.11	17	10	10	1	556	60.4	6.16	41.05	10	0	947.8	2942.8	21.69	18.04
P80313	T-complex protein 1 subunit eta OS=Mus musculus GN=Cct7 PE=1 SV=1	16	3.101	1.63	0.000487314	3.31219	0.21629	721	560.6	651.8	524.2	2213.3	1573.1	2213.3	1588	High	0	37.252	17	10	10	1	544	59.6	7.84	41.79	10	0	604.5	1874.8	14.49	19.26
Q99LX0	Protein deglycase DJ-1 OS=Mus musculus GN=Park7 PE=1 SV=1	16	3.202	1.68	0.00192866	2.71474	0.41224	1511.6	1967.5	1118	889.1	5067.5	3416.5	5243.9	3419.5	High	0	22.08	26	8	8	1	189	20	6.77	38.97	8	0	1300	4162.7	34.5	23.46
A0A1B0GSX0	L-lactate dehydrogenase A chain OS=Mus musculus GN=Ldha PE=1 SV=1	16	3.608	1.85	2.51487e-05	4.59948	0.0213221	1452.8	1111.1	1356.7	1115.5	4917.5	4006	4917.5	4006	High	0	40.608	22	9	9	1	361	39.7	8.35	49.88	9	0	1230.2	4438.4	13.72	11.79
Q91ZZ3	Beta-synuclein OS=Mus musculus GN=Sncb PE=1 SV=1	16	3.812	1.93	5.8834e-05	4.23037	0.0459781	612.9	359.9	402.4	371.9	1607.6	1287.2	1607.6	1352.5	High	0	35.692	34	6	3	1	133	14	4.37	50.64	6	0	386.8	1474.5	27.19	11.5
Q8VDQ8	NAD-dependent protein deacetylase sirtuin-2 OS=Mus musculus GN=Sirt2 PE=1 SV=2	15	2.556	1.35	3.92058e-06	5.40665	0.00365904	1560.9	1809.8	1510.4	1247.6	4067.9	3726.5	4105.7	3786.9	High	0	27.902	13	6	6	1	389	43.2	5.35	45.36	6	0	1535.4	3924.9	15.04	4.92
P27661	Histone H2AX OS=Mus musculus GN=H2afx PE=1 SV=2	15	2.748	1.46	0.0325977	1.48681	0.695094	1027.1	827.7	829.2	535.4	3386.6	1311.8	3386.6	1530.3	High	0	20.611	22	5	2	1	143	15.1	10.74	30.45	5	3	828.4	2276.5	25.17	47.35
Q925N0	Sideroflexin-5 OS=Mus musculus GN=Sfxn5 PE=1 SV=2	15	3.045	1.61	0.00016079	3.79374	0.103729	444.1	310.1	397.5	300	1213	942	1213	942	High	0	19.945	19	8	8	1	342	37.3	9.44	30.43	8	0	351.1	1068.9	19.18	14.52
O89053	Coronin-1A OS=Mus musculus GN=Coro1a PE=1 SV=5	15	3.507	1.81	0.00017619	3.75402	0.110572	1517.9	913.8	1138.5	957.4	4178.7	3208.5	4178.7	3208.5	High	0	21.424	15	8	7	1	461	51	6.48	31.86	8	0	1044	3661.6	24.31	15.17
P61264	Syntaxin-1B OS=Mus musculus GN=Stx1b PE=1 SV=1	15	3.027	1.6	0.000873695	3.05864	0.288863	1356.7	997.7	1182.7	950.6	3925.3	2688.1	3925.3	2754.3	High	0	29.24	26	9	8	1	288	33.2	5.38	42.62	9	1	1086.3	3288.1	16.56	20.93
Q9D394	Protein RUFY3 OS=Mus musculus GN=Rufy3 PE=1 SV=1	15	3.533	1.82	0.000223148	3.65141	0.132712	1063.6	701.2	830.5	665.5	3114.8	2334.2	3114.8	2334.2	High	0	25.316	14	8	8	1	469	53	5.49	38.04	8	0	763.1	2696.4	22.1	16.54
P42932	T-complex protein 1 subunit theta OS=Mus musculus GN=Cct8 PE=1 SV=3	15	3.161	1.66	0.000227151	3.64368	0.133548	814.1	597.4	711.7	548.8	2356.4	1747.9	2356.4	1803.3	High	0	39.654	18	9	9	1	548	59.5	5.62	40.15	9	0	652.1	2061.4	17.81	16.27
E9Q2L2	Disks large homolog 2 OS=Mus musculus GN=Dlg2 PE=1 SV=1	15	1.976	0.98	0.00221981	2.65368	0.430016	269.6	234	266.4	229.5	578.9	410.1	578.9	420.3	High	0	38.437	10	9	6	1	870	97.4	6.47	47.22	9	0	249.7	493.3	8.42	19.03
Q60605	Myosin light polypeptide 6 OS=Mus musculus GN=Myl6 PE=1 SV=3	15	3.483	1.8	0.00164556	2.78369	0.389865	757.7	480.3	574.5	494.1	2274.3	1436.5	2274.3	1513.9	High	0	34.429	47	6	6	1	151	16.9	4.65	35.98	6	0	532.8	1855.5	22.14	24.67
Q9JIS5	Synaptic vesicle glycoprotein 2A OS=Mus musculus GN=Sv2a PE=1 SV=1	15	2.901	1.54	0.000694672	3.15822	0.255552	494.1	440.2	516.3	360.1	1605.1	1110.2	1605.1	1140.4	High	0	36.934	12	9	9	1	742	82.6	5.57	35.05	9	0	466.4	1352.9	15.35	20.31
Q61753	D-3-phosphoglycerate dehydrogenase OS=Mus musculus GN=Phgdh PE=1 SV=3	15	2.849	1.51	0.00024563	3.60972	0.141277	540.8	410.7	489.4	420.2	1463.7	1085	1463.7	1140.7	High	0	43.642	13	7	7	1	533	56.5	6.54	39.5	7	0	453.5	1292.1	13.19	15.82
Q8BYI9	Tenascin-R OS=Mus musculus GN=Tnr PE=1 SV=2	15	2.763	1.47	0.00245053	2.61074	0.432028	1221.1	1099	856	689.5	3246.2	2052.8	3246.2	2212.1	High	0	34.209	6	8	8	1	1358	149.5	4.94	40.68	8	0	969.9	2679.7	24.73	24.03
A8DUK4	Beta-globin OS=Mus musculus GN=Hbbt1 PE=1 SV=1	15	3.894	1.96	7.02247e-05	4.15351	0.0527719	1003.8	774.4	853.1	623	3594.1	2787.8	3594.1	2787.8	High	0	33.326	29	4	4	1	147	15.7	7.69	46.5	4	0	812.8	3165.4	19.51	14.59
P42669	Transcriptional activator protein Pur-alpha OS=Mus musculus GN=Pura PE=1 SV=1	15	3.659	1.87	0.00134518	2.87122	0.360393	698.8	409.1	439	363.8	1895.6	1268.1	1895.6	1268.1	High	0	19.945	16	6	5	1	321	34.9	6.44	37.1	6	0	423.8	1550.4	31.53	22.9
P62717	60S ribosomal protein L18a OS=Mus musculus GN=Rpl18a PE=1 SV=1	15	2.755	1.46	0.00113325	2.94567	0.331375	383.7	324.3	359.8	256.3	1138.7	777.8	1138.7	777.8	High	0	21.317	22	4	4	1	176	20.7	10.71	39.12	4	0	341.6	941.1	16.76	21.74
Q8QZT1	Acetyl-CoA acetyltransferase, mitochondrial OS=Mus musculus GN=Acat1 PE=1 SV=1	15	2.391	1.26	0.00015591	3.80713	0.101191	1819.5	1398.5	1608.6	1225.1	3854.6	3039.4	3854.6	3337.1	High	0	41.815	21	8	8	1	424	44.8	8.51	49.84	8	0	1499.9	3586.5	17.03	11.46
Q9JIA1	Leucine-rich glioma-inactivated protein 1 OS=Mus musculus GN=Lgi1 PE=1 SV=1	15	2.741	1.45	0.0014883	2.82731	0.375406	1343.3	992.6	1198	978.3	3496.1	2265.6	3496.1	2555.4	High	0	24.996	11	8	8	1	557	63.6	8.02	40.21	8	0	1090.5	2989	15.52	21.6
P63330	Serine/threonine-protein phosphatase 2A catalytic subunit alpha isoform OS=Mus musculus GN=Ppp2ca PE=1 SV=1	14	2.721	1.44	0.00305904	2.51442	0.476096	314.1	216.6	284.7	229.8	835.3	502.9	835.3	579.7	High	0	25.241	15	5	1	1	309	35.6	5.54	31.29	5	0	255.8	695.9	17.57	25.08
O35129	Prohibitin-2 OS=Mus musculus GN=Phb2 PE=1 SV=1	14	2.952	1.56	0.000164456	3.78395	0.105077	1321.3	812.4	1117.1	925.8	3388.9	2660	3388.9	2660	High	0	22.586	24	8	8	1	299	33.3	9.83	33.22	8	0	1017	3002.4	21.4	13.91
E9Q9H0	Disks large homolog 1 OS=Mus musculus GN=Dlg1 PE=1 SV=1	14	3.002	1.59	1.05172e-06	5.9781	0.0010123	247.3	179.7	225.7	205.1	674.7	618.4	674.7	618.4	High	0	33.107	8	8	3	1	912	100.8	5.78	47.81	8	0	215.2	645.9	13.46	5.03
Q9Z2Y3	Homer protein homolog 1 OS=Mus musculus GN=Homer1 PE=1 SV=2	14	2.801	1.49	0.000651903	3.18582	0.252367	578.3	423.8	418.7	325.9	1375.7	1012.3	1375.7	1012.3	High	0	32.024	26	9	9	1	366	41.4	5.53	44.15	9	0	421.2	1180.1	23.95	17.57
Q9JJV2	Profilin-2 OS=Mus musculus GN=Pfn2 PE=1 SV=3	14	4.091	2.03	0.000448541	3.3482	0.206656	289.1	147	194.2	160.6	854.5	611	854.5	611	High	0	30.568	22	4	4	1	140	15	6.99	34.61	4	0	176.6	722.6	32.4	19.19
Q6PER3	Microtubule-associated protein RP/EB family member 3 OS=Mus musculus GN=Mapre3 PE=1 SV=1	14	3.165	1.66	4.63086e-05	4.33434	0.0372174	1490.9	1057	1187.5	958	3906.4	3219	3906.4	3219	High	0	21.682	22	8	7	1	281	31.9	5.54	28.14	8	1	1120.4	3546.1	19.74	11.14
Q8VEK3	Heterogeneous nuclear ribonucleoprotein U OS=Mus musculus GN=Hnrnpu PE=1 SV=1	14	3.192	1.67	0.000724884	3.13973	0.258263	698.3	470.9	597.3	503.7	2099.2	1460.3	2099.2	1460.3	High	0	27.093	8	8	8	1	800	87.9	6.24	41.71	8	0	548.5	1750.8	18.03	20.73
Q9CPQ1	Cytochrome c oxidase subunit 6C OS=Mus musculus GN=Cox6c PE=1 SV=3	14	3.692	1.88	8.76401e-05	4.0573	0.0638653	1496.1	1200.5	1416.5	1029.1	5495.6	4216.7	5495.6	4216.7	High	0	7.183	21	3	3	1	76	8.5	10.14	34.47	3	0	1304	4813.9	16.47	15.2
Q99JR1	Sideroflexin-1 OS=Mus musculus GN=Sfxn1 PE=1 SV=3	14	2.761	1.47	2.18266e-06	5.66101	0.00206921	608.8	570.1	661.2	520	1547.7	1709.4	1547.7	1740.2	High	0	28.35	20	7	6	1	322	35.6	9.23	37.37	7	0	589.1	1626.5	10.13	6.3
Q61598	Rab GDP dissociation inhibitor beta OS=Mus musculus GN=Gdi2 PE=1 SV=1	14	3.017	1.59	1.78621e-06	5.74807	0.0017026	739.3	539.4	606.5	486	1778.6	1674.7	1778.6	1674.7	High	0	33.008	22	9	6	1	445	50.5	6.25	38.14	9	0	572	1725.9	18.46	3.47
P00920	Carbonic anhydrase 2 OS=Mus musculus GN=Ca2 PE=1 SV=4	14	3.622	1.86	6.85313e-06	5.16411	0.00626463	543.8	423.2	454.6	378.7	1470.7	1716.5	1470.7	1716.5	High	0	32.107	20	6	6	1	260	29	7.01	35.59	6	0	438.6	1588.9	15.51	8.91
Q9WUM4	Coronin-1C OS=Mus musculus GN=Coro1c PE=1 SV=2	14	2.641	1.4	3.52867e-05	4.45239	0.0290693	574.8	434.8	458	354.2	1245.5	1061.3	1245.5	1115.4	High	0	21.838	17	9	8	1	474	53.1	7.08	29.71	9	1	446.2	1178.7	20.01	8
P68181	cAMP-dependent protein kinase catalytic subunit beta OS=Mus musculus GN=Prkacb PE=1 SV=2	14	3.521	1.82	0.000232527	3.63353	0.13588	261.1	182.8	267.5	225.9	1001.8	729.9	1001.8	729.9	High	0	29.349	19	9	3	1	351	40.7	8.56	32.03	9	1	242.9	855.1	16.61	18.13
Q60930	Voltage-dependent anion-selective channel protein 2 OS=Mus musculus GN=Vdac2 PE=1 SV=2	14	2.868	1.52	0.0149504	1.82535	0.678724	1846.5	1278.5	1478.7	1131.4	5054.2	2283.9	5054.2	3076.3	High	0	54.626	33	7	7	1	295	31.7	7.49	51.86	7	0	1375	3943.1	21.61	36.42
Q9CVB6	Actin-related protein 2/3 complex subunit 2 OS=Mus musculus GN=Arpc2 PE=1 SV=3	14	3.612	1.85	0.000324614	3.48863	0.170293	666.2	424.2	531.6	438.4	2044.1	1487.2	2044.1	1487.2	High	0	26.15	22	7	7	1	300	34.3	7.36	32.82	7	0	482.8	1743.6	21.63	18.21
J3QMG3	Voltage-dependent anion-selective channel protein 3 OS=Mus musculus GN=Vdac3 PE=1 SV=1	14	3.335	1.74	0.000331193	3.47992	0.172332	1066	808.4	921.1	706.2	3346.9	2393.2	3346.9	2474.5	High	0	31.793	17	6	6	1	284	30.8	8.79	37.04	6	0	862.9	2877.8	17.64	18.27
P61979	Heterogeneous nuclear ribonucleoprotein K OS=Mus musculus GN=Hnrnpk PE=1 SV=1	14	4.015	2.01	0.000769625	3.11372	0.267885	914.5	500.9	599.7	482.4	2650.3	1827.3	2650.3	1827.3	High	0	22.772	14	7	7	1	463	50.9	5.54	33.89	7	0	548.1	2200.7	32.06	21.22
P80316	T-complex protein 1 subunit epsilon OS=Mus musculus GN=Cct5 PE=1 SV=1	14	3.285	1.72	0.000983069	3.00742	0.307778	807.7	546.9	643.9	487.8	2361.6	1609.3	2361.6	1609.3	High	0	26.587	13	7	7	1	541	59.6	6.02	33.94	7	0	593.4	1949.5	22.49	21.88
G5E924	Heterogeneous nuclear ribonucleoprotein L (Fragment) OS=Mus musculus GN=Hnrnpl PE=1 SV=1	14	3.71	1.89	0.000862649	3.06417	0.286614	1126.8	686.6	838.2	662.8	3412.1	2321.1	3412.1	2321.1	High	0	28.243	11	6	6	1	615	66.9	8.18	39.83	6	0	758.6	2814.2	25.76	21.97
Q9R0P5	Destrin OS=Mus musculus GN=Dstn PE=1 SV=3	14	2.911	1.54	0.00017821	3.74907	0.111608	447.8	384.7	431.6	309.3	1358.1	1035.8	1358.1	1035.8	High	0	19.774	32	6	5	1	165	18.5	7.97	27.95	6	0	407.5	1186.1	15.79	15.55
F8WGL3	Cofilin-1 OS=Mus musculus GN=Cfl1 PE=1 SV=1	14	4.022	2.01	1.27101e-05	4.89585	0.0112735	2064.8	1050.4	1355.5	1116.7	5206	4704.5	5206	4704.5	High	0	30.986	23	6	5	1	227	24.6	8.03	40.03	6	2	1230.3	4948.9	33.23	5.84
Q91VA7	Isocitrate dehydrogenase [NAD] subunit, mitochondrial OS=Mus musculus GN=Idh3b PE=1 SV=1	14	3.226	1.69	0.00180727	2.74298	0.407111	1282.5	872	1082.7	832.4	3765.4	2316.8	3765.4	2609.1	High	0	25.023	15	6	6	1	384	42.2	8.6	31.92	6	0	971.7	3134.4	20.45	24.45
Q62277	Synaptophysin OS=Mus musculus GN=Syp PE=1 SV=2	14	3.95	1.98	1.31401e-05	4.8814	0.0116136	1349.7	968.3	1277.8	967.9	4814.2	4010.7	4814.2	4010.7	High	0	19.255	10	3	3	1	314	34	4.94	38.18	3	0	1112.3	4394.1	17.68	10.51
P62715	Serine/threonine-protein phosphatase 2A catalytic subunit beta isoform OS=Mus musculus GN=Ppp2cb PE=1 SV=1	13	2.899	1.54	0.00283485	2.54747	0.463944	810	625.2	743.5	569.9	2427.3	1454.1	2427.3	1609.3	High	0	23.423	15	5	1	1	309	35.6	5.43	25.15	5	4	681.8	1976.4	15.91	26.32
Q8CA95	cAMP and cAMP-inhibited cGMP 3',5'-cyclic phosphodiesterase 10A OS=Mus musculus GN=Pde10a PE=1 SV=2	13	2.795	1.48	0.00184255	2.73458	0.408806	1032.7	841	930.3	752.2	2925.6	1814.6	2925.6	2089.6	High	0	23.153	8	7	7	1	790	89.4	6.6	35.05	7	0	884.5	2472.5	13.52	23.5
Q9D415	Disks large-associated protein 1 OS=Mus musculus GN=Dlgap1 PE=1 SV=3	13	1.878	0.91	0.0114014	1.94304	0.678724	416.6	464.7	416.4	340.6	1005.7	582	935.2	654	High	0	12.962	4	5	3	1	992	110.3	7.09	28.49	5	0	416.5	782.1	12.52	26.14
Q9D172	ES1 protein homolog, mitochondrial OS=Mus musculus GN=D10Jhu81e PE=1 SV=1	13	3.281	1.71	0.000468526	3.32927	0.21185	806.8	563.5	633.2	516.9	2310.3	1662.8	2310.3	1662.8	High	0	31.052	28	7	7	1	266	28.1	8.78	40.9	7	0	597.3	1960	20.18	18.82
A2AMW0	Capping protein (Actin filament) muscle Z-line, beta, isoform CRA_a OS=Mus musculus GN=Capzb PE=1 SV=1	13	3.197	1.68	0.000423673	3.37297	0.199804	1638.7	1124.3	1217.2	918.3	4360.1	3207.4	4360.1	3207.4	High	0	24.537	27	8	2	1	260	29.3	6.92	37.13	8	4	1169.8	3739.6	24.74	17.59
Q8BVE3	V-type proton ATPase subunit H OS=Mus musculus GN=Atp6v1h PE=1 SV=1	13	3.401	1.77	0.000124442	3.90503	0.0846821	393.2	311.7	359.9	337.4	1361.7	1031.6	1361.7	1031.6	High	0	24.514	12	5	5	1	483	55.8	6.61	31.2	5	0	348.5	1185.2	9.87	15.93
P13595	Neural cell adhesion molecule 1 OS=Mus musculus GN=Ncam1 PE=1 SV=3	13	3.262	1.71	0.0013739	2.86204	0.365599	1404.5	816.8	1160.4	951.5	4214.5	2787.9	4214.5	2787.9	High	0	34.892	10	10	10	1	1115	119.4	4.83	35.33	10	0	1050.8	3427.8	23.69	23.52
P80318	T-complex protein 1 subunit gamma OS=Mus musculus GN=Cct3 PE=1 SV=1	13	3.176	1.67	0.00026236	3.5811	0.148244	592.1	448.5	513.8	391.7	1768.5	1314.2	1768.5	1314.2	High	0	27.336	14	8	8	1	545	60.6	6.7	38.26	8	0	480	1524.5	17.73	17.02
Q9D8E6	60S ribosomal protein L4 OS=Mus musculus GN=Rpl4 PE=1 SV=3	13	2.944	1.56	0.00831709	2.08003	0.6376	560.9	381.7	520	429.7	1755.8	863.3	1755.8	1103.3	High	0	37.762	21	10	10	1	419	47.1	11	34.65	10	0	472.7	1391.8	17.32	33.34
Q9D881	Cytochrome c oxidase subunit 5B, mitochondrial OS=Mus musculus GN=Cox5b PE=1 SV=1	13	3.683	1.88	0.00069417	3.15853	0.255552	783.2	380.2	556	397.9	2037.2	1447.6	2037.2	1473.2	High	0	25.704	33	4	4	1	129	13.8	8.12	37.69	4	0	470.4	1732.4	35.29	19.05
Q8BG39	Synaptic vesicle glycoprotein 2B OS=Mus musculus GN=Sv2b PE=1 SV=1	13	3.105	1.63	0.0020004	2.69888	0.416462	824.4	615.2	797.8	678.1	2756.9	1642.7	2756.9	1891.4	High	0	24.75	8	5	5	1	683	77.4	5.57	42.52	5	0	735.5	2283.5	13.58	25.66
P63087	Serine/threonine-protein phosphatase PP1-gamma catalytic subunit OS=Mus musculus GN=Ppp1cc PE=1 SV=1	13	1.771	0.82	0.13204	0.879293	0.695094	257.6	408.1	200.4	107.5	436.8	370.7	436.8	257.9	High	0	22.023	13	6	1	1	323	37	6.54	31.99	6	0	227.2	402.4	51.78	22.47
Q62425	Cytochrome c oxidase subunit NDUFA4 OS=Mus musculus GN=Ndufa4 PE=1 SV=2	13	4.109	2.04	9.5098e-05	4.02183	0.0680452	2139.5	1316.9	1739.1	1362.7	7211.5	5547.2	7211.5	5547.2	High	0	20.863	41	5	5	1	82	9.3	9.52	37.46	5	0	1539.4	6324.8	23.37	15.06
Q9R1T4	Septin-6 OS=Mus musculus GN=Sept6 PE=1 SV=4	13	3.437	1.78	0.000285172	3.54489	0.156565	176.4	120.6	150.4	115.9	539.6	397	539.6	397	High	0	28.657	14	6	2	1	434	49.6	6.43	34.31	6	0	134.7	462.8	20.03	17.58
Q6PFD5	Disks large-associated protein 3 OS=Mus musculus GN=Dlgap3 PE=1 SV=1	12	1.792	0.84	0.0163972	1.78523	0.678724	1273.5	1181.2	1287.2	1070.9	2793.4	1615.5	2705.6	1784.5	High	0	18.639	8	8	8	1	977	105.8	8.76	28.14	8	0	1226.5	2197.3	8.31	27.46
Q00PI9	Heterogeneous nuclear ribonucleoprotein U-like protein 2 OS=Mus musculus GN=Hnrnpul2 PE=1 SV=2	12	2.96	1.57	0.00106304	2.97345	0.318842	1048.9	715.5	857	653	2758.1	1889.5	2758.1	1947.7	High	0	21.168	10	7	7	1	745	84.9	4.89	31.72	7	0	783.1	2317.7	21.46	20.75
Q9Z1P6	NADH dehydrogenase [ubiquinone] 1 alpha subcomplex subunit 7 OS=Mus musculus GN=Ndufa7 PE=1 SV=3	12	3.077	1.62	0.000390677	3.40818	0.191496	659.1	452.9	489.2	435.8	1679.6	1249	1679.6	1249	High	0	25.995	41	5	5	1	113	12.6	10.17	39.41	5	0	470.7	1448.4	20.1	16.98
P67778	Prohibitin OS=Mus musculus GN=Phb PE=1 SV=1	12	2.856	1.51	0.000343926	3.46353	0.175782	1022.1	713.4	840.1	694.1	2522.5	1883.4	2522.5	1938.1	High	0	35.706	36	10	10	1	272	29.8	5.76	33.47	10	0	774.2	2211.1	18.48	15.97
P14131	40S ribosomal protein S16 OS=Mus musculus GN=Rps16 PE=1 SV=4	12	2.61	1.38	2.37802e-05	4.62378	0.0202202	621.8	486.4	552.1	440.4	1437.1	1212.5	1437.1	1272.6	High	0	20.283	40	8	8	1	146	16.4	10.21	24.15	8	0	518.2	1352.4	15.05	8.58
D3Z4B2	Gamma-soluble NSF attachment protein (Fragment) OS=Mus musculus GN=Napg PE=1 SV=1	12	3.325	1.73	8.28558e-05	4.08168	0.0611868	732.4	544.8	640.6	516	2200.1	1707.4	2200.1	1753.6	High	0	27.023	22	8	8	1	353	39.3	5.97	30.72	8	0	590.8	1964.2	16.16	13.83
Q11011	Puromycin-sensitive aminopeptidase OS=Mus musculus GN=Npepps PE=1 SV=2	12	3.532	1.82	0.00043013	3.3664	0.200899	310.5	222.3	298.9	215	1082.8	765.6	1082.8	765.6	High	0	28.504	11	9	9	1	920	103.3	5.9	30.36	9	0	257.8	910.5	19.11	19.82
P01831	Thy-1 membrane glycoprotein OS=Mus musculus GN=Thy1 PE=1 SV=1	12	2.947	1.56	0.0353091	1.45211	0.695094	630.8	487.8	501.8	436.7	2241	849.3	2241	948.4	High	0	21.004	17	3	3	1	162	18.1	8.97	33.87	3	0	494.8	1457.9	16.06	49.43
Q920I9	WD repeat-containing protein 7 OS=Mus musculus GN=Wdr7 PE=1 SV=3	12	2.193	1.13	6.54472e-05	4.18411	0.0503124	695	577.7	587.8	486.4	1358.2	1143.9	1358.2	1202.9	High	0	25.92	6	9	9	1	1489	163.3	6.9	32.37	9	0	582.7	1278.2	14.55	8.64
E9PZF0	Nucleoside diphosphate kinase OS=Mus musculus GN=Gm20390 PE=3 SV=1	12	3.509	1.81	3.74732e-07	6.42628	0.000365671	684	436.1	562.6	487	1826.8	1846.9	1826.8	1873.7	High	0	19.18	42	6	6	1	267	30.2	8.72	40.44	6	0	523.4	1836.8	19.86	1.21
P63318	Protein kinase C gamma type OS=Mus musculus GN=Prkcg PE=1 SV=1	12	3.448	1.79	0.00033044	3.48091	0.172249	852.3	567.3	664.3	562.4	2472.3	1812.6	2472.3	1812.6	High	0	19.078	11	8	7	1	697	78.3	7.46	29.1	8	0	613.9	2116.9	20.49	17.78
P61922	4-aminobutyrate aminotransferase, mitochondrial OS=Mus musculus GN=Abat PE=1 SV=1	12	3.193	1.68	0.000236263	3.6266	0.137295	449	362.3	461.3	350.1	1480.6	1081.1	1480.6	1120.4	High	0	38.723	17	8	8	1	500	56.4	8.09	39.28	8	0	403.3	1288	14.19	17.04
Q61699	Heat shock protein 105 kDa OS=Mus musculus GN=Hsph1 PE=1 SV=2	12	2.226	1.15	0.000757577	3.12057	0.264923	681.8	532.2	533	373.4	1325.9	1020.8	1325.9	1060.4	High	0	24.966	7	7	6	1	858	96.3	5.53	25.96	7	0	532.6	1185.7	23.76	13.99
A0A0R4J275	NADH dehydrogenase [ubiquinone] 1 alpha subcomplex subunit 12 OS=Mus musculus GN=Ndufa12 PE=1 SV=1	12	3.288	1.72	0.000205143	3.68794	0.124488	386.2	269.2	329.3	255.6	1126.3	851	1126.3	851	High	0	24.463	62	8	8	1	149	17.6	9.5	37.15	8	0	297.7	979	19.35	16.08
H7BX01	Dynamin-like 120 kDa protein, mitochondrial OS=Mus musculus GN=Opa1 PE=1 SV=1	12	3.253	1.7	0.000481665	3.31726	0.215329	602.3	491.7	512.5	424.5	1942.2	1373.4	1942.2	1373.4	High	0	24.84	8	9	9	1	978	113.2	7.33	17.01	9	0	502	1633.2	14.45	19.81
P48722	Heat shock 70 kDa protein 4L OS=Mus musculus GN=Hspa4l PE=1 SV=2	12	2.879	1.53	6.56205e-05	4.18296	0.0503341	478.3	350.8	374.8	319.2	1151.1	946.8	1151.1	946.8	High	0	20.036	8	8	8	1	838	94.3	5.74	30.35	8	0	362.6	1044	18.09	11.24
P35700	Peroxiredoxin-1 OS=Mus musculus GN=Prdx1 PE=1 SV=1	12	3.666	1.87	0.00284991	2.54517	0.463944	908.9	554.5	613.1	509.4	2736.9	1669.7	2736.9	1669.7	High	0	32.53	40	8	8	1	199	22.2	8.12	39.5	8	0	583.1	2137.7	27.85	27.96
P60335	Poly(rC)-binding protein 1 OS=Mus musculus GN=Pcbp1 PE=1 SV=1	12	2.697	1.43	0.000913347	3.03936	0.296121	1261	1028.6	1168.1	774.5	3526.8	2478.1	3526.8	2478.1	High	0	18.608	19	6	2	1	356	37.5	7.09	31.96	6	3	1096.1	2956.3	20.02	20.17
O88569	Heterogeneous nuclear ribonucleoproteins A2/B1 OS=Mus musculus GN=Hnrnpa2b1 PE=1 SV=2	12	2.653	1.41	0.000223347	3.65102	0.132712	499.9	296.4	368.5	321.2	993.6	801.2	993.6	838.5	High	0	19.525	18	6	5	1	353	37.4	8.95	29.15	6	0	344	912.8	24.41	11.19
Q9D1R9	60S ribosomal protein L34 OS=Mus musculus GN=Rpl34 PE=1 SV=2	12	2.555	1.35	0.00356359	2.44811	0.510314	634	481.3	632	503.2	1769	1078.6	1769	1173.9	High	0	23.944	38	7	7	1	117	13.3	11.47	29.74	7	0	563.9	1441.1	14.53	25.78
Q91V61	Sideroflexin-3 OS=Mus musculus GN=Sfxn3 PE=1 SV=1	12	2.673	1.42	0.000913693	3.0392	0.296121	611.9	469.9	527.7	419.7	1541.2	1056.7	1541.2	1149.2	High	0	30.915	25	8	7	1	321	35.4	9.51	28.82	8	0	498	1330.8	16.27	19.35
Q62419	Endophilin-A2 OS=Mus musculus GN=Sh3gl1 PE=1 SV=1	12	2.013	1.01	0.0566545	1.24677	0.695094	543	438.2	223.6	137.8	609.5	651.4	436.1	651.4	High	0	20.571	14	7	2	1	368	41.5	5.72	30.23	7	0	313	630.1	55.79	17.47
B2RSH2	Guanine nucleotide-binding protein G(i) subunit alpha-1 OS=Mus musculus GN=Gnai1 PE=1 SV=1	12	2.855	1.51	0.000146823	3.83321	0.0965451	718.9	510.8	619.1	468.8	1804.4	1428.4	1804.4	1428.4	High	0	26.124	22	8	3	1	354	40.3	5.97	29.77	8	1	562.3	1605.4	19.42	13.43
P63085	Mitogen-activated protein kinase 1 OS=Mus musculus GN=Mapk1 PE=1 SV=3	12	3.102	1.63	0.00205651	2.68687	0.419722	697	492.7	580.3	457.9	2033.2	1271.7	2033.2	1353	High	0	18.059	20	7	5	1	358	41.2	6.98	31.89	7	1	534.7	1658.6	19.14	24.96
P12787	Cytochrome c oxidase subunit 5A, mitochondrial OS=Mus musculus GN=Cox5a PE=1 SV=2	11	2.802	1.49	0.000260022	3.58499	0.147357	918.8	676.4	722.7	518.9	2223.5	1726.6	2223.5	1726.6	High	0	15.482	17	4	4	1	146	16.1	6.54	27.63	4	0	699.2	1959.4	23.23	14.53
A2AI21	Glutamate receptor ionotropic, NMDA 1 OS=Mus musculus GN=Grin1 PE=1 SV=1	11	2.11	1.08	0.0220507	1.65658	0.695094	339.6	283	325.3	302.9	805.6	382.1	805.6	544.7	High	0	18.043	7	7	7	1	959	107.9	8.97	23.66	7	0	313.9	662.4	7.96	32.85
Q8BMF4	Dihydrolipoyllysine-residue acetyltransferase component of pyruvate dehydrogenase complex, mitochondrial OS=Mus musculus GN=Dlat PE=1 SV=2	11	3.666	1.87	0.0049912	2.30179	0.559836	851.4	475.2	550	431.1	2406.4	1337.5	2406.4	1459.8	High	0	30.149	9	5	5	1	642	67.9	8.57	33.07	5	0	511.2	1874.3	32.84	30.69
Q61990	Poly(rC)-binding protein 2 OS=Mus musculus GN=Pcbp2 PE=1 SV=1	11	2.963	1.57	0.00234315	2.6302	0.432028	233.6	180.7	193.4	137.3	670.5	406.8	670.5	457.5	High	0	27.233	20	6	2	1	362	38.2	6.79	30.24	6	0	186.9	553.9	21.3	25.24
Q9R0P9	Ubiquitin carboxyl-terminal hydrolase isozyme L1 OS=Mus musculus GN=Uchl1 PE=1 SV=1	11	3.105	1.63	0.000153364	3.81428	0.100146	1238.4	816.5	957	815.8	3094.5	2435.1	3094.5	2435.1	High	0	18.813	22	6	6	1	223	24.8	5.24	29.48	6	0	884	2745.1	20.8	13.77
P62281	40S ribosomal protein S11 OS=Mus musculus GN=Rps11 PE=1 SV=3	11	3.096	1.63	0.00149295	2.82596	0.375406	1186.4	834.2	1059.3	840.2	3480.9	2198.6	3480.9	2450.8	High	0	16.395	35	7	7	1	158	18.4	10.3	28.64	7	0	943.4	2920.8	17.64	23.27
P17183	Gamma-enolase OS=Mus musculus GN=Eno2 PE=1 SV=2	11	2.978	1.57	0.00458649	2.33852	0.542534	1936.9	1062.2	1351.5	1003.1	4427.4	2721.5	4427.4	2875.6	High	0	31.631	13	5	4	1	434	47.3	5.11	37.32	5	0	1198.1	3568.1	31.91	26.09
P62821	Ras-related protein Rab-1A OS=Mus musculus GN=Rab1A PE=1 SV=3	11	2.309	1.21	0.00515542	2.28774	0.564895	1069.7	955	1073.4	750.7	2838.1	1666.1	2838.1	1918.5	High	0	18.81	20	5	2	1	205	22.7	6.21	28.04	5	1	1010.7	2333.4	15.73	26.46
P12970	60S ribosomal protein L7a OS=Mus musculus GN=Rpl7a PE=1 SV=2	11	3.18	1.67	0.00588473	2.23027	0.579392	819.3	502.7	664.8	540.1	2422.2	1298.6	2422.2	1498.8	High	0	28.418	23	7	7	1	266	30	10.56	31.78	7	0	599.2	1905.4	22.63	31.23
Q5PR73	GTP-binding protein Di-Ras2 OS=Mus musculus GN=Diras2 PE=1 SV=1	11	3.359	1.75	6.94774e-05	4.15816	0.0522911	524.3	356.8	433.4	324.2	1474	1183.7	1474	1183.7	High	0	19.465	20	5	5	1	199	22.5	8.76	25.34	5	0	393.2	1320.9	21.74	12.61
P62267	40S ribosomal protein S23 OS=Mus musculus GN=Rps23 PE=1 SV=3	11	2.679	1.42	0.000103691	3.98426	0.0729862	879.2	587.9	565.3	433.6	1745.7	1523.7	1565.4	1523.7	High	0	22.846	22	5	5	1	143	15.8	10.49	28.39	5	0	576.5	1544.4	30.48	6.66
P28663	Beta-soluble NSF attachment protein OS=Mus musculus GN=Napb PE=1 SV=2	11	3.448	1.79	4.9932e-05	4.30162	0.0397348	622.3	463	526.4	445.4	1902.6	1522.6	1902.6	1522.6	High	0	29.985	17	5	5	1	298	33.5	5.47	31.14	5	0	493.7	1702	15.55	12.81
O54983	Ketimine reductase mu-crystallin OS=Mus musculus GN=Crym PE=1 SV=1	11	3.006	1.59	6.2484e-05	4.20423	0.0484626	735.3	581.9	455.1	417.9	1677.3	1427.1	1677.3	1427.1	High	0	22.988	20	6	6	1	313	33.5	5.67	31.78	6	0	514.6	1547.2	26.21	9.31
Q8BTS0	DEAD (Asp-Glu-Ala-Asp) box polypeptide 5 OS=Mus musculus GN=Ddx5 PE=1 SV=1	11	3.033	1.6	0.00100219	2.99905	0.310031	956.6	602.2	780	596.7	2483.8	1739.4	2483.8	1739.4	High	0	19.882	11	7	7	1	615	69.2	8.92	28.98	7	0	685.4	2078.5	23.32	20.35
O54991	Contactin-associated protein 1 OS=Mus musculus GN=Cntnap1 PE=1 SV=2	11	3.105	1.63	0.000661264	3.17963	0.252523	681.5	507.4	609.8	477.7	2062.2	1446.2	2062.2	1446.2	High	0	22.33	6	8	8	1	1385	156.2	7.06	26.99	8	0	556.2	1726.9	16.5	20.27
Q99KJ8	Dynactin subunit 2 OS=Mus musculus GN=Dctn2 PE=1 SV=3	11	3.585	1.84	0.00395479	2.40288	0.517578	640	364	424.6	342.7	1826.1	1088	1826.1	1088	High	0	20.593	14	7	7	1	402	44.1	5.26	25.55	7	0	393.1	1409.5	30.7	29.25
P27659	60S ribosomal protein L3 OS=Mus musculus GN=Rpl3 PE=1 SV=3	11	2.626	1.39	0.00905275	2.04322	0.646297	691	479.3	620.5	505.1	1730.5	862	1730.5	1249.4	High	0	27.353	14	9	9	1	403	46.1	10.21	24.92	9	0	559.8	1470.4	17.3	30.18
P62242	40S ribosomal protein S8 OS=Mus musculus GN=Rps8 PE=1 SV=2	11	2.894	1.53	0.00437128	2.35939	0.535433	740.1	475.5	593.1	495.8	1953	1146.6	1953	1261.4	High	0	24.225	34	6	6	1	208	24.2	10.32	27.28	6	0	542.3	1569.6	20.96	27.56
P61161	Actin-related protein 2 OS=Mus musculus GN=Actr2 PE=1 SV=1	11	2.847	1.51	0.000196766	3.70605	0.119895	414.8	312.4	362.1	309.7	1091.1	840.3	1091.1	840.3	High	0	24.97	16	7	7	1	394	44.7	6.74	30.26	7	0	336.3	957.5	14.18	14.99
Q80YN3	Breast carcinoma-amplified sequence 1 homolog OS=Mus musculus GN=Bcas1 PE=1 SV=3	11	3.951	1.98	0.00144133	2.84124	0.373125	1550.9	805.5	963.7	799.3	4231.7	2753	4231.7	2863	High	0	15.422	9	6	6	1	633	67.3	6.21	25.18	6	0	881.1	3480.7	34.53	23.39
P80314	T-complex protein 1 subunit beta OS=Mus musculus GN=Cct2 PE=1 SV=4	11	3.198	1.68	0.000365071	3.43762	0.182542	237.6	152.4	196.6	150.8	642.8	476.8	642.8	476.8	High	0	22.081	11	6	6	1	535	57.4	6.4	23.28	6	0	173.1	553.6	22.44	17.12
Q68FL4	Putative adenosylhomocysteinase 3 OS=Mus musculus GN=Ahcyl2 PE=1 SV=1	11	2.159	1.11	0.000484205	3.31497	0.21583	318.1	310.3	261.9	211.4	696.6	544	696.6	544	High	0	26.109	12	8	2	1	613	66.9	7.36	27.19	8	0	285.1	615.6	17.93	14.2
Q01065	Calcium/calmodulin-dependent 3',5'-cyclic nucleotide phosphodiesterase 1B OS=Mus musculus GN=Pde1b PE=1 SV=2	11	2.997	1.58	0.000720172	3.14256	0.257356	1395.9	1213.4	1294.3	1050.1	4443.8	3008	4443.8	3173.5	High	0	20.571	9	5	5	1	535	61.2	5.72	32.73	5	0	1253.2	3755.3	11.8	20.81
Q61171	Peroxiredoxin-2 OS=Mus musculus GN=Prdx2 PE=1 SV=3	11	3.652	1.87	0.00374899	2.42609	0.513811	930.8	517.9	642.4	508.2	2714.9	1606	2714.9	1634.8	High	0	19.543	18	4	4	1	198	21.8	5.41	30.16	4	0	576.8	2106.7	30.32	29.16
Q60598	Src substrate cortactin OS=Mus musculus GN=Cttn PE=1 SV=2	11	3.575	1.84	0.00599921	2.22191	0.579392	889.9	500.9	529.3	435.3	2437.4	1390.2	2437.4	1390.2	High	0	27.625	12	6	6	1	546	61.2	5.4	29.43	6	0	514.9	1840.8	34.73	31.59
P61028	Ras-related protein Rab-8B OS=Mus musculus GN=Rab8b PE=1 SV=1	10	2.858	1.52	0.00242166	2.61589	0.432028	1365	961.1	1288.2	942.1	3876.3	2418.4	3876.3	2609	High	0	16.317	17	5	1	1	207	23.6	9.07	23.62	5	3	1112.7	3180.1	19.22	24.74
E9PUA3	IQ motif and SEC7 domain-containing protein 1 OS=Mus musculus GN=Iqsec1 PE=1 SV=1	10	2.552	1.35	0.0057581	2.23972	0.579392	458.2	335.5	379.8	315.5	1086.7	613.8	1086.7	763.4	High	0	21.803	7	8	6	1	1099	122.6	8.47	22.32	8	1	357	910.8	17	26.79
G3X9V4	Glutamate receptor ionotropic, NMDA 2B OS=Mus musculus GN=Grin2b PE=1 SV=1	10	2.412	1.27	0.00212098	2.67346	0.423993	158.2	138.8	152	150.7	447	298.1	447	297.7	High	0	21.554	5	8	8	1	1482	165.9	6.87	22.29	8	0	151.3	365	5.41	23.11
Q99LC3	NADH dehydrogenase [ubiquinone] 1 alpha subcomplex subunit 10, mitochondrial OS=Mus musculus GN=Ndufa10 PE=1 SV=1	10	2.63	1.4	5.42903e-05	4.26528	0.0429195	383.7	292.1	280.6	225.7	809.5	700.5	809.5	700.5	High	0	27.079	12	5	5	1	355	40.6	7.78	16.96	5	0	286.3	753	22.18	8.34
O55023	Inositol monophosphatase 1 OS=Mus musculus GN=Impa1 PE=1 SV=1	10	2.811	1.49	0.000361584	3.44179	0.181263	417	334.2	391.4	314.9	1180.4	870.3	1180.4	875.7	High	0	26.247	26	7	7	1	277	30.4	5.19	26.43	7	0	361.7	1016.7	13.12	17.29
Q9QXS6	Drebrin OS=Mus musculus GN=Dbn1 PE=1 SV=4	10	2.539	1.34	0.000601136	3.22103	0.241647	849.5	638.3	631.9	530.7	1811.3	1329.7	1811.3	1435	High	0	23.469	10	6	6	1	706	77.2	4.49	25.49	6	0	635.1	1612.2	20.22	15.74
Q9CPQ8	ATP synthase subunit g, mitochondrial OS=Mus musculus GN=Atp5l PE=1 SV=1	10	2.919	1.55	0.000392121	3.40658	0.191814	749.3	584.9	684.5	572.5	2129.9	1529.4	2129.9	1601.1	High	0	14.787	21	2	2	1	103	11.4	9.74	38.16	2	0	632.7	1846.7	13	17.72
Q01853	Transitional endoplasmic reticulum ATPase OS=Mus musculus GN=Vcp PE=1 SV=4	10	3.23	1.69	0.000491118	3.30881	0.217106	300	204.9	223.1	187.1	811.2	587.8	811.2	587.8	High	0	21.994	9	7	7	1	806	89.3	5.26	25	7	0	213.8	690.5	21.73	18.44
P80315	T-complex protein 1 subunit delta OS=Mus musculus GN=Cct4 PE=1 SV=3	10	2.477	1.31	6.9093e-05	4.16057	0.0522425	490.7	359.4	352	269	928.5	835.8	928.5	835.8	High	0	18.865	12	7	7	1	539	58	8.02	25.21	7	0	355.7	880.9	24.91	6.07
Q9QYB8	Beta-adducin OS=Mus musculus GN=Add2 PE=1 SV=4	10	2.722	1.44	0.000480402	3.3184	0.215329	161.9	123.8	126.7	109.8	395.3	293.9	395.3	293.9	High	0	13.488	6	5	4	1	725	80.6	6.21	21.83	5	0	125.2	340.8	16.98	16.99
E9Q912	Protein Rap1gds1 OS=Mus musculus GN=Rap1gds1 PE=1 SV=1	10	3.168	1.66	1.22868e-05	4.91056	0.010973	614.8	452.4	514.7	409.4	1646.2	1419.8	1646.2	1419.8	High	0	23.696	8	5	5	1	607	66	5.35	28.4	5	0	482.5	1528.8	17.91	8.53
P84309	Adenylate cyclase type 5 OS=Mus musculus GN=Adcy5 PE=1 SV=2	10	2.997	1.58	3.76246e-06	5.42453	0.00352297	472.5	358.1	411.6	351.1	1217.9	1087.2	1217.9	1087.2	High	0	20.76	6	7	7	1	1262	139	7.06	26.99	7	0	383.9	1150.7	14.15	6.55
Q9CR62	Mitochondrial 2-oxoglutarate/malate carrier protein OS=Mus musculus GN=Slc25a11 PE=1 SV=3	10	2.871	1.52	0.000551848	3.25818	0.23068	770.9	607.1	635.5	468	2088	1504	2088	1523.2	High	0	16.741	16	5	5	1	314	34.1	9.94	24.65	5	0	621.1	1783.4	20.02	18.42
Q80TZ3	Putative tyrosine-protein phosphatase auxilin OS=Mus musculus GN=Dnajc6 PE=1 SV=2	10	2.642	1.4	0.0031643	2.49972	0.479138	319.5	245.3	259.4	215	815.5	508.4	815.5	544.5	High	0	27.27	7	7	7	1	938	102.2	7.23	28.83	7	0	252.3	666.4	16.9	24.97
Q3U9N4	Granulins OS=Mus musculus GN=Grn PE=1 SV=1	10	0.731	-0.45	0.0256112	1.59157	0.695094	643	860.6	898.6	834.5	645.9	594.7	548.8	687.2	High	0	22.795	5	2	2	1	602	65	6.99	43.78	2	0	847.4	619.8	14.07	9.73
Q9JLM8	Serine/threonine-protein kinase DCLK1 OS=Mus musculus GN=Dclk1 PE=1 SV=1	10	3.385	1.76	0.000389126	3.40991	0.191443	515.3	373.5	461.5	357.1	1658.9	1190.3	1658.9	1190.3	High	0	34.414	11	7	7	1	756	84.1	8.87	30.35	7	0	415.2	1405.2	17.5	18.99
A2AEG6	Glycoprotein m6b, isoform CRA_g OS=Mus musculus GN=Gpm6b PE=1 SV=1	10	3.686	1.88	3.64946e-07	6.43777	0.000356488	565.8	500.4	578.8	447.1	2053.8	1872.5	2053.8	1872.5	High	0	16.287	9	3	3	1	328	36.2	6.14	27.61	3	0	532.1	1961.1	11.69	5.33
P62812	Gamma-aminobutyric acid receptor subunit alpha-1 OS=Mus musculus GN=Gabra1 PE=1 SV=1	10	2.668	1.42	6.87547e-05	4.1627	0.0521526	675.8	511.1	540.6	422.4	1538.5	1229.2	1482.6	1326.4	High	0	18.702	13	7	7	1	455	51.7	9.31	23.43	7	0	525.6	1402.3	19.54	10.18
Q9WV69	Dematin OS=Mus musculus GN=Dmtn PE=1 SV=1	10	3.55	1.83	0.00152731	2.81607	0.37548	581.2	346.1	403.6	332.4	1623.1	1056.8	1623.1	1084.4	High	0	23.194	13	6	5	1	405	45.4	8.41	23.19	6	0	373.7	1326.7	27.53	23.7
P70168	Importin subunit beta-1 OS=Mus musculus GN=Kpnb1 PE=1 SV=2	10	3.301	1.72	6.15258e-05	4.21094	0.0478547	370.5	289.3	310.9	252.2	1109.5	883.4	1109.5	883.4	High	0	14.568	6	5	5	1	876	97.1	4.78	23.76	5	0	299.9	990	16.2	13.1
B1AQZ0	Septin-8 OS=Mus musculus GN=Sept8 PE=1 SV=1	10	3.271	1.71	0.000572949	3.24188	0.237009	712	487.6	575.1	480.9	2056	1459.6	2056	1459.6	High	0	25.603	13	7	5	1	484	55.8	6.1	27.3	7	1	529.5	1732.3	19.09	19.59
Q8BGT8	Phytanoyl-CoA hydroxylase-interacting protein-like OS=Mus musculus GN=Phyhipl PE=1 SV=1	10	2.522	1.33	0.00197029	2.70547	0.414024	139.5	134.1	127.1	109.5	399.6	260.1	399.6	271.3	High	0	24.256	16	6	3	1	375	42.3	6.35	23.01	6	0	130.6	329.3	10.24	23.28
Q8K596	Sodium/calcium exchanger 2 OS=Mus musculus GN=Slc8a2 PE=1 SV=1	10	3.19	1.67	0.000389754	3.40921	0.191443	227.4	154.6	177.1	138.8	615.1	453.1	615.1	453.1	High	0	26.631	9	7	7	1	921	100.6	5.12	33.05	7	0	165.5	527.9	22.14	17.51
P63168	Dynein light chain 1, cytoplasmic OS=Mus musculus GN=Dynll1 PE=1 SV=1	10	3.427	1.78	0.00074227	3.12944	0.262466	868.8	636.9	782.8	622.9	2902.8	1950.8	2902.8	2017.4	High	0	27.441	27	4	2	1	89	10.4	7.4	29.7	4	2	706.1	2419.9	16.29	21.74
P62141	Serine/threonine-protein phosphatase PP1-beta catalytic subunit OS=Mus musculus GN=Ppp1cb PE=1 SV=3	10	3.981	1.99	0.00232593	2.6334	0.432028	76.1	56.7	57.4	49.3	293.8	175.6	293.8	175.6	High	0	16.097	10	5	1	1	327	37.2	6.19	24.54	5	0	57	227.1	19.07	29.08
P31324	cAMP-dependent protein kinase type II-beta regulatory subunit OS=Mus musculus GN=Prkar2b PE=1 SV=3	10	3.794	1.92	0.000310848	3.50745	0.164737	216.2	156.7	205.2	148	805.2	574.9	805.2	574.9	High	0	28.162	13	6	6	1	416	46.1	4.98	28.99	6	0	179.3	680.4	18.82	19.27
P03995	Glial fibrillary acidic protein OS=Mus musculus GN=Gfap PE=1 SV=4	10	2.484	1.31	0.00596002	2.22475	0.579392	570.2	426.9	463.2	350.5	1366.3	803.3	1366.3	893.2	High	0	24.933	19	9	8	1	430	49.9	5.34	25.75	9	0	444.7	1104.7	20.18	27.21
Q91WD5	NADH dehydrogenase [ubiquinone] iron-sulfur protein 2, mitochondrial OS=Mus musculus GN=Ndufs2 PE=1 SV=1	9	3.069	1.62	0.000183862	3.73551	0.114448	295.1	193.9	250.3	211.1	804.4	618.6	804.4	618.6	High	0	21.215	17	7	7	1	463	52.6	6.99	23.97	7	0	229.9	705.4	18.95	15.08
O08788	Dynactin subunit 1 OS=Mus musculus GN=Dctn1 PE=1 SV=3	9	3.067	1.62	0.000156155	3.80644	0.101191	538.6	428.7	463.7	371.3	1561.4	1197.5	1561.4	1197.5	High	0	20.865	6	7	7	1	1281	141.6	5.9	21.73	7	0	445.9	1367.4	15.53	15.23
Q9R1V6	Disintegrin and metalloproteinase domain-containing protein 22 OS=Mus musculus GN=Adam22 PE=1 SV=2	9	3.207	1.68	0.000625037	3.20409	0.246654	780.9	552	695.4	548.1	2369.5	1666	2369.5	1666	High	0	22.525	7	6	6	1	904	99.7	7.83	27.47	6	0	619.6	1986.9	17.71	20.13
P27773	Protein disulfide-isomerase A3 OS=Mus musculus GN=Pdia3 PE=1 SV=2	9	2.849	1.51	1.05291e-05	4.97761	0.00948366	65.3	44.6	52.5	49	135.8	153.8	135.8	153.8	High	0	23.267	11	6	6	1	505	56.6	6.21	19.86	6	0	50.7	144.5	16.85	7.18
A0A1B0GS68	Fms-related tyrosine kinase 3 ligand OS=Mus musculus GN=Flt3l PE=4 SV=1	9	2.979	1.57	0.0191245	1.71841	0.684835	292	190.8	264.7	210.5	919.6	370	919.6	537.6	High	0	22.267	10	6	6	1	446	50.8	10.23	21.84	6	0	236	703.1	19.59	40.41
D3YWJ3	40S ribosomal protein S2 OS=Mus musculus GN=Rps2 PE=1 SV=1	9	3.341	1.74	0.000407171	3.39022	0.195123	545.1	394.6	511.8	384.6	1773.8	1270.8	1773.8	1270.8	High	0	18.803	16	5	5	1	302	32.1	9.92	23.28	5	0	449.4	1501.4	17.74	19.08
A0A0R4J1N0	Dihydropyrimidinase-related protein 4 OS=Mus musculus GN=Dpysl4 PE=1 SV=1	9	2.097	1.07	0.00495971	2.30454	0.559739	195.2	249.4	258.7	112.3	561.3	381.4	561.3	381.4	High	0	17.443	8	5	5	1	593	64.3	7.09	21.86	5	0	220.6	462.7	32.95	22.04
Q8BH44	Coronin-2B OS=Mus musculus GN=Coro2b PE=1 SV=2	9	2.381	1.25	0.000606724	3.21701	0.243135	520.2	414.1	500.1	383.4	1224.6	885.8	1224.6	958.5	High	0	15.63	12	6	6	1	480	54.9	8.27	21.03	6	0	455.1	1083.4	14.53	16.5
A2AUK5	Band 4.1-like protein 1 OS=Mus musculus GN=Epb41l1 PE=1 SV=1	9	2.581	1.37	0.00410164	2.38704	0.524305	482.7	443.8	442.4	375.7	1385.9	795.8	1385.9	943.4	High	0	13.425	5	4	4	1	879	98.3	5.66	24.92	4	0	443.1	1143.4	10.18	26.97
Q3UHD9	Arf-GAP with GTPase, ANK repeat and PH domain-containing protein 2 OS=Mus musculus GN=Agap2 PE=1 SV=1	9	2.691	1.43	0.00143592	2.84287	0.373125	131.2	105.3	116.2	89.7	351.3	229.5	351.3	252.3	High	0	20.617	8	9	8	1	1186	124.4	9.89	21.55	9	0	110.6	297.7	15.84	21.75
Q3TEA8	Heterochromatin protein 1-binding protein 3 OS=Mus musculus GN=Hp1bp3 PE=1 SV=1	9	2.745	1.46	0.00017054	3.76817	0.107528	338.3	276.5	277.9	227.1	861	672.6	861	672.6	High	0	14.51	9	5	5	1	554	60.8	9.7	20.09	5	0	277.2	761	16.26	14.19
B1AZP2	Disks large-associated protein 4 OS=Mus musculus GN=Dlgap4 PE=1 SV=1	9	1.438	0.52	0.0663653	1.17806	0.695094	189.3	199.7	158.3	143.4	345.1	179.6	231.3	267.9	High	0	5.682	2	3	2	1	992	108	7.08	19.13	3	0	173.1	248.9	15.21	27.19
D3Z1N9	MCG9889 OS=Mus musculus GN=Gm10709 PE=4 SV=1	9	2.991	1.58	0.000165836	3.78032	0.105316	598.5	423.9	499.4	426.2	1574.2	1218.3	1563.4	1218.3	High	0	14.63	19	3	3	1	160	17.6	11.84	15.42	3	0	461.4	1380.1	16.88	14.52
P83882	60S ribosomal protein L36a OS=Mus musculus GN=Rpl36a PE=1 SV=2	9	3.073	1.62	3.08032e-07	6.5114	0.000302134	490.8	400.4	521.9	380.2	1336.8	1388	1336.8	1388	High	0	9.103	18	4	4	1	106	12.4	10.58	17.12	4	0	443.3	1362.2	15.32	2.17
E9QKC0	Glutamate receptor 2 OS=Mus musculus GN=Gria2 PE=1 SV=1	9	3.187	1.67	0.00011536	3.93794	0.079708	712.3	484.9	589.2	465.5	1893.1	1464.8	1893.1	1532.6	High	0	24.976	7	6	5	1	883	98.8	7.75	23.2	6	0	534.5	1703.3	20.14	13.53
P10852	4F2 cell-surface antigen heavy chain OS=Mus musculus GN=Slc3a2 PE=1 SV=1	9	2.778	1.47	3.75186e-06	5.42575	0.0035168	824.1	691.4	780.2	654	2191.3	1911.1	2148.8	1937.1	High	0	17.463	10	6	6	1	526	58.3	5.91	25.81	6	0	734.5	2040.2	10.63	7.01
Q9Z1S5	Neuronal-specific septin-3 OS=Mus musculus GN=Sept3 PE=1 SV=2	9	3.955	1.98	0.000936574	3.02846	0.299573	139.8	90	95.9	73.4	450.1	299.9	450.1	299.9	High	0	19.113	12	4	4	1	350	40	6.81	22.12	4	0	92.9	367.4	28.4	23.12
E9Q7L0	Protein Ogdhl OS=Mus musculus GN=Ogdhl PE=1 SV=1	9	2.527	1.34	6.66058e-05	4.17649	0.0509438	186.3	138.7	148.7	101.3	388.5	339.1	388.5	339.1	High	0	21.941	5	6	2	1	1029	116.5	6.84	26.14	6	0	143.6	363	24.31	7.84
Q8CGP0	Histone H2B type 3-B OS=Mus musculus GN=Hist3h2bb PE=1 SV=3	9	3.921	1.97	0.00931862	2.03065	0.649564	288.7	147.5	192.2	162.2	972.4	492.9	972.4	492.9	High	0	16.162	33	5	2	1	126	13.9	10.32	24.45	5	0	176.6	692.3	32.12	37.79
Q8K2B3	Succinate dehydrogenase [ubiquinone] flavoprotein subunit, mitochondrial OS=Mus musculus GN=Sdha PE=1 SV=1	9	3.118	1.64	9.77141e-05	4.01004	0.0695775	581.3	353.7	504	434.4	1639.1	1298.4	1639.1	1298.4	High	0	21.458	8	6	6	1	664	72.5	7.37	24.32	6	0	467.9	1458.8	20.75	13.39
Q3ULJ0	Glycerol-3-phosphate dehydrogenase 1-like protein OS=Mus musculus GN=Gpd1l PE=1 SV=2	9	3.813	1.93	0.000232097	3.63433	0.135848	815.9	541.9	620.2	472.3	2571.9	1899.6	2571.9	1899.6	High	0	17.368	16	6	5	1	351	38.2	6.77	24.29	6	0	579.7	2210.3	24.23	17.36
Q99P72	Reticulon-4 OS=Mus musculus GN=Rtn4 PE=1 SV=2	9	3.35	1.74	0.000682321	3.16601	0.255552	83.4	64.3	81.5	64.3	292.8	200.8	292.8	200.8	High	0	16.274	3	4	4	1	1162	126.5	4.54	26.3	4	0	72.4	242.5	14.32	21.52
Q8C0M9	Isoaspartyl peptidase/L-asparaginase OS=Mus musculus GN=Asrgl1 PE=1 SV=1	9	3.065	1.62	0.00122019	2.91357	0.342955	504.6	347.1	416.1	359.3	1374.9	875.7	1374.9	1021.3	High	0	29.97	23	7	7	1	326	33.9	7.65	25.51	7	0	386.7	1185	17.65	21.8
P35802	Neuronal membrane glycoprotein M6-a OS=Mus musculus GN=Gpm6a PE=1 SV=1	9	3.696	1.89	4.38514e-07	6.35802	0.000427021	615.4	509	486.5	398.8	1775.6	1904.7	1775.6	1904.7	High	0	19.355	10	4	4	1	278	31.1	5.27	19.34	4	0	497.6	1839	17.73	4.05
Q7TQD2	Tubulin polymerization-promoting protein OS=Mus musculus GN=Tppp PE=1 SV=1	9	3.873	1.95	0.000906743	3.04252	0.295426	632	308.3	353.4	283.9	1513.1	1080.3	1513.1	1080.3	High	0	17.708	23	5	5	1	218	23.6	9.42	20.51	5	0	330.1	1278.5	40.82	19.27
Q3UHL1	CaM kinase-like vesicle-associated protein OS=Mus musculus GN=Camkv PE=1 SV=2	9	3.164	1.66	0.00116318	2.93435	0.334312	789.6	590.4	612	528.9	2272.9	1485.7	2272.9	1591.2	High	0	28.276	17	8	8	1	512	54.8	5.54	27.4	8	0	601.1	1901.7	17.76	22.37
P02301	Histone H3.3C OS=Mus musculus GN=H3f3c PE=3 SV=3	9	2.762	1.47	0.00679884	2.16757	0.601871	1285	1031.6	1184.5	941.6	3958.2	2179.8	3958.2	2354.3	High	0	8.112	20	4	4	1	136	15.3	11.14	22.84	4	0	1105.4	3052.7	13.82	31.45
P41105	60S ribosomal protein L28 OS=Mus musculus GN=Rpl28 PE=1 SV=2	9	2.838	1.5	0.00409644	2.38759	0.524305	614.1	407	540	467.3	1830.6	1103.9	1830.6	1110.2	High	0	15.995	32	5	5	1	137	15.7	12.02	26.11	5	0	502.3	1425.6	17.69	28.44
Q9CQ54	NADH dehydrogenase [ubiquinone] 1 subunit C2 OS=Mus musculus GN=Ndufc2 PE=1 SV=1	9	2.274	1.19	0.000966483	3.01481	0.304812	157.3	120.1	154.7	127.3	381.5	319.1	245.3	319.1	High	0	17.718	41	6	6	1	120	14.2	9.2	22.77	6	0	140.3	319.1	13.52	17.61
P70404	Isocitrate dehydrogenase [NAD] subunit gamma 1, mitochondrial OS=Mus musculus GN=Idh3g PE=1 SV=1	9	3.568	1.84	0.000683989	3.16495	0.255552	448.9	290.5	366.6	284.4	1400.6	968.1	1400.6	968.1	High	0	18.548	10	5	5	1	393	42.8	9.01	19.88	5	0	326.3	1164.4	22.21	21.08
A2AWI7	Endophilin-B2 OS=Mus musculus GN=Sh3glb2 PE=1 SV=1	9	3.028	1.6	0.000291619	3.53518	0.15907	137.4	93.2	106	87.8	345.3	262.4	345.3	262.4	High	0	16.253	13	6	6	1	404	44.9	5.58	17.29	6	0	99.4	301	20.94	15.75
P56391	Cytochrome c oxidase subunit 6B1 OS=Mus musculus GN=Cox6b1 PE=1 SV=2	9	2.732	1.45	0.0124239	1.90574	0.678724	433.8	238.2	273.3	202.5	828.6	438.8	828.6	586.3	High	0	20.726	55	5	5	1	86	10.1	8.72	26.45	5	0	255.1	697	35.57	28.65
Q6ZWZ7	60S ribosomal protein L17 OS=Mus musculus GN=Rpl17 PE=1 SV=1	8	2.85	1.51	2.64435e-06	5.57768	0.00249316	478.3	308.9	423.4	350.3	1128.5	1067.5	1128.5	1067.5	High	0	11.557	18	4	3	1	184	21.4	10.18	21.13	4	1	385.1	1097.6	19.33	3.21
P57746	V-type proton ATPase subunit D OS=Mus musculus GN=Atp6v1d PE=1 SV=1	8	2.571	1.36	0.00306961	2.51292	0.476096	581.5	467.2	520.1	417.1	1521.2	927.3	1521.2	1056.1	High	0	12.408	11	4	4	1	247	28.4	9.45	17.92	4	0	492.9	1267.5	14.22	24.69
Q02248	Catenin beta-1 OS=Mus musculus GN=Ctnnb1 PE=1 SV=1	8	3.639	1.86	0.00211942	2.67378	0.423993	404.4	316.5	332.1	273.1	1490	891.8	1490	934.3	High	0	24.721	10	7	7	1	781	85.4	5.86	20.12	7	0	324.2	1179.9	16.48	27.76
Q6P1F6	Serine/threonine-protein phosphatase 2A 55 kDa regulatory subunit B alpha isoform OS=Mus musculus GN=Ppp2r2a PE=1 SV=1	8	2.995	1.58	0.00561293	2.25081	0.579392	220.1	154.4	160	146.7	595.6	335.1	595.6	372.1	High	0	27.376	12	5	5	1	447	51.7	6.2	20.85	5	0	157.2	470.8	19.76	29.61
Q61937	Nucleophosmin OS=Mus musculus GN=Npm1 PE=1 SV=1	8	2.96	1.57	0.0015394	2.81265	0.37548	534.8	376.2	403	321.2	1404.1	946.1	1404.1	946.1	High	0	10.14	13	5	5	1	292	32.5	4.77	15.89	5	0	389.4	1152.6	22.17	22.5
O88342	WD repeat-containing protein 1 OS=Mus musculus GN=Wdr1 PE=1 SV=3	8	2.8	1.49	1.2889e-06	5.88978	0.0012353	465.6	363.6	387.9	310.7	1028.5	1074.8	1028.5	1074.8	High	0	22.448	11	7	7	1	606	66.4	6.6	18.63	7	0	375.6	1051.4	16.86	2.54
A0JNY3	Gephyrin OS=Mus musculus GN=Gphn PE=1 SV=1	8	2.449	1.29	0.00591069	2.22836	0.579392	825.4	615.8	874.5	683.8	2237.7	1273.3	2237.7	1513.2	High	0	18.907	8	6	6	1	772	83.6	5.76	16.76	6	0	751.3	1840.1	16.07	27.39
P32037	Solute carrier family 2, facilitated glucose transporter member 3 OS=Mus musculus GN=Slc2a3 PE=1 SV=1	8	2.747	1.46	0.00218628	2.66029	0.427711	72.9	54.9	50.1	37.6	175.8	118.1	175.8	118.1	High	0	10.131	7	4	4	1	493	53.4	4.98	19.46	4	0	52.4	144.1	27.16	22.67
F6XI62	60S ribosomal protein L7 (Fragment) OS=Mus musculus GN=Rpl7 PE=1 SV=1	8	2.343	1.23	0.0167985	1.77473	0.678724	167.8	145.1	178	136.3	442.6	207.1	442.6	302	High	0	17.029	19	6	6	1	279	32.5	11.12	22.55	6	0	156	365.6	12.36	33.07
P14211	Calreticulin OS=Mus musculus GN=Calr PE=1 SV=1	8	2.784	1.48	1.97526e-05	4.70437	0.0170187	558.5	349.7	451.6	365.3	1075.2	1188.9	1075.2	1188.9	High	0	17.572	14	7	7	1	416	48	4.49	20.24	7	0	406.2	1130.6	22.24	5.8
Q64514	Tripeptidyl-peptidase 2 OS=Mus musculus GN=Tpp2 PE=1 SV=3	8	3.033	1.6	0.00160182	2.79539	0.382783	300.1	229.9	285	225.9	933.2	585	933.2	645.8	High	0	15.91	4	6	6	1	1262	139.8	6.58	17.2	6	0	256	776.3	14.55	23.91
Q61792	LIM and SH3 domain protein 1 OS=Mus musculus GN=Lasp1 PE=1 SV=1	8	2.628	1.39	0.00680548	2.16714	0.601871	356.7	234.8	285.7	173.8	879.7	526.7	879.7	526.7	High	0	27.065	22	6	5	1	263	30	7.05	19.71	6	0	259	680.7	29.52	28.98
P61164	Alpha-centractin OS=Mus musculus GN=Actr1a PE=1 SV=1	8	3.043	1.61	0.000752721	3.12337	0.264516	554.1	361.6	485.1	418.4	1641.4	1145	1641.4	1145	High	0	8.93	6	2	2	1	376	42.6	6.64	17.51	2	0	450.5	1370.9	18.3	20.57
Q9R1Q8	Transgelin-3 OS=Mus musculus GN=Tagln3 PE=1 SV=1	8	2.425	1.28	8.62198e-05	4.06439	0.0632568	293.7	218.9	219.7	175.1	570.8	495.4	570.8	495.4	High	0	17.82	30	6	6	1	199	22.5	7.33	19.05	6	0	219.3	531.8	21.69	8.17
P48320	Glutamate decarboxylase 2 OS=Mus musculus GN=Gad2 PE=1 SV=1	8	3.066	1.62	0.000305035	3.51565	0.162943	650	559.9	717.3	479.7	2161.2	1553	2119.4	1614.4	High	0	9.955	5	4	3	1	585	65.2	6.9	15.1	4	1	603.3	1849.7	17.25	17.34
P62301	40S ribosomal protein S13 OS=Mus musculus GN=Rps13 PE=1 SV=2	8	3.442	1.78	1.99288e-05	4.70052	0.0171496	930.2	688.1	1020.6	751.6	3151.7	2628.3	3151.7	2628.3	High	0	14.113	36	7	7	1	151	17.2	10.54	19.41	7	0	836.1	2878.1	18.2	10.46
Q9DC70	NADH dehydrogenase [ubiquinone] iron-sulfur protein 7, mitochondrial OS=Mus musculus GN=Ndufs7 PE=1 SV=1	8	3.428	1.78	6.93386e-05	4.15903	0.05227	527.2	354.8	406.7	334.3	1453.3	1166.8	1453.3	1166.8	High	0	10.85	12	4	4	1	224	24.7	9.92	20.05	4	0	379.9	1302.2	21.32	12.63
Q91V41	Ras-related protein Rab-14 OS=Mus musculus GN=Rab14 PE=1 SV=3	8	2.488	1.32	0.00557434	2.25381	0.579392	249.8	212.3	250.7	193.8	698.5	391.7	698.5	470.1	High	0	16.004	13	4	2	1	215	23.9	6.21	21.45	4	0	230.3	573	12.48	27.94
Q9CYT6	Adenylyl cyclase-associated protein 2 OS=Mus musculus GN=Cap2 PE=1 SV=1	8	4.259	2.09	3.05006e-05	4.51569	0.0254441	486.4	268.6	338.4	318.9	1547.6	1264.6	1547.6	1264.6	High	0	9.45	9	5	5	1	476	52.8	6.43	19.47	5	0	328.5	1399	26.52	11.62
Q8BWF0	Succinate-semialdehyde dehydrogenase, mitochondrial OS=Mus musculus GN=Aldh5a1 PE=1 SV=1	8	2.809	1.49	0.00029556	3.52935	0.160045	752.2	527.8	576.4	425	1758.5	1364.9	1758.5	1364.9	High	0	16.24	6	3	3	1	523	55.9	8.25	26.66	3	0	551.6	1549.3	23.96	14.55
A0A087WP80	Limbic system-associated membrane protein OS=Mus musculus GN=Lsamp PE=1 SV=1	8	2.665	1.41	0.00363215	2.43984	0.511165	208.3	153.3	187.1	157.5	577.8	362.2	577.8	362.2	High	0	19.42	15	5	5	1	355	39.3	6.1	20.16	5	0	171.7	457.5	14.71	26.48
E0CXZ9	Voltage-gated potassium channel subunit beta-2 OS=Mus musculus GN=Kcnab2 PE=1 SV=1	8	2.456	1.3	0.00465473	2.33211	0.545468	443.4	314.1	373.6	252.6	1009.4	612.3	1009.4	701.3	High	0	11.425	7	4	4	1	382	42.7	8.98	19.5	4	0	342.6	841.4	23.6	24.82
H3BIV5	A-kinase anchor protein 5 OS=Mus musculus GN=Akap5 PE=1 SV=1	8	2.978	1.57	0.000507339	3.2947	0.221341	976	715.8	724.8	625.7	2507.7	1834.6	2507.7	1834.6	High	0	19.894	8	6	6	1	752	80.2	4.77	21.86	6	0	720.3	2144.9	19.78	17.9
Q9JKC6	Cell cycle exit and neuronal differentiation protein 1 OS=Mus musculus GN=Cend1 PE=1 SV=1	8	2.775	1.47	0.0034642	2.4604	0.503902	992.7	788.3	840.9	652.3	2838.2	1730.4	2838.2	1798.6	High	0	12.282	26	4	4	1	149	15	8.97	16.39	4	0	814.2	2259.4	17.19	26.96
P62827	GTP-binding nuclear protein Ran OS=Mus musculus GN=Ran PE=1 SV=3	8	3.382	1.76	0.000115751	3.93648	0.0797754	870.6	587.1	724.6	636.3	2612.1	2019.4	2612.1	2019.4	High	0	29.307	19	5	5	1	216	24.4	7.49	29.29	5	0	679	2296.7	17.65	14.78
Q6ZWV7	60S ribosomal protein L35 OS=Mus musculus GN=Rpl35 PE=1 SV=1	8	2.46	1.3	4.85135e-06	5.31414	0.00450644	736.4	565.1	632.8	721	1739.4	1546.2	1739.4	1587.2	High	0	15.622	25	4	4	1	123	14.5	11.05	20.29	4	0	675.5	1661.6	12.07	6.12
P47963	60S ribosomal protein L13 OS=Mus musculus GN=Rpl13 PE=1 SV=3	8	2.772	1.47	0.00103538	2.9849	0.313424	281.4	212.6	265.7	209.7	751.2	490.6	751.2	577.9	High	0	16.404	27	6	6	1	211	24.3	11.55	20.22	6	0	237.7	658.9	15.11	20.26
Q9QUI0	Transforming protein RhoA OS=Mus musculus GN=Rhoa PE=1 SV=1	8	3.394	1.76	0.00069046	3.16086	0.255552	314.6	213.3	284.9	223.7	1022.4	693.8	1022.4	718.1	High	0	26.16	20	4	4	1	193	21.8	6.1	31.06	4	0	252.5	856.8	18.77	21.17
Q9CQC7	NADH dehydrogenase [ubiquinone] 1 beta subcomplex subunit 4 OS=Mus musculus GN=Ndufb4 PE=1 SV=3	8	3.451	1.79	7.63294e-05	4.11731	0.05701	661.4	459.9	591	481.3	2038.5	1559	2038.5	1662.2	High	0	11.795	27	3	3	1	129	15.1	9.89	22.3	3	0	533.3	1840.8	17.27	13.74
Q8R5H6	Wiskott-Aldrich syndrome protein family member 1 OS=Mus musculus GN=Wasf1 PE=1 SV=2	8	2.753	1.46	0.00419458	2.37731	0.526785	474.2	365.7	437.9	346.4	1359.3	785.2	1359.3	892.9	High	0	8.807	5	4	4	1	559	61.5	6.37	17.78	4	0	400.2	1101.7	14.81	27.62
Q9DBJ1	Phosphoglycerate mutase 1 OS=Mus musculus GN=Pgam1 PE=1 SV=3	8	3.044	1.61	0.000669432	3.17429	0.253937	433.1	261	314	256.4	1016.6	747.1	1016.6	747.1	High	0	17.787	11	3	3	1	254	28.8	7.18	19.01	3	0	286.3	871.5	26.02	17.64
P10922	Histone H1.0 OS=Mus musculus GN=H1f0 PE=2 SV=4	8	2.164	1.11	0.00688518	2.16209	0.601871	878.8	772.1	925.9	728.9	2074.3	1193.8	2074.3	1532.1	High	0	15.268	14	4	4	1	194	20.8	10.9	22.76	4	0	823.7	1782.7	11.07	25.21
F8VPK5	Rho-associated protein kinase OS=Mus musculus GN=Rock2 PE=1 SV=1	8	2.791	1.48	0.00286824	2.54238	0.463944	379.2	281.6	341.4	274.4	1069.3	663.3	1069.3	700.4	High	0	26.614	6	8	8	1	1388	160.5	5.99	23.79	8	0	310.1	865.4	15.68	25.61
P62918	60S ribosomal protein L8 OS=Mus musculus GN=Rpl8 PE=1 SV=2	8	3.507	1.81	0.000669386	3.17432	0.253937	724.4	454.3	629.8	477.8	2292.9	1565.3	2292.9	1614.4	High	0	14.626	16	4	4	1	257	28	11.03	21.77	4	0	548.6	1924	22.43	20.93
P12382	ATP-dependent 6-phosphofructokinase, liver type OS=Mus musculus GN=Pfkl PE=1 SV=4	8	2.422	1.28	0.0119034	1.92433	0.678724	109.1	87.5	107.6	85.5	276.1	133.9	276.1	200.1	High	0	15.961	8	5	2	1	780	85.3	7.17	15.78	5	0	97	235	12.99	30.94
Q8CBE3	WD repeat-containing protein 37 OS=Mus musculus GN=Wdr37 PE=1 SV=1	8	2.919	1.55	0.000537621	3.26952	0.227503	512.1	366	396.7	339	1300.7	951.1	1300.7	951.1	High	0	9.888	6	4	4	1	496	55	7.23	14.67	4	0	381	1112.2	18.88	17.93
J3QK20	Voltage-dependent L-type calcium channel subunit beta-4 OS=Mus musculus GN=Cacnb4 PE=1 SV=1	7	2.649	1.41	0.0013288	2.87654	0.359461	330.3	235.9	291.6	210.9	814.1	550.5	814.1	593.1	High	0	16.104	7	5	5	1	519	57.8	9.14	17.66	5	0	262.3	694.9	20.19	20.34
Q8R050	Eukaryotic peptide chain release factor GTP-binding subunit ERF3A OS=Mus musculus GN=Gspt1 PE=1 SV=2	7	3.053	1.61	0.000583108	3.23425	0.239331	420	302.9	359.5	271.8	1192.1	851.6	1192.1	851.6	High	0	16.078	7	5	5	1	636	68.6	5.21	16.86	5	0	330	1007.6	19.29	19.24
Q80TL4	PHD finger protein 24 OS=Mus musculus GN=Phf24 PE=1 SV=2	7	3.297	1.72	9.52706e-05	4.02104	0.0680756	473.5	339.9	463.8	342.7	1486	1162.6	1486	1162.6	High	0	9.077	6	3	3	1	400	45.2	5.77	19.91	3	0	398.7	1314.4	18.18	14.1
J3QPW1	Phosphatidylinositol transfer protein alpha isoform OS=Mus musculus GN=Pitpna PE=1 SV=1	7	3.188	1.67	0.000103529	3.98494	0.0729862	310.7	173.6	238	193	757.1	616.5	757.1	616.5	High	0	13.484	13	4	4	1	272	32	6.55	18.65	4	0	214.3	683.2	26.61	11.82
Q91WS0	CDGSH iron-sulfur domain-containing protein 1 OS=Mus musculus GN=Cisd1 PE=1 SV=1	7	2.272	1.18	0.00297007	2.52723	0.472452	131.7	100	127.1	102.2	298.1	188.9	298.1	225	High	0	14.259	22	2	2	1	108	12.1	9.06	21.2	2	0	114	259	14.29	21.64
A2AMH4	Choline transporter-like protein 1 OS=Mus musculus GN=Slc44a1 PE=1 SV=1	7	3.092	1.63	2.45091e-06	5.61067	0.00231832	820.7	587.2	672.2	542.3	2018	1869.5	2018	1869.5	High	0	8.696	3	3	3	1	718	80	8.22	16.89	3	0	628.3	1942.3	18.69	4.41
Q60771	Claudin-11 OS=Mus musculus GN=Cldn11 PE=1 SV=1	7	3.584	1.84	2.92907e-06	5.53327	0.00275538	741.7	563.4	543.2	449.7	2086.5	1884.3	2086.5	1884.3	High	0	7.282	8	3	3	1	207	22.1	7.91	17.31	3	0	553.2	1982.8	21.23	5.88
Q8K021	Secretory carrier-associated membrane protein 1 OS=Mus musculus GN=Scamp1 PE=1 SV=1	7	4.108	2.04	1.96013e-05	4.70771	0.0169087	318	254	326	256.7	1303.7	1056.8	1303.7	1056.8	High	0	6.297	6	2	2	1	338	38	7.71	16	2	0	285.7	1173.8	13.38	12.08
P20444	Protein kinase C alpha type OS=Mus musculus GN=Prkca PE=1 SV=3	7	2.982	1.58	0.00102221	2.99046	0.31154	221.5	175.3	199.3	152.5	675.8	459.7	675.8	459.7	High	0	17.174	7	6	3	1	672	76.8	7.14	18.04	6	0	186.9	557.4	15.94	21.98
P68040	Receptor of activated protein C kinase 1 OS=Mus musculus GN=Rack1 PE=1 SV=3	7	3.226	1.69	0.00053324	3.27308	0.226289	304	227.2	285.2	229.2	982.1	692.5	982.1	692.5	High	0	13.636	17	5	5	1	317	35.1	7.69	18.38	5	0	255.7	824.7	14.96	19.97
Q9D0E1	Heterogeneous nuclear ribonucleoprotein M OS=Mus musculus GN=Hnrnpm PE=1 SV=3	7	2.78	1.48	0.00130413	2.88468	0.357503	936.1	660.9	720.4	558.1	2263.1	1539.6	2263.1	1626.4	High	0	13.244	7	6	6	1	729	77.6	8.63	17.68	6	0	690	1918.5	22.2	20.5
Q8CAA7	Glucose 1,6-bisphosphate synthase OS=Mus musculus GN=Pgm2l1 PE=1 SV=1	7	2.805	1.49	0.000183196	3.73708	0.11422	803.6	604	686.8	601.9	2050.8	1591.9	2050.8	1591.9	High	0	12.046	8	5	5	1	621	70.2	6.49	16.02	5	0	644.1	1806.8	14.09	14.55
Q9CQW2	ADP-ribosylation factor-like protein 8B OS=Mus musculus GN=Arl8b PE=1 SV=1	7	3.101	1.63	3.36885e-05	4.47252	0.0279349	342.2	259.4	302.1	248.2	956.4	788	956.4	788	High	0	11.894	20	4	4	1	186	21.5	8.43	15.77	4	0	279.9	868.1	14.92	11.15
O35526	Syntaxin-1A OS=Mus musculus GN=Stx1a PE=1 SV=3	7	3.379	1.76	0.00184961	2.73292	0.408904	424.1	289.8	380	300.2	1435.1	907.8	1435.1	907.8	High	0	25.675	15	4	3	1	288	33	5.24	24.46	4	0	337.8	1141.4	18.51	25.99
E9Q6L9	Leucine-rich repeat-containing protein 7 OS=Mus musculus GN=Lrrc7 PE=1 SV=1	7	2.51	1.33	0.012552	1.90129	0.678724	428.4	341.1	352.1	307.5	1089.5	544.9	1089.5	694.3	High	0	13.795	3	5	5	1	1542	172.6	6.74	17.6	5	0	346.6	869.7	14.29	32.54
Q80ZJ1	Ras-related protein Rap-2a OS=Mus musculus GN=Rap2a PE=1 SV=2	7	2.517	1.33	0.00376371	2.42438	0.513811	332.8	237.4	301.5	249.4	809.3	479.9	809.3	588.4	High	0	15.041	17	3	3	1	183	20.6	4.82	21.54	3	0	274.2	690.1	15.96	24.55
Q9WV34	MAGUK p55 subfamily member 2 OS=Mus musculus GN=Mpp2 PE=1 SV=1	7	2.469	1.3	3.71858e-05	4.42962	0.0305376	105.5	84.6	77	62.2	210	189.1	210	189.1	High	0	19.281	13	6	5	1	552	61.5	6.44	15.11	6	0	80.7	199.3	21.91	6.05
Q9D0K2	Succinyl-CoA:3-ketoacid coenzyme A transferase 1, mitochondrial OS=Mus musculus GN=Oxct1 PE=1 SV=1	7	1.778	0.83	0.00029775	3.52615	0.160643	115.7	98.4	104.9	85.8	166.2	196.4	166.2	196.4	High	0	10.666	7	4	4	1	520	56	8.53	19.7	4	0	101.6	180.7	12.35	9.62
P62908	40S ribosomal protein S3 OS=Mus musculus GN=Rps3 PE=1 SV=1	7	3.041	1.6	0.000368505	3.43356	0.18379	334.7	250.2	311.5	256.2	1005.4	734.2	1005.4	734.2	High	0	14.158	23	6	6	1	243	26.7	9.66	15.26	6	0	282.5	859.2	14.41	18
D3Z1V4	Phosphatidylethanolamine-binding protein 1 OS=Mus musculus GN=Pebp1 PE=1 SV=1	7	3.457	1.79	1.80046e-06	5.74462	0.00171257	587.7	345.3	469.7	378.6	1435.4	1480.4	1435.4	1480.4	High	0	11.03	18	3	3	1	209	23	4.98	19.62	3	0	421.7	1457.7	24.37	1.78
E9PZ43	Microtubule-associated protein OS=Mus musculus GN=Map4 PE=1 SV=3	7	1.681	0.75	0.0232499	1.63358	0.695094	177.8	146.2	157.6	134.1	293.4	175.2	293.4	222	High	0	10.832	6	6	6	1	933	97.7	9.09	12.55	6	0	151.8	255.2	12.07	23.57
Q922B2	Aspartate--tRNA ligase, cytoplasmic OS=Mus musculus GN=Dars PE=1 SV=2	7	2.888	1.53	0.00112245	2.94983	0.33031	169.4	135.4	171.6	121.6	518.7	340.6	518.7	368.9	High	0	15.379	10	5	5	1	501	57.1	6.49	13.05	5	0	151.4	437.4	16.66	21.84
F8VQE9	Arf-GAP with GTPase, ANK repeat and PH domain-containing protein 3 OS=Mus musculus GN=Agap3 PE=1 SV=1	7	2.685	1.43	0.0022803	2.64201	0.432028	416.9	312.7	308	245.3	958.5	597.9	958.5	724.6	High	0	17.359	6	5	4	1	910	97.6	7.77	15.15	5	0	310.3	833.4	22.17	22.13
P62192	26S protease regulatory subunit 4 OS=Mus musculus GN=Psmc1 PE=1 SV=1	7	3.02	1.59	0.000120614	3.9186	0.0824403	636.7	485	535	429.4	1737.7	1362	1737.7	1362	High	0	17.388	13	6	5	1	440	49.2	6.21	13.78	6	0	509.4	1538.4	16.89	14
P56399	Ubiquitin carboxyl-terminal hydrolase 5 OS=Mus musculus GN=Usp5 PE=1 SV=1	7	3.169	1.66	2.86509e-05	4.54286	0.0240036	936.8	658.5	746.9	639.8	2426	2036.3	2426	2036.3	High	0	17.365	6	5	5	1	858	95.8	5.01	22.61	5	0	701.3	2222.6	18.22	10.08
Q8VHJ5	Serine/threonine-protein kinase MARK1 OS=Mus musculus GN=Mark1 PE=1 SV=2	7	2.977	1.57	0.00157302	2.80327	0.380334	284.9	212.1	249.8	193.4	843.3	556.8	843.3	556.8	High	0	11.754	5	4	3	1	795	88.3	9.39	18.92	4	0	230.2	685.2	17.31	23.63
P61027	Ras-related protein Rab-10 OS=Mus musculus GN=Rab10 PE=1 SV=1	7	3.333	1.74	0.000632976	3.19861	0.247982	629.9	405.3	533.9	408.8	1855.2	1307	1855.2	1307	High	0	16.755	18	5	3	1	200	22.5	8.38	19.32	5	0	467.2	1557.2	21.9	20.02
P62748	Hippocalcin-like protein 1 OS=Mus musculus GN=Hpcal1 PE=1 SV=2	7	3.604	1.85	0.000614222	3.21167	0.243805	597.4	519.8	394.5	384.6	1913.7	1279.3	1913.7	1391.9	High	0	6.784	11	3	3	1	193	22.3	5.5	15.72	3	0	452.8	1632.1	21.66	20.74
P08113	Endoplasmin OS=Mus musculus GN=Hsp90b1 PE=1 SV=2	7	3.329	1.73	5.59324e-05	4.25234	0.0439747	472.1	301.3	353.3	313.1	1223.1	1002	1223.1	1002	High	0	11.469	4	4	4	1	802	92.4	4.82	19.86	4	0	332.6	1107	21.67	11.47
P35980	60S ribosomal protein L18 OS=Mus musculus GN=Rpl18 PE=1 SV=3	7	2.719	1.44	0.00261234	2.58297	0.446317	281.6	204.8	266.6	190.9	775.5	487.6	775.5	520.4	High	0	22.051	27	5	5	1	188	21.6	11.78	18.5	5	0	233.7	635.3	18.99	24.59
O70318	Band 4.1-like protein 2 OS=Mus musculus GN=Epb41l2 PE=1 SV=2	7	2.877	1.52	0.000371204	3.43039	0.184398	94	63	84.1	70.4	257	190.7	257	190.7	High	0	13.827	6	6	4	1	988	109.9	5.43	14.82	6	0	76.9	221.4	17.79	17.1
Q64133	Amine oxidase [flavin-containing] A OS=Mus musculus GN=Maoa PE=1 SV=3	7	2.872	1.52	5.26418e-05	4.27867	0.0417446	329.9	253.8	278.6	227.4	842.7	692	842.7	692	High	0	15.714	9	5	3	1	526	59.6	7.81	18.52	5	2	265.9	763.6	16.02	11.34
J3QJW3	Calcium-dependent secretion activator 1 OS=Mus musculus GN=Cadps PE=1 SV=1	7	3.164	1.66	9.19937e-06	5.03624	0.00831827	284.2	239.4	291.4	234.9	894.4	761.4	894.4	761.4	High	0	20.695	4	6	6	1	1356	153.1	5.85	20.88	6	0	260.8	825.2	11.22	9.27
Q9JME5	AP-3 complex subunit beta-2 OS=Mus musculus GN=Ap3b2 PE=1 SV=2	7	3.28	1.71	1.80653e-06	5.74316	0.00171653	74.6	57.6	62.1	48	205.1	187.6	205.1	187.6	High	0	14.539	6	6	6	1	1082	119.1	5.63	15.57	6	0	59.8	196.2	18.23	5.15
Q9CQA3	Succinate dehydrogenase [ubiquinone] iron-sulfur subunit, mitochondrial OS=Mus musculus GN=Sdhb PE=1 SV=1	7	3.293	1.72	0.000531236	3.27471	0.22628	440.6	254.7	396.8	296.6	1338	953.8	1338	953.8	High	0	17.539	20	6	6	1	282	31.8	8.68	16.57	6	0	343.1	1129.7	24.83	19.36
Q3UHJ0	AP2-associated protein kinase 1 OS=Mus musculus GN=Aak1 PE=1 SV=2	7	2.711	1.44	0.00232621	2.63335	0.432028	159.7	125.1	147.2	112.8	456.8	296.2	456.8	296.2	High	0	16.637	6	5	5	1	959	103.3	6.7	15.57	5	0	135.7	367.8	15.54	24.63
P14115	60S ribosomal protein L27a OS=Mus musculus GN=Rpl27a PE=1 SV=5	7	3.186	1.67	0.00142109	2.84738	0.370988	735	524.4	645.9	624.3	2428.1	1502	2428.1	1685.6	High	0	15.686	22	4	4	1	148	16.6	11.12	21.39	4	0	635	2023.1	13.68	24.24
Q6IRU5	Clathrin light chain B OS=Mus musculus GN=Cltb PE=1 SV=1	6	4.054	2.02	0.0123339	1.9089	0.678724	395.3	205.6	237.7	200.5	1287.4	623.8	1287.4	623.8	High	0	15.03	19	5	5	1	229	25.2	4.63	15.23	5	0	221.1	896.1	35.35	40.09
Q9Z0P4	Paralemmin-1 OS=Mus musculus GN=Palm PE=1 SV=1	6	2.849	1.51	0.00859167	2.06592	0.641858	794.9	527.1	634.2	512.9	2082.1	1093.9	2082.1	1303.4	High	0	8.488	6	4	4	1	383	41.6	4.84	12.3	4	0	578.2	1647.4	21.09	31.53
Q9JKD3	Secretory carrier-associated membrane protein 5 OS=Mus musculus GN=Scamp5 PE=1 SV=1	6	3.098	1.63	0.00102933	2.98745	0.31262	637.4	489.6	501.5	411.8	1819.4	1199.7	1819.4	1295.5	High	0	11.687	12	3	3	1	235	26.1	8.54	14.48	3	0	495.5	1535.3	18.38	21.68
Q9QYG0	Protein NDRG2 OS=Mus musculus GN=Ndrg2 PE=1 SV=1	6	3.754	1.91	1.7895e-05	4.74727	0.0155891	447.9	286	365.3	305.8	1371.3	1147.8	1371.3	1147.8	High	0	17.536	11	4	4	1	371	40.8	5.4	14.09	4	0	334.2	1254.6	20.7	10.24
P14869	60S acidic ribosomal protein P0 OS=Mus musculus GN=Rplp0 PE=1 SV=3	6	3.123	1.64	0.0011953	2.92252	0.339672	283.3	233.8	296.4	217	986.8	654.6	986.8	654.6	High	0	13.05	12	4	4	1	317	34.2	6.25	12.33	4	0	257.4	803.7	14.83	23.37
B0QZW1	Glutamate receptor 3 OS=Mus musculus GN=Gria3 PE=1 SV=1	6	2.828	1.5	6.80758e-05	4.16701	0.0517157	148.9	134.6	176.5	128.3	444	360.9	444	360.9	High	0	10.75	5	4	3	1	888	100.4	8.29	11.27	4	0	141.6	400.3	14.57	11.92
Q8K1M3	Protein kinase, cAMP dependent regulatory, type II alpha OS=Mus musculus GN=Prkar2a PE=1 SV=1	6	2.713	1.44	0.000185297	3.73213	0.115124	113.4	81.9	90	79.3	261.9	207.1	261.9	207.1	High	0	15.456	11	5	5	1	402	45.6	4.93	15.74	5	0	85.9	232.9	17.02	13.49
P62264	40S ribosomal protein S14 OS=Mus musculus GN=Rps14 PE=1 SV=3	6	2.815	1.49	1.64528e-05	4.78376	0.0143743	495.2	370.5	363.9	285.2	1086.6	982.9	1086.6	982.9	High	0	15.009	25	5	5	1	151	16.3	10.05	18.25	5	0	367.2	1033.5	22.92	5.79
E9PYH2	Cytosolic acyl coenzyme A thioester hydrolase OS=Mus musculus GN=Acot7 PE=1 SV=1	6	3.117	1.64	0.00129879	2.88646	0.357503	422.9	264.8	318.1	242.6	1093.6	748.4	1093.6	748.4	High	0	10.907	10	4	4	1	384	42.8	8.68	13.8	4	0	290.2	904.7	25.75	21.64
A0A0A6YX26	60S ribosomal protein L31 OS=Mus musculus GN=Rpl31 PE=1 SV=1	6	3.818	1.93	8.06832e-07	6.09322	0.000780709	448	261.3	360.6	315.2	1249.3	1325.9	1249.3	1325.9	High	0	8.049	19	3	3	1	129	15	10.61	12.05	3	0	337.1	1287	22.82	3.43
Q8BH95	Enoyl-CoA hydratase, mitochondrial OS=Mus musculus GN=Echs1 PE=1 SV=1	6	3.504	1.81	9.36625e-05	4.02843	0.0674027	265.5	152	177.2	155.6	644	525.8	644	525.8	High	0	12.825	13	4	4	1	290	31.5	8.48	18.01	4	0	166	581.9	28.32	11.67
Q8BP67	60S ribosomal protein L24 OS=Mus musculus GN=Rpl24 PE=1 SV=2	6	2.553	1.35	0.0037091	2.43073	0.513687	692.8	481.6	623.2	529.2	1758.5	1053	1758.5	1222.5	High	0	12.991	22	4	4	1	157	17.8	11.25	18.91	4	0	574.3	1466.2	16.26	25.21
Q9CR68	Cytochrome b-c1 complex subunit Rieske, mitochondrial OS=Mus musculus GN=Uqcrfs1 PE=1 SV=1	6	2.835	1.5	0.000520187	3.28384	0.223797	476.9	319.3	381.6	314.8	1147.8	853.1	1147.8	853.1	High	0	13.572	11	4	4	1	274	29.3	8.7	17.99	4	0	349.1	989.5	20.26	17.01
Q8C845	EF-hand domain-containing protein D2 OS=Mus musculus GN=Efhd2 PE=1 SV=1	6	2.374	1.25	0.000381502	3.4185	0.188379	130.9	96.7	99.9	84	264.1	199.5	252.9	215.3	High	0	9.407	18	4	4	1	240	26.8	5.14	15.36	4	0	98.3	233.3	19.35	13.11
H3BKH6	S-formylglutathione hydrolase OS=Mus musculus GN=Esd PE=1 SV=1	6	3.478	1.8	1.15778e-06	5.93637	0.00111086	448	296.6	400.6	312	1274.7	1185.9	1274.7	1185.9	High	0	19.248	10	4	4	1	295	32.8	7.83	18.28	4	0	353.5	1229.5	19.82	4.17
Q80UG5	Septin-9 OS=Mus musculus GN=Sept9 PE=1 SV=1	6	2.327	1.22	0.00570965	2.24339	0.579392	325.7	258.6	306.2	225.6	795	468.2	795	539.5	High	0	11.98	7	5	5	1	583	65.5	8.9	12.78	5	0	281.4	654.9	16.28	26.27
Q4KMM3	Oxidation resistance protein 1 OS=Mus musculus GN=Oxr1 PE=1 SV=3	6	2.753	1.46	0.000667078	3.17582	0.253937	335	242.4	285.9	242.5	834.3	588	834.3	630	High	0	12.011	6	5	5	1	866	95.9	5.33	13.58	5	0	263.3	725	15.95	18.18
P47809	Dual specificity mitogen-activated protein kinase kinase 4 OS=Mus musculus GN=Map2k4 PE=1 SV=2	6	3.191	1.67	7.55628e-05	4.12169	0.0565964	400.5	291.1	312.7	249.1	1073.9	863.3	1073.9	863.3	High	0	11.698	9	3	3	1	397	44.1	8.07	17.92	3	0	301.7	962.9	20.37	12.55
G5E8T9	Hydroxyacyl glutathione hydrolase OS=Mus musculus GN=Hagh PE=1 SV=1	6	2.321	1.21	0.000286705	3.54256	0.157095	80.9	67.9	63	53.2	170	135.5	170	135.5	High	0	6.386	8	2	2	1	309	34.1	7.94	21.33	2	0	65.4	151.8	17.39	13.04
Q8R191	Synaptogyrin-3 OS=Mus musculus GN=Syngr3 PE=1 SV=1	6	4.184	2.06	0.00153521	2.81383	0.37548	12.7	12.4	15.8	11	66.9	41.2	66.9	41.2	High	0	19.619	20	4	4	1	229	24.5	8.18	15.85	4	0	12.5	52.5	15.6	27.45
Q62167	ATP-dependent RNA helicase DDX3X OS=Mus musculus GN=Ddx3x PE=1 SV=3	6	2.573	1.36	0.00055079	3.25901	0.23068	327.7	246.5	296.4	245.1	807.8	598.7	807.8	598.7	High	0	24.51	9	5	5	1	662	73.1	7.18	20.02	5	0	270.3	695.4	14.46	17.17
P48318	Glutamate decarboxylase 1 OS=Mus musculus GN=Gad1 PE=1 SV=2	6	2.807	1.49	4.81253e-05	4.31763	0.0384638	148.3	126.4	127.3	94.7	391.8	323.5	391.8	323.5	High	0	5.563	4	3	2	1	593	66.6	7.17	8.89	3	0	126.8	356	17.8	11.03
P97351	40S ribosomal protein S3a OS=Mus musculus GN=Rps3a PE=1 SV=3	6	3.006	1.59	1.93515e-05	4.71329	0.016714	574.4	417.5	457.2	360.7	1412.7	1221.1	1412.7	1221.1	High	0	14.113	21	5	5	1	264	29.9	9.73	14.85	5	0	436.9	1313.4	19.99	8.4
E9QN98	Inactive dipeptidyl peptidase 10 OS=Mus musculus GN=Dpp10 PE=1 SV=1	6	2.91	1.54	7.6015e-05	4.1191	0.0568536	326.3	247.6	283.9	220	859	693.1	859	693.1	High	0	11.414	4	4	2	1	800	91.1	6.48	10.72	4	0	265.1	771.6	17.09	12.34
O88544	COP9 signalosome complex subunit 4 OS=Mus musculus GN=Cops4 PE=1 SV=1	6	3.614	1.85	0.000209482	3.67885	0.126215	358.6	227.6	284.8	222.9	1061.2	797.6	1061.2	797.6	High	0	8.334	8	4	4	1	406	46.3	5.83	14.37	4	0	254.6	920	23.16	16.38
O88998	Noelin OS=Mus musculus GN=Olfm1 PE=1 SV=1	6	2.377	1.25	0.00181473	2.74119	0.407111	572.5	446.7	495	378	1369.5	889.9	1283.6	973.3	High	0	7.767	5	3	3	1	485	55.4	6.95	15.9	3	0	470.2	1117.7	17.3	20.65
Q6PHN9	Ras-related protein Rab-35 OS=Mus musculus GN=Rab35 PE=1 SV=1	6	2.683	1.42	0.000731403	3.13584	0.259712	142	111.3	116.6	85.6	359.4	259.9	359.4	259.9	High	0	16.718	18	4	3	1	201	23	8.29	10.75	4	0	113.9	305.6	20.31	18.55
E0CZ72	Kinesin-like protein OS=Mus musculus GN=Kif2a PE=1 SV=1	6	2.711	1.44	0.00456296	2.34075	0.542534	445.6	395	344.1	293.3	1215	686.5	1215	821.9	High	0	7.604	3	3	3	1	743	83.8	6.42	12.59	3	0	368.7	999.3	17.74	27.6
Q8C419	Probable G-protein coupled receptor 158 OS=Mus musculus GN=Gpr158 PE=1 SV=2	6	3.171	1.67	0.000590012	3.22914	0.239551	569.1	398.6	446.9	362.6	1584.9	1130.3	1584.9	1130.3	High	0	10.102	4	5	5	1	1200	134.3	8.09	13.93	5	0	422.1	1338.4	20.28	19.33
Q9CS84	Neurexin-1 OS=Mus musculus GN=Nrxn1 PE=1 SV=3	6	2.641	1.4	0.00229909	2.63844	0.432028	88	65.6	64.4	57.4	209.5	140.6	209.5	140.6	High	0	13.807	3	5	4	1	1514	166.1	6.09	12.78	5	0	65	171.6	19.27	22.72
E9PWX1	Dipeptidyl aminopeptidase-like protein 6 OS=Mus musculus GN=Dpp6 PE=1 SV=1	6	2.399	1.26	0.00065276	3.18525	0.252367	286.6	260.4	277.6	251.3	712.9	489.1	712.9	583.8	High	0	12.903	4	4	2	1	859	97.2	6.48	11.03	4	1	268.9	645.1	5.96	17.44
P84086	Complexin-2 OS=Mus musculus GN=Cplx2 PE=1 SV=1	6	5.068	2.34	0.0117932	1.92837	0.678724	428.3	178.9	205.5	173.2	1410.2	669.7	1410.2	669.7	High	0	7.574	17	2	2	1	134	15.4	5.08	18.91	2	0	191.7	971.8	49.51	41.11
Q60875	Rho guanine nucleotide exchange factor 2 OS=Mus musculus GN=Arhgef2 PE=1 SV=4	6	2.474	1.31	0.000236277	3.62658	0.137295	585.8	427.4	437.6	328	1180.7	969.2	1180.7	969.2	High	0	12.315	5	5	5	1	985	111.9	7.25	15.09	5	0	432.5	1069.7	23.9	11.36
Q9EPN1	Neurobeachin OS=Mus musculus GN=Nbea PE=1 SV=1	6	2.938	1.55	0.000297721	3.52619	0.160643	276.6	207.8	224.4	198.2	732.2	549.8	732.2	549.8	High	0	18.86	2	5	5	1	2936	326.5	6.2	18.96	5	0	215.9	634.5	15.41	16.43
Q925I1	ATPase family AAA domain-containing protein 3 OS=Mus musculus GN=Atad3 PE=1 SV=1	6	2.277	1.19	0.00124911	2.9034	0.347839	102.7	81.7	97.9	70.3	239.8	172.9	239.8	172.9	High	0	10.897	8	5	5	1	591	66.7	9.29	12.01	5	0	89.4	203.6	16.92	18.72
Q8BH66	Atlastin-1 OS=Mus musculus GN=Atl1 PE=1 SV=1	6	3.363	1.75	5.52104e-05	4.25798	0.043578	249.3	204.9	225.7	172.3	811.8	644.2	811.8	644.2	High	0	12.188	7	4	4	1	558	63.3	6.49	15.67	4	0	215	723.2	15.33	13.29
O88844	Isocitrate dehydrogenase [NADP] cytoplasmic OS=Mus musculus GN=Idh1 PE=1 SV=2	6	2.719	1.44	0.00574269	2.24088	0.579392	55	37	47.5	37.7	131.3	70	131.3	100.8	High	0	13.287	10	5	5	1	414	46.6	7.17	10.36	5	0	42.3	115	19.4	27.07
P62743	AP-2 complex subunit sigma OS=Mus musculus GN=Ap2s1 PE=1 SV=1	6	3.513	1.81	0.00380223	2.41996	0.513811	761.6	476.3	595.3	475.8	2438.3	1435.2	2438.3	1435.2	High	0	5.81	11	2	2	1	142	17	6.18	9.24	2	0	532.5	1870.7	23.41	29.9
Q8C2Q3	RNA-binding protein 14 OS=Mus musculus GN=Rbm14 PE=1 SV=1	6	3.206	1.68	0.000801384	3.09616	0.274608	238	171.6	202	168.1	718.6	495.8	718.6	495.8	High	0	12.042	6	4	4	1	669	69.4	9.67	13.98	4	0	186.2	596.9	16.67	21.18
E9QAQ5	Glycogen synthase kinase-3 beta OS=Mus musculus GN=Gsk3b PE=1 SV=1	6	3.165	1.66	0.0002925	3.53387	0.159264	227.6	157.7	192.7	174.3	675.2	498.3	675.2	498.3	High	0	8.428	7	3	3	1	433	48	8.78	13.49	3	0	183.3	580	15.94	17.41
Q6NS52	Diacylglycerol kinase beta OS=Mus musculus GN=Dgkb PE=1 SV=2	6	2.997	1.58	0.00555836	2.25505	0.579392	468.8	373.1	436.3	336.3	1493.6	775.2	1493.6	978.9	High	0	9.427	6	4	4	1	802	90.2	7.93	15.38	4	0	403.5	1209.2	14.85	30.84
O88643	Serine/threonine-protein kinase PAK 1 OS=Mus musculus GN=Pak1 PE=1 SV=1	6	2.948	1.56	0.000115013	3.93925	0.0795833	444.6	314.1	344	277.3	1081.2	868.6	1081.2	868.6	High	0	9.57	5	3	3	1	545	60.7	5.74	16.32	3	0	328.7	969.1	20.81	12.59
Q2M3X8	Phosphatase and actin regulator 1 OS=Mus musculus GN=Phactr1 PE=1 SV=1	6	2.67	1.42	0.000346423	3.46039	0.176653	258.9	194.3	200.1	140.3	597.9	463.5	597.9	463.5	High	0	10.182	7	4	4	1	580	66.2	6.96	11.5	4	0	197.2	526.4	24.44	14.62
P16460	Argininosuccinate synthase OS=Mus musculus GN=Ass1 PE=1 SV=1	6	3.28	1.71	0.000444213	3.35241	0.205941	445.2	326.1	345	282.5	1296.5	933.5	1296.5	933.5	High	0	12.21	12	5	5	1	412	46.6	8.22	12.01	5	0	335.4	1100.1	19.68	18.8
Q91VN4	MICOS complex subunit Mic25 OS=Mus musculus GN=Chchd6 PE=1 SV=2	6	2.39	1.26	0.0020475	2.68878	0.419722	173	134.6	134.2	109.5	360.5	235.2	360.5	286.1	High	0	11.857	11	3	3	1	273	29.8	8.41	18.43	3	0	134.4	321.2	19.03	19.73
P09671	Superoxide dismutase [Mn], mitochondrial OS=Mus musculus GN=Sod2 PE=1 SV=3	6	3.055	1.61	0.000473024	3.32512	0.212905	200.2	158.5	171.5	145.3	594.6	426.8	594.6	426.8	High	0	12.022	17	5	5	1	222	24.6	8.62	16.89	5	0	164.9	503.8	13.89	18.97
P61205	ADP-ribosylation factor 3 OS=Mus musculus GN=Arf3 PE=2 SV=2	6	2.267	1.18	0.0030077	2.52177	0.472452	167.9	131.5	137.6	110.1	346.6	221.4	346.6	268.2	High	0	27.208	25	3	2	1	181	20.6	7.43	25.15	3	0	134.5	304.9	17.45	20.9
P63323	40S ribosomal protein S12 OS=Mus musculus GN=Rps12 PE=1 SV=2	6	2.836	1.5	0.000145693	3.83656	0.0960422	256.7	205.9	216.5	161.2	675.8	530.6	675.8	530.6	High	0	13.956	15	2	2	1	132	14.5	7.24	15.97	2	0	211.1	598.8	18.68	13.9
P63213	Guanine nucleotide-binding protein G(I)/G(S)/G(O) subunit gamma-2 OS=Mus musculus GN=Gng2 PE=1 SV=2	6	3.323	1.73	0.00192364	2.71588	0.41224	331	231.3	251.4	213.1	1002.4	640.6	1002.4	640.6	High	0	7.766	30	2	2	1	71	7.8	7.99	15.77	2	0	241.1	801.3	20.24	25.43
Q60625	Intercellular adhesion molecule 5 OS=Mus musculus GN=Icam5 PE=1 SV=2	6	2.906	1.54	0.0014902	2.82676	0.375406	139.8	116.8	129.6	102.1	440.4	290.3	440.4	290.3	High	0	13.585	6	5	5	1	917	96.9	6.32	12.53	5	0	123	357.6	13.36	23.72
O35136	Neural cell adhesion molecule 2 OS=Mus musculus GN=Ncam2 PE=1 SV=1	6	3.19	1.67	0.000492571	3.30753	0.217192	306.3	216	269.7	210.2	909.5	651.7	909.5	651.7	High	0	11.627	4	4	4	1	837	93.1	6.07	10.37	4	0	241.4	769.9	18.29	19.07
O55106	Striatin OS=Mus musculus GN=Strn PE=1 SV=2	5	2.716	1.44	0.000274788	3.561	0.152251	540.8	412.4	385.4	327.3	1199.7	916.4	1199.7	977.3	High	0	10.185	4	3	3	1	780	85.9	5.27	14.13	3	0	398.7	1082.8	21.65	13.8
Q8CGC7	Bifunctional glutamate/proline--tRNA ligase OS=Mus musculus GN=Eprs PE=1 SV=4	5	2.597	1.38	0.00377011	2.42365	0.513811	323.3	241.7	254.7	186	782.9	479.6	782.9	530.2	High	0	6.503	2	4	4	1	1512	170	7.66	10.75	4	0	248.1	644.3	22.44	25.13
P56564	Excitatory amino acid transporter 1 OS=Mus musculus GN=Slc1a3 PE=1 SV=2	5	3.822	1.93	2.13109e-05	4.6714	0.018229	263.6	174	203.4	162	786.9	657.1	786.9	657.1	High	0	7.117	3	2	1	1	543	59.6	8.4	8.85	2	1	188.1	719.1	22.6	10.38
P35564	Calnexin OS=Mus musculus GN=Canx PE=1 SV=1	5	3.645	1.87	4.44873e-06	5.35176	0.00414207	304.5	206.8	265	202.8	908	801.9	908	801.9	High	0	6.012	4	3	3	1	591	67.2	4.64	9.99	3	0	234.1	853.3	19.99	7.16
Q66L47	Guanine nucleotide binding protein, alpha stimulating, olfactory type OS=Mus musculus GN=Gnal PE=1 SV=1	5	2.803	1.49	0.000529432	3.27619	0.2261	389.9	368	379.1	292.9	1219.7	849.7	1219.7	898.5	High	0	5.309	4	2	2	1	448	51.3	7.09	11.78	2	0	373.5	1046.9	12.3	19.15
A2AE89	Glutathione S-transferase Mu 1 OS=Mus musculus GN=Gstm1 PE=1 SV=2	5	3.088	1.63	6.9725e-06	5.15661	0.00636648	221.9	151.5	172.5	129.8	479.2	519.9	479.2	519.9	High	0	9.235	11	3	2	1	244	28.5	8.19	13.72	3	0	161.7	499.1	23.32	4.7
Q9QXY6	EH domain-containing protein 3 OS=Mus musculus GN=Ehd3 PE=1 SV=2	5	3.374	1.75	0.000517455	3.28613	0.223611	260.9	169.8	188.3	166.4	710.9	511.9	710.9	511.9	High	0	7.377	6	3	3	1	535	60.8	6.46	14.58	3	0	178.8	603.2	22.46	18.79
Q62443	Neuronal pentraxin-1 OS=Mus musculus GN=Nptx1 PE=1 SV=1	5	2.804	1.49	0.000508994	3.29329	0.22158	416.6	289.9	325.6	257	998	743.7	998	743.7	High	0	8.275	7	4	4	1	432	47.1	6.44	11.51	4	0	307.2	861.5	21.36	16.86
Q9CPP6	NADH dehydrogenase [ubiquinone] 1 alpha subcomplex subunit 5 OS=Mus musculus GN=Ndufa5 PE=1 SV=3	5	3.699	1.89	0.000997105	3.00126	0.310031	85.7	50	67.8	48.7	262.5	176.7	262.5	176.7	High	0	12.113	22	2	2	1	116	13.4	8.1	12.77	2	0	58.2	215.4	27.65	22.56
Q8BW75	Amine oxidase [flavin-containing] B OS=Mus musculus GN=Maob PE=1 SV=4	5	2.972	1.57	0.000273023	3.5638	0.151814	342.3	258.1	291	237.1	939.7	705.9	939.7	705.9	High	0	10.511	7	4	2	1	520	58.5	8.29	12.57	4	0	274.1	814.5	16.25	16.41
O09111	NADH dehydrogenase [ubiquinone] 1 beta subcomplex subunit 11, mitochondrial OS=Mus musculus GN=Ndufb11 PE=1 SV=2	5	3.542	1.82	6.44732e-07	6.19062	0.000625839	51.4	43.1	43.1	34.6	159.3	146.3	159.3	146.3	High	0	6.546	7	2	2	1	151	17.4	5.22	8.4	2	0	43.1	152.7	15.93	4.91
P63037	DnaJ homolog subfamily A member 1 OS=Mus musculus GN=Dnaja1 PE=1 SV=1	5	2.615	1.39	0.00742427	2.12935	0.623263	257.9	206.3	225.1	178.5	689	362.8	689	460.9	High	0	18.01	12	4	4	1	397	44.8	7.08	14.65	4	0	215.5	563.5	15.37	29.97
Q99PU5	Long-chain-fatty-acid--CoA ligase ACSBG1 OS=Mus musculus GN=Acsbg1 PE=1 SV=1	5	2.237	1.16	0.00147318	2.83175	0.375179	492.3	385.5	274.9	187	712.9	744.1	664.2	744.1	High	0	7.664	5	3	3	1	721	80.4	5.94	10.2	3	0	325.5	728.3	39.61	5.27
Q8BG05	Heterogeneous nuclear ribonucleoprotein A3 OS=Mus musculus GN=Hnrnpa3 PE=1 SV=1	5	3.43	1.78	0.00389047	2.41	0.517578	149.7	74.1	110.1	92.2	448.7	266.1	448.7	266.1	High	0	17.019	17	5	4	1	379	39.6	9.01	12.56	5	0	100.8	345.5	30.34	29.5
Q2PFD7	PH and SEC7 domain-containing protein 3 OS=Mus musculus GN=Psd3 PE=1 SV=2	5	3.469	1.79	0.000400139	3.39779	0.193787	311.9	194.1	232.4	198.7	873.2	636.4	873.2	636.4	High	0	8.353	3	3	3	1	1037	114.7	6.24	12.7	3	0	214.9	745.5	23.26	18.11
E9QAD8	IQ motif and SEC7 domain-containing protein 2 OS=Mus musculus GN=Iqsec2 PE=1 SV=1	5	2.092	1.06	0.0421232	1.37548	0.695094	51.8	33.2	46.1	33.1	107	49.3	107	62.6	High	0	12.138	3	5	3	1	1488	162.7	8.56	8.2	5	0	39.1	81.8	22.93	36.78
Q921M7	Protein FAM49B OS=Mus musculus GN=Fam49b PE=1 SV=1	5	3.032	1.6	4.90863e-05	4.30904	0.0391695	189.2	145.5	171.9	132.4	531.6	432.6	531.6	432.6	High	0	9.64	11	3	3	1	324	36.8	6.06	11.68	3	0	158.2	479.6	16.02	11.86
P70349	Histidine triad nucleotide-binding protein 1 OS=Mus musculus GN=Hint1 PE=1 SV=3	5	2.462	1.3	2.12929e-05	4.67177	0.018229	428.6	316.2	329.4	250	805.5	759.8	805.5	783.6	High	0	10.734	18	3	3	1	126	13.8	6.87	11.24	3	0	322.7	794.5	22.27	2.76
P47911	60S ribosomal protein L6 OS=Mus musculus GN=Rpl6 PE=1 SV=3	5	3.206	1.68	0.0367368	1.4349	0.695094	355	203.3	284	221.1	1222.7	429	1222.7	527.9	High	0	5.963	12	4	4	1	296	33.5	10.7	12.18	4	0	250.6	803.4	25.87	50.74
O55234	Proteasome subunit beta type-5 OS=Mus musculus GN=Psmb5 PE=1 SV=3	5	2.016	1.01	0.0058879	2.23004	0.579392	90.8	66.5	92.1	71.3	166.8	104	166.8	157.8	High	0	10.577	14	4	4	1	264	28.5	7.02	13.24	4	0	80.5	162.2	16.43	20.29
O08709	Peroxiredoxin-6 OS=Mus musculus GN=Prdx6 PE=1 SV=3	5	2.824	1.5	0.0133993	1.87292	0.678724	60.2	30.9	42.5	30.3	137.4	76.2	137.4	76.2	High	0	12.915	17	4	4	1	224	24.9	6.01	12.19	4	0	36.2	102.3	34.15	33.08
O70251	Elongation factor 1-beta OS=Mus musculus GN=Eef1b PE=1 SV=5	5	2.888	1.53	0.00108139	2.96602	0.32188	521.9	331.4	421.6	386.5	1389.7	948.4	1389.7	977.8	High	0	7.408	10	3	3	1	225	24.7	4.69	12.12	3	0	403.7	1165.7	19.3	20.96
Q8BIJ6	Isoleucine--tRNA ligase, mitochondrial OS=Mus musculus GN=Iars2 PE=1 SV=1	5	2.404	1.27	0.000801731	3.09597	0.274608	699.9	496.6	502.3	419	1349.4	1018.2	1349.4	1067.9	High	0	10.75	4	4	4	1	1012	112.7	6.81	10.98	4	0	499.4	1200.4	22.63	14.88
Q9DCT2	NADH dehydrogenase [ubiquinone] iron-sulfur protein 3, mitochondrial OS=Mus musculus GN=Ndufs3 PE=1 SV=2	5	4.148	2.05	3.0963e-05	4.50916	0.0257645	211.5	120.5	156	120.8	625.5	518.4	625.5	518.4	High	0	13.768	14	3	3	1	263	30.1	7.17	13.65	3	0	137.3	569.4	28.19	10.81
Q8R0Y6	Cytosolic 10-formyltetrahydrofolate dehydrogenase OS=Mus musculus GN=Aldh1l1 PE=1 SV=1	5	2.733	1.45	6.73823e-05	4.17145	0.0513304	170.3	129	130.3	106.5	387.8	323.7	387.8	323.7	High	0	15.526	6	5	5	1	902	98.6	5.91	10.94	5	0	129.6	354.3	19.8	10.4
Q8R127	Saccharopine dehydrogenase-like oxidoreductase OS=Mus musculus GN=Sccpdh PE=1 SV=1	5	2.65	1.41	0.000584292	3.23337	0.239331	448.3	332.5	388.2	312.5	1073.9	759.4	1073.9	844	High	0	13.555	10	4	4	1	429	47.1	8.6	12.8	4	0	359.3	952	16.48	17.16
Q3UPL0	Protein transport protein Sec31A OS=Mus musculus GN=Sec31a PE=1 SV=2	5	3.807	1.93	0.0023494	2.62904	0.432028	125.7	84	117.4	107.3	555.5	328.6	555.5	328.6	High	0	8.35	2	3	3	1	1230	133.5	6.76	13.9	3	0	112.2	427.2	16.61	29.63
Q9QYS2	Metabotropic glutamate receptor 3 OS=Mus musculus GN=Grm3 PE=1 SV=1	5	3.273	1.71	0.000214105	3.66937	0.12788	50.7	37.8	44.9	33	155.8	116.7	155.8	116.7	High	0	8.016	4	4	4	1	879	99.1	7.75	13.1	4	0	41.2	134.8	18.73	16.57
Q8VIJ6	Splicing factor, proline- and glutamine-rich OS=Mus musculus GN=Sfpq PE=1 SV=1	5	2.021	1.01	0.0369514	1.43237	0.695094	778.7	570.1	537.8	408.2	1395.5	688.8	1395.5	897	High	0	10.841	6	4	4	1	699	75.4	9.44	11.87	4	0	553.7	1118.8	26.76	32.73
P17665	Cytochrome c oxidase subunit 7C, mitochondrial OS=Mus musculus GN=Cox7c PE=1 SV=1	5	2.955	1.56	1.17257e-05	4.93086	0.0105093	347.2	257.2	337.6	268.2	956.5	822.9	956.5	826.4	High	0	12.335	29	2	2	1	63	7.3	11	12.67	2	0	300.9	889.1	15.34	8.55
Q06185	ATP synthase subunit e, mitochondrial OS=Mus musculus GN=Atp5i PE=1 SV=2	5	3.824	1.94	0.00149974	2.82398	0.375406	537.3	289.7	396.9	268.4	1606.7	1046.5	1606.7	1046.5	High	0	14.606	28	2	2	1	71	8.2	9.35	17.89	2	0	339.1	1296.7	32.99	24.38
Q60676	Serine/threonine-protein phosphatase 5 OS=Mus musculus GN=Ppp5c PE=1 SV=3	5	3.467	1.79	0.000115623	3.93696	0.0797754	77	41.1	56.8	50.6	209.1	165.2	209.1	165.2	High	0	8.654	8	4	4	1	499	56.8	6.2	12.73	4	0	53.6	185.9	26.95	13.54
Q7TQI3	Ubiquitin thioesterase OTUB1 OS=Mus musculus GN=Otub1 PE=1 SV=2	5	2.633	1.4	5.58442e-05	4.25302	0.0439603	171.2	123.8	141.5	117.6	379.5	319.9	379.5	319.9	High	0	10.426	13	3	3	1	271	31.3	4.94	11.7	3	0	132.4	348.4	17.34	9.84
O55125	Protein NipSnap homolog 1 OS=Mus musculus GN=Nipsnap1 PE=1 SV=1	5	2.519	1.33	0.00610156	2.21456	0.579392	1059.4	714.4	890.2	713.5	2458.4	1446.3	2458.4	1640.9	High	0	5.07	6	2	2	1	284	33.3	9.44	14.53	2	0	797.5	2008.5	19.62	26.69
E9QNN1	ATP-dependent RNA helicase A OS=Mus musculus GN=Dhx9 PE=1 SV=1	5	2.055	1.04	0.000224824	3.64816	0.132994	263.2	305.7	319.6	198	635.4	534.7	635.4	534.7	High	0	12.722	4	5	5	1	1384	149.6	6.83	13.11	5	0	283.7	582.9	20.11	9.94
Q8JZU2	Tricarboxylate transport protein, mitochondrial OS=Mus musculus GN=Slc25a1 PE=1 SV=1	5	2.879	1.53	0.000161031	3.79309	0.103729	288.5	196.8	259.9	187.8	732.4	578.8	732.4	578.8	High	0	6.241	5	2	2	1	311	33.9	9.89	10.1	2	0	226.2	651.1	20.94	13.53
P62746	Rho-related GTP-binding protein RhoB OS=Mus musculus GN=Rhob PE=1 SV=1	5	3.441	1.78	0.000106039	3.97453	0.0741975	193	132.6	156.4	134.1	564.7	439.7	564.7	439.7	High	0	16.734	12	3	3	1	196	22.1	5.24	14.04	3	0	144.8	498.3	18.29	14.37
Q9DCJ5	NADH dehydrogenase [ubiquinone] 1 alpha subcomplex subunit 8 OS=Mus musculus GN=Ndufa8 PE=1 SV=3	5	4.485	2.17	0.000825476	3.0833	0.278933	487.8	242	319.2	263.8	1590.8	1064.7	1590.8	1064.7	High	0	5.935	16	3	3	1	172	20	8.46	9.32	3	0	290.2	1301.4	33.9	22.88
Q6ZWN5	40S ribosomal protein S9 OS=Mus musculus GN=Rps9 PE=1 SV=3	5	3.125	1.64	0.000678745	3.16829	0.255552	278.8	248.2	247	205.3	931.1	642.9	931.1	642.9	High	0	6.27	13	3	3	1	194	22.6	10.65	12.44	3	0	247.6	773.7	12.33	21.14
E9PY39	Protein Gm20431 OS=Mus musculus GN=Gm20431 PE=4 SV=1	5	4.265	2.09	5.26579e-07	6.27854	0.00051223	309.4	184.6	220.1	191.6	884	867.9	884	867.9	High	0	6.147	4	2	1	1	371	42.1	6.76	10.31	2	1	205.4	875.9	25.35	1.06
Q9WUM3	Coronin-1B OS=Mus musculus GN=Coro1b PE=1 SV=1	5	3.768	1.91	6.92693e-05	4.15946	0.05227	235.3	141.7	217.9	183.4	853.5	664.8	853.5	664.8	High	0	6.44	6	3	3	1	484	53.9	5.78	8.68	3	0	199.9	753.3	21.24	14.35
Q9DCW4	Electron transfer flavoprotein subunit beta OS=Mus musculus GN=Etfb PE=1 SV=3	5	2.567	1.36	0.0181373	1.74143	0.684356	53.7	33.8	48.2	35.3	128.9	58	128.9	87	High	0	11.435	15	4	4	1	255	27.6	8.1	13.46	4	0	41.2	105.9	22.81	34.41
Q8JZQ2	AFG3-like protein 2 OS=Mus musculus GN=Afg3l2 PE=1 SV=1	5	3.011	1.59	0.00149634	2.82497	0.375406	241.7	185.1	211.4	179.1	721.6	465.6	721.6	491.6	High	0	12.305	4	4	4	1	802	89.5	8.6	12.26	4	0	197.8	595.6	13.99	23.45
O35633	Vesicular inhibitory amino acid transporter OS=Mus musculus GN=Slc32a1 PE=1 SV=3	5	2.843	1.51	1.44286e-05	4.84078	0.0127025	308.8	249.7	276.8	221.4	807.3	692.1	807.3	692.1	High	0	13.034	6	3	3	1	525	57.3	6.64	16.12	3	0	262.9	747.5	14.15	8.87
P46638	Ras-related protein Rab-11B OS=Mus musculus GN=Rab11b PE=1 SV=3	5	2.782	1.48	7.23424e-06	5.14061	0.0065975	198.3	162.1	194.3	147.2	526.9	462.8	526.9	462.8	High	0	12.501	17	4	4	1	218	24.5	5.94	12.01	4	0	177.5	493.8	14.17	7.48
P62911	60S ribosomal protein L32 OS=Mus musculus GN=Rpl32 PE=1 SV=2	5	3.171	1.66	1.24852e-05	4.90361	0.0110998	194.6	116.2	175.1	153.7	559.8	483.4	559.8	483.4	High	0	8.338	15	2	2	1	135	15.9	11.33	10.54	2	0	164.1	520.2	21	8.46
Q9CRB9	MICOS complex subunit Mic19 OS=Mus musculus GN=Chchd3 PE=1 SV=1	5	1.992	0.99	0.0112903	1.94729	0.678724	320.9	335.6	256	172.1	713.7	436.6	713.7	456.8	High	0	9.476	19	4	4	1	227	26.3	8.37	11.42	4	0	286.6	571	27.49	26.61
P10605	Cathepsin B OS=Mus musculus GN=Ctsb PE=1 SV=2	5	3.478	1.8	0.000300014	3.52286	0.16074	100.2	56.1	69.3	53.2	248	189.6	248	189.6	High	0	14.702	9	3	3	1	339	37.3	5.91	12.23	3	0	62.4	216.8	30.86	15.41
Q641P0	Actin-related protein 3B OS=Mus musculus GN=Actr3b PE=1 SV=1	5	2.534	1.34	0.000490378	3.30947	0.217106	133.9	99.3	98.2	71.5	283.7	220.7	283.7	220.7	High	0	16.872	10	4	4	1	418	47.5	6.02	15.2	4	0	98.7	250.2	25.4	14.42
Q9CZS1	Aldehyde dehydrogenase X, mitochondrial OS=Mus musculus GN=Aldh1b1 PE=1 SV=1	5	2.976	1.57	0.000350332	3.45552	0.178169	119.8	80.7	108.9	77.7	322.3	241.5	322.3	241.5	High	0	11.324	7	4	3	1	519	57.5	7.02	9.69	4	0	93.7	279	21.51	16.55
A0A1B0GRV0	3'(2'),5'-bisphosphate nucleotidase 1 OS=Mus musculus GN=Bpnt1 PE=1 SV=1	5	2.423	1.28	9.88045e-06	5.00522	0.00892158	109	97	107.1	79.6	262.5	232.4	262.5	232.4	High	0	17.491	14	4	4	1	323	35	5.82	15.82	4	0	101.9	247	13.71	7.02
Q78IK2	Up-regulated during skeletal muscle growth protein 5 OS=Mus musculus GN=Usmg5 PE=1 SV=1	5	3.421	1.77	0.000851846	3.06964	0.284603	764.4	528.9	703.8	536.2	2554.1	1729	2554.1	1729	High	0	9.494	19	2	2	1	58	6.4	9.83	14.77	2	0	614.3	2101.4	18.79	22.24
P14231	Sodium/potassium-transporting ATPase subunit beta-2 OS=Mus musculus GN=Atp1b2 PE=1 SV=2	5	2.772	1.47	0.000255008	3.59345	0.145167	263.8	276.8	276.8	187.6	864.6	649	864.6	649	High	0	8.952	6	2	2	1	290	33.3	8.31	7.32	2	0	270.2	749.1	17.06	16.45
Q9CQ69	Cytochrome b-c1 complex subunit 8 OS=Mus musculus GN=Uqcrq PE=1 SV=3	5	2.629	1.39	5.02963e-06	5.29846	0.00466664	306.9	241.5	239	202.7	609.7	654.3	609.7	654.3	High	0	13.427	39	4	4	1	82	9.8	10.26	17.05	4	0	240.2	631.6	17.52	4.07
P10639	Thioredoxin OS=Mus musculus GN=Txn PE=1 SV=3	5	3.382	1.76	0.000680418	3.16722	0.255552	693	371.3	463.8	374.4	1647.9	1205.5	1647.9	1205.5	High	0	11.687	22	3	3	1	105	11.7	4.92	8.82	3	0	416.7	1409.4	31.78	17.9
E9QPD7	Pyruvate carboxylase OS=Mus musculus GN=Pcx PE=1 SV=1	5	3.135	1.65	0.000186445	3.72945	0.115464	294.7	196.1	228	173.4	751.1	584.9	751.1	584.9	High	0	6.906	2	3	3	1	1179	129.7	6.71	11.81	3	0	211.4	662.8	23.65	14.36
P47754	F-actin-capping protein subunit alpha-2 OS=Mus musculus GN=Capza2 PE=1 SV=3	5	3.184	1.67	0.00158644	2.79958	0.38188	406	255.6	310.7	272.3	1118.6	720.5	1118.6	766.8	High	0	15.088	20	4	4	1	286	32.9	5.85	16.72	4	0	290.9	926.1	21.63	23.34
Q8VDM4	26S proteasome non-ATPase regulatory subunit 2 OS=Mus musculus GN=Psmd2 PE=1 SV=1	5	3.228	1.69	3.51375e-05	4.45423	0.0289824	227.1	175.6	199.9	168.3	669.7	546.2	669.7	546.2	High	0	13.63	4	3	3	1	908	100.1	5.17	15.02	3	0	187.4	604.8	13.8	11.73
Q8BGQ7	Alanine--tRNA ligase, cytoplasmic OS=Mus musculus GN=Aars PE=1 SV=1	5	2.629	1.39	3.87504e-06	5.41172	0.00362048	85.2	60.5	73.7	61.8	183.5	171.6	183.5	171.6	High	0	11.581	5	5	5	1	968	106.8	5.67	13.47	5	0	67.5	177.5	16.46	3.87
P21279	Guanine nucleotide-binding protein G(q) subunit alpha OS=Mus musculus GN=Gnaq PE=1 SV=4	5	3.185	1.67	3.91613e-07	6.40714	0.00038175	135.7	102.3	117.9	96.1	358.3	341.5	358.3	341.5	High	0	12.988	11	4	4	1	359	42.1	5.68	12.63	4	0	109.8	349.8	15.66	2.77
Q9DB72	BTB/POZ domain-containing protein 17 OS=Mus musculus GN=Btbd17 PE=1 SV=1	5	1.937	0.95	0.0187508	1.72698	0.684835	417.8	358.9	336.3	277.8	759.6	407.5	759.6	596.4	High	0	17.667	10	4	4	1	478	52.6	9.42	15.99	4	0	347.4	673.1	16.65	26.56
F7DCH5	CLIP-associating protein 2 OS=Mus musculus GN=Clasp2 PE=1 SV=1	5	3.045	1.61	0.00178284	2.74889	0.407111	231.4	166.5	209.2	156.3	660.5	397.6	660.5	489	High	0	8.488	3	4	4	1	1307	142.8	8.66	11.71	4	0	186.6	568.3	18.57	23.71
Q8BMS1	Trifunctional enzyme subunit alpha, mitochondrial OS=Mus musculus GN=Hadha PE=1 SV=1	5	3.418	1.77	2.58286e-05	4.5879	0.0218416	74.6	58.9	72.7	53.2	247.1	202.5	247.1	202.5	High	0	10.18	6	4	4	1	763	82.6	9.14	11.41	4	0	65.4	223.7	16.12	11.45
Q9WTX5	S-phase kinase-associated protein 1 OS=Mus musculus GN=Skp1 PE=1 SV=3	5	3.996	2	0.000166469	3.77867	0.105421	438.2	255.7	289.6	227.1	1241.4	952.3	1241.4	952.3	High	0	6.063	15	3	3	1	163	18.7	4.54	12.75	3	0	272.1	1087.3	31.03	15.22
Q6P9K8	Caskin-1 OS=Mus musculus GN=Caskin1 PE=1 SV=2	4	2.753	1.46	0.00178612	2.74809	0.407111	167.5	111.4	138.2	121.7	435.7	292.6	435.7	292.6	High	0	8.457	2	3	3	1	1431	150.4	9.17	7.15	3	0	129.7	357.1	18.18	22.69
Q5SSL4	Active breakpoint cluster region-related protein OS=Mus musculus GN=Abr PE=1 SV=1	4	3.048	1.61	0.000497158	3.30351	0.218587	313	202.3	255.9	206.2	818.2	599.2	818.2	599.2	High	0	6.68	2	2	2	1	859	97.6	6.58	11.01	2	0	229.7	700.2	21.23	17.84
P61294	Ras-related protein Rab-6B OS=Mus musculus GN=Rab6b PE=1 SV=1	4	3.463	1.79	0.00104216	2.98207	0.314397	240	138.2	191.6	152.7	721.4	486.3	721.4	486.3	High	0	13.275	14	3	2	1	208	23.4	5.53	10.56	3	0	171	592.3	25.22	22.48
E9QK41	Actin-binding LIM protein 1 OS=Mus musculus GN=Ablim1 PE=1 SV=1	4	2.882	1.53	0.00447407	2.3493	0.539642	233	153.4	188.1	160	619	358.5	619	403.8	High	0	7.592	3	3	2	1	861	96.8	8.63	10.18	3	0	173.5	500	19.71	27.71
Q9JM76	Actin-related protein 2/3 complex subunit 3 OS=Mus musculus GN=Arpc3 PE=1 SV=3	4	3.093	1.63	0.000131068	3.8825	0.088268	421.4	284.4	321.6	279.9	1050.7	832.6	1050.7	832.6	High	0	4.658	10	2	2	1	178	20.5	8.59	7.7	2	0	302.4	935.3	20.12	13.37
Q60780	Growth arrest-specific protein 7 OS=Mus musculus GN=Gas7 PE=1 SV=1	4	2.239	1.16	0.000206462	3.68516	0.124875	387.3	310.5	297.6	241.9	746	621	746	621	High	0	8.179	7	3	3	1	421	48.1	7.83	8.29	3	0	304	680.6	19.37	10.56
Q9Z0Y1	Dynactin subunit 3 OS=Mus musculus GN=Dctn3 PE=1 SV=2	4	2.728	1.45	0.000683488	3.16527	0.255552	198.5	132.3	193.9	121.3	509.4	374.7	509.4	374.7	High	0	7.39	17	4	4	1	186	21	6.06	9.22	4	0	160.2	436.9	24.99	17.59
Z4YK11	SH3 domain-containing protein 21 OS=Mus musculus GN=Sh3d21 PE=1 SV=1	4	1.119	0.16	0.0863644	1.06367	0.695094	353.1	322	326	282.8	386.4	340.4	400.1	335.4	High	0.003	2.1	1	1	1	1	665	73.7	8.28	13.62	1	0	324	362.7	9.02	8.89
P61358	60S ribosomal protein L27 OS=Mus musculus GN=Rpl27 PE=1 SV=2	4	2.609	1.38	0.0080536	2.09401	0.636064	153.6	138.1	155.9	135.9	441.3	216.5	441.3	327.2	High	0	6.275	14	2	2	1	136	15.8	10.56	9.5	2	0	145.6	380	7.08	30.22
S4R2H2	Ankyrin repeat and sterile alpha motif domain-containing protein 1B OS=Mus musculus GN=Anks1b PE=1 SV=1	4	3.016	1.59	0.000861191	3.0649	0.286614	240.3	185.7	213.2	175	722.7	498.4	722.7	498.4	High	0	8.2	6	3	3	1	511	57.8	7.61	11.57	3	0	199	600.2	14.4	21.21
Q5M8N0	CB1 cannabinoid receptor-interacting protein 1 OS=Mus musculus GN=Cnrip1 PE=1 SV=1	4	2.958	1.56	7.78545e-05	4.10872	0.0578953	396.3	257.5	318.8	252.9	932	770.6	932	770.6	High	0	8.05	19	3	3	1	164	18.6	7.96	10.74	3	0	286.5	847.5	21.89	10.95
E9PVY8	Microtubule-actin cross-linking factor 1 OS=Mus musculus GN=Macf1 PE=1 SV=2	4	2.664	1.41	0.000900362	3.04558	0.294322	247.3	196.3	223.9	173.4	656.1	454.5	656.1	475.5	High	0	9.247	0	3	3	1	7355	831.4	5.41	10.02	3	0	209.6	558.5	15.32	19.74
E9Q035	Protein Gm20425 OS=Mus musculus GN=Gm20425 PE=4 SV=1	4	3.372	1.75	0.000207487	3.68301	0.125273	79.6	50.3	61.2	60.4	236.6	177.6	236.6	177.6	High	0	11.078	4	4	4	1	978	107.7	7.77	8.03	4	0	60.8	205	19.41	16.45
O70589	Peripheral plasma membrane protein CASK OS=Mus musculus GN=Cask PE=1 SV=2	4	3.067	1.62	0.000269621	3.56925	0.150759	226.5	170.3	163.7	133.8	587.7	446.3	587.7	446.3	High	0	10.842	4	3	3	1	926	105	6.43	7.94	3	0	167	512.1	22.29	15.79
P54728	UV excision repair protein RAD23 homolog B OS=Mus musculus GN=Rad23b PE=1 SV=2	4	3.775	1.92	0.0086438	2.0633	0.641858	103.4	37.9	56.3	54.3	285.1	152.8	285.1	152.8	High	0	5.279	4	2	2	1	416	43.5	4.83	9.48	2	0	55.3	208.7	44.75	34.89
G3XA53	Oligodendrocyte myelin glycoprotein OS=Mus musculus GN=Omg PE=1 SV=1	4	2.297	1.2	0.0505089	1.29663	0.695094	109.3	91.8	131.6	102.8	353.8	137	353.8	167.6	High	0	7.528	5	2	2	1	443	49.6	8.41	11.19	2	0	106	243.5	15.42	46.24
P62754	40S ribosomal protein S6 OS=Mus musculus GN=Rps6 PE=1 SV=1	4	2.559	1.36	0.0221774	1.65409	0.695094	598.3	394.4	484.3	395.8	1404.3	623.4	1404.3	893.7	High	0	8.995	7	3	3	1	249	28.7	10.84	9.91	3	0	437.8	1120.3	20.59	35.95
Q9EQH3	Vacuolar protein sorting-associated protein 35 OS=Mus musculus GN=Vps35 PE=1 SV=1	4	3.187	1.67	0.000331805	3.47912	0.172332	241.9	184.9	199.3	178.7	715.1	523.5	715.1	523.5	High	0	7.549	4	3	3	1	796	91.7	5.44	8.32	3	0	192	611.8	14.15	17.86
A0A0U1RNF2	Protein Lcmt1 OS=Mus musculus GN=Lcmt1 PE=1 SV=1	4	2.638	1.4	0.000298316	3.52532	0.160643	164.9	119.8	89	73	259.7	285.7	259.7	285.7	High	0	7.25	8	3	3	1	332	38.1	5.74	7.25	3	0	103.3	272.4	36.22	5.5
P47962	60S ribosomal protein L5 OS=Mus musculus GN=Rpl5 PE=1 SV=3	4	3.596	1.85	4.39034e-05	4.3575	0.0355307	335.9	225.3	313	244.4	1110.3	890.9	1110.3	890.9	High	0	4.526	6	2	2	1	297	34.4	9.77	12.01	2	0	276.6	994.6	19	12.66
P70398	Probable ubiquitin carboxyl-terminal hydrolase FAF-X OS=Mus musculus GN=Usp9x PE=1 SV=2	4	2.025	1.02	0.0144463	1.84024	0.678724	70.7	65.4	64.4	47.6	149	77	149	115.9	High	0	11.567	1	4	4	1	2559	290.5	5.87	7.53	4	0	64.9	131.4	16.13	27.9
Q8CHP8	Glycerol-3-phosphate phosphatase OS=Mus musculus GN=Pgp PE=1 SV=1	4	2.743	1.46	0.000499596	3.30138	0.219142	125.8	77.5	102	86.7	297.9	223.4	297.9	223.4	High	0	8.239	10	3	3	1	321	34.5	5.35	5.39	3	0	94	258	21.54	16.5
Q3UMR5	Calcium uniporter protein, mitochondrial OS=Mus musculus GN=Mcu PE=1 SV=2	4	3.463	1.79	0.000273178	3.56355	0.151814	280.5	200	267.7	206.2	952.6	695.1	952.6	695.1	High	0	13.575	13	4	4	1	350	39.7	8.56	13.72	4	0	234.9	813.7	17.35	18.05
E9QK62	Ephexin-1 OS=Mus musculus GN=Ngef PE=1 SV=1	4	3.419	1.77	6.10111e-05	4.21459	0.047522	88.6	71.8	76.5	78.9	300	235.2	300	235.2	High	0	8.966	6	4	4	1	710	82.2	5.99	9.17	4	0	77.7	265.6	8.96	13.98
J3QNK8	Abl interactor 1 OS=Mus musculus GN=Abi1 PE=1 SV=1	4	2.904	1.54	0.0366322	1.43614	0.695094	196.5	251.2	156.1	138.5	720.1	259.4	720.1	359.2	High	0	8.529	7	3	2	1	481	52.3	7.06	9.08	3	1	175.1	508.6	26.96	46.76
O54774	AP-3 complex subunit delta-1 OS=Mus musculus GN=Ap3d1 PE=1 SV=1	4	2.739	1.45	0.000943656	3.02519	0.300797	238.6	174.7	209.9	142.6	623.5	441.3	623.5	441.3	High	0	6.941	2	3	3	1	1199	135	7.37	7.11	3	0	191.5	524.5	21.81	19.76
P45376	Aldose reductase OS=Mus musculus GN=Akr1b1 PE=1 SV=3	4	2.396	1.26	5.79508e-06	5.23694	0.00534036	79.5	73.2	67.9	49.7	173	165	173	165	High	0	6.349	8	3	3	1	316	35.7	7.18	11.9	3	0	70.5	169	18.98	2.73
P61514	60S ribosomal protein L37a OS=Mus musculus GN=Rpl37a PE=1 SV=2	4	3.121	1.64	3.51186e-07	6.45446	0.000343401	169.8	117.8	172.5	148.1	483.4	506.8	483.4	506.8	High	0	4.825	16	2	2	1	92	10.3	10.43	10.37	2	0	158.6	495	16.65	2.73
P84084	ADP-ribosylation factor 5 OS=Mus musculus GN=Arf5 PE=1 SV=2	4	3.115	1.64	3.72839e-05	4.42848	0.0305807	61	39.3	44.8	34.5	140.6	121.5	140.6	121.5	High	0	19.608	17	2	1	1	180	20.5	6.79	16.49	2	0	42	130.7	25.68	8.41
Q9JLV5	Cullin-3 OS=Mus musculus GN=Cul3 PE=1 SV=1	4	2.982	1.58	0.00033623	3.47336	0.173321	262.9	184	217.2	160.7	688.1	516.6	688.1	516.6	High	0	5.876	4	3	3	1	768	88.9	8.46	4.68	3	0	199.9	596.2	21.5	16.44
P31648	Sodium- and chloride-dependent GABA transporter 1 OS=Mus musculus GN=Slc6a1 PE=1 SV=2	4	3.231	1.69	8.95976e-06	5.0477	0.00811139	245.9	181.8	253.6	174.5	731.6	638	731.6	638	High	0	13.637	6	3	3	1	599	67	7.96	12.96	3	0	211.4	683.2	19.43	7.89
A2CG49	Kalirin OS=Mus musculus GN=Kalrn PE=1 SV=1	4	2.606	1.38	1.79835e-05	4.74512	0.0156303	149.5	95.5	122.7	90.2	282.3	281.8	282.3	281.8	High	0	7.284	1	3	3	1	2964	336.8	6.07	11.98	3	0	108.2	282	23.89	0.1
Q8BH80	Vesicle-associated membrane protein, associated protein B and C OS=Mus musculus GN=Vapb PE=1 SV=1	4	3.54	1.82	4.04312e-05	4.39328	0.0329236	127.1	95.8	120.8	96.6	427.1	342.3	427.1	342.3	High	0	11.474	14	3	3	1	243	26.9	7.78	9.49	3	0	108	382.4	14.74	12.73
Q91VR8	Protein BRICK1 OS=Mus musculus GN=Brk1 PE=1 SV=1	4	2.495	1.32	0.000651997	3.18575	0.252367	179.9	142.5	165.2	134.9	446.9	327.9	446.9	327.9	High	0	7.818	32	3	3	1	75	8.8	5.45	10.74	3	0	153.4	382.8	13.29	17.73
P17742	Peptidyl-prolyl cis-trans isomerase A OS=Mus musculus GN=Ppia PE=1 SV=2	4	3.241	1.7	0.00013525	3.86886	0.0904606	1048.1	493.3	723.2	572.5	1913.2	2273.7	1913.2	2273.7	High	0	8.796	15	3	3	1	164	18	7.9	9.69	3	0	643.5	2085.7	34.57	9.94
G3X9Q2	Guanine nucleotide-binding protein subunit gamma OS=Mus musculus GN=Gng7 PE=1 SV=1	4	2.466	1.3	2.85234e-05	4.5448	0.0239537	64.1	50.6	55.5	47.8	141	121.1	141	121.1	High	0	6.78	30	2	2	1	69	7.6	8.51	11.37	2	0	53	130.7	13.11	8.77
Q9DC07	LIM zinc-binding domain-containing Nebulette OS=Mus musculus GN=Nebl PE=1 SV=1	4	3.909	1.97	0.00935888	2.02878	0.649564	107.7	52.1	70.7	49.1	329.9	170.6	329.9	170.6	High	0	11.425	11	3	2	1	270	31.1	8.31	12.83	3	0	60.7	237.2	38.56	36.75
P61089	Ubiquitin-conjugating enzyme E2 N OS=Mus musculus GN=Ube2n PE=1 SV=1	4	3.836	1.94	8.24645e-06	5.08373	0.0074844	322.8	202.5	214.4	201.5	848.8	752.7	848.8	752.7	High	0	8.895	13	2	2	1	152	17.1	6.57	12.4	2	0	208.4	799.3	24.92	6.93
Q9WV55	Vesicle-associated membrane protein-associated protein A OS=Mus musculus GN=Vapa PE=1 SV=2	4	3.629	1.86	0.000614001	3.21183	0.243805	150.3	106.4	131.2	105.3	517.2	355.5	517.2	355.5	High	0	8.947	12	3	3	1	249	27.8	8.4	10.79	3	0	118.2	428.8	17.53	21.4
Q9D050	Mitochondrial carrier homolog 2 OS=Mus musculus GN=Mtch2 PE=1 SV=1	4	3.401	1.77	8.54399e-06	5.06834	0.00774492	234	177.1	217.4	181.1	730.9	623.1	730.9	623.1	High	0	5.279	8	3	3	1	312	34.5	8.12	6.02	3	0	198.4	674.9	13.73	9.19
E9QNP0	KxDL motif-containing protein 1 OS=Mus musculus GN=Kxd1 PE=1 SV=1	4	3.043	1.61	0.00949765	2.02238	0.649564	122.5	64.4	66.5	58.6	259.3	152.9	259.3	152.9	High	0	6.451	4	1	1	1	232	26.8	9.83	9.18	1	0	65.4	199.1	38.27	29.81
E9QNF7	Contactin-associated protein-like 2 OS=Mus musculus GN=Cntnap2 PE=1 SV=1	4	2.667	1.42	0.00899666	2.04592	0.646297	363.7	239	269.4	223.7	836.5	452.8	836.5	547.5	High	0	8.731	2	2	2	1	1332	148.2	6.76	11.28	2	0	253.7	676.7	22.91	29.63
Q922Q1	Mitochondrial amidoxime reducing component 2 OS=Mus musculus GN=Marc2 PE=1 SV=1	4	3.452	1.79	4.1475e-05	4.38221	0.0336789	363	262.4	326.1	260.3	1123.5	907.6	1123.5	907.6	High	0	8.884	7	3	3	1	338	38.2	8.68	10.99	3	0	292.5	1009.8	16.62	12.27
Q8CD76	Kinesin light chain 1 OS=Mus musculus GN=Klc1 PE=1 SV=1	4	2.857	1.51	0.000998067	3.00084	0.310031	289.8	215.8	194.6	149.8	692.3	495.2	692.3	495.2	High	0	10.671	4	3	3	1	616	69.5	5.96	11.62	3	0	204.9	585.5	27.49	19.17
O88741	Ganglioside-induced differentiation-associated protein 1 OS=Mus musculus GN=Gdap1 PE=1 SV=1	4	2.646	1.4	0.000104785	3.9797	0.0735475	312.8	234.9	259.8	194.2	722.2	591.6	722.2	591.6	High	0	4.71	5	2	2	1	358	41.3	8.37	9.61	2	0	247	653.6	19.81	11.48
Q62418	Drebrin-like protein OS=Mus musculus GN=Dbnl PE=1 SV=2	4	2.442	1.29	0.00174604	2.75795	0.402817	228.4	166.8	199	147.4	532.8	371.5	532.8	371.5	High	0	4.039	4	2	2	1	436	48.7	4.92	9.28	2	0	182.2	444.9	19.26	20.6
Q9CQZ6	NADH dehydrogenase [ubiquinone] 1 beta subcomplex subunit 3 OS=Mus musculus GN=Ndufb3 PE=1 SV=1	4	3.384	1.76	0.00279623	2.55343	0.462225	163.8	105.9	132.3	96.9	511.7	313.6	511.7	313.6	High	0	5.027	19	3	3	1	104	11.7	9.04	10.04	3	0	118.4	400.6	24.11	27.72
P62835	Ras-related protein Rap-1A OS=Mus musculus GN=Rap1a PE=1 SV=1	4	3.047	1.61	0.000343111	3.46457	0.175687	129.7	81.5	114.6	84.6	346.3	259.9	346.3	259.9	High	0	12.272	16	3	3	1	184	21	6.67	10.75	3	0	98.5	300	22.84	16.46
Q9CQJ8	NADH dehydrogenase [ubiquinone] 1 beta subcomplex subunit 9 OS=Mus musculus GN=Ndufb9 PE=1 SV=3	4	2.484	1.31	0.00392855	2.40577	0.517578	57.3	58.9	60.3	48.4	168.5	95.2	168.5	123.6	High	0	4.47	9	2	2	1	179	22	7.8	6.51	2	0	58.1	144.3	9.53	25.94
P28661	Septin-4 OS=Mus musculus GN=Sept4 PE=1 SV=1	4	3.406	1.77	9.90018e-05	4.00436	0.070345	125.7	72.2	101.2	87.5	361.1	284.5	361.1	284.5	High	0	8.777	8	4	3	1	478	54.9	5.87	10.17	4	0	94.1	320.5	23.49	13.7
P61750	ADP-ribosylation factor 4 OS=Mus musculus GN=Arf4 PE=1 SV=2	4	2.857	1.51	0.00229481	2.63925	0.432028	195.7	158.5	183.4	145.7	585.9	354	585.9	405	High	0	17.136	21	3	2	1	180	20.4	7.14	15.72	3	1	170.5	487.1	13.35	25.06
Q921J2	GTP-binding protein Rheb OS=Mus musculus GN=Rheb PE=1 SV=1	4	2.394	1.26	2.93595e-05	4.53225	0.0245326	342	258	242.8	206	613.7	584.8	613.7	584.8	High	0	4.673	10	2	2	1	184	20.4	5.92	8.97	2	0	250.3	599.1	21.93	2.78
A2ARS0	Ankyrin repeat domain-containing protein 63 OS=Mus musculus GN=Ankrd63 PE=1 SV=1	4	2.65	1.41	0.00035663	3.44778	0.179894	180.2	142.3	159	130.2	459.5	345.8	459.5	345.8	High	0	10.693	10	3	3	1	390	41	10.83	10.54	3	0	150.4	398.6	14.18	16.3
Q9CQI3	Glia maturation factor beta OS=Mus musculus GN=Gmfb PE=1 SV=3	4	2.618	1.39	4.68673e-06	5.32913	0.00435852	98.8	75.8	89.4	75.8	226.8	204.8	226.8	204.8	High	0	7.628	13	2	2	1	142	16.7	5.16	12.25	2	0	82.3	215.5	13.23	5.89
P62702	40S ribosomal protein S4, X isoform OS=Mus musculus GN=Rps4x PE=1 SV=2	4	3.603	1.85	8.5848e-08	7.06627	8.44709e-05	194.1	127.2	186.9	170.3	635.3	650.5	635.3	650.5	High	0	8.607	13	4	4	1	263	29.6	10.15	7.38	4	0	178.4	642.9	17.68	1.37
Q8BKZ9	Pyruvate dehydrogenase protein X component, mitochondrial OS=Mus musculus GN=Pdhx PE=1 SV=1	4	3.288	1.72	2.59901e-05	4.58519	0.0219513	119.3	77.8	91.7	56.8	296.2	260.4	296.2	260.4	High	0	4.463	3	2	2	1	501	54	7.75	10.37	2	0	84.5	277.7	30.33	7.43
Q9D2M8	Ubiquitin-conjugating enzyme E2 variant 2 OS=Mus musculus GN=Ube2v2 PE=1 SV=4	4	3.037	1.6	0.000129954	3.88621	0.08767	129.6	84.5	106.2	72.9	258	320.9	258	320.9	High	0	7.424	11	2	1	1	145	16.4	8.09	11.34	2	0	94.7	287.7	25.45	12.55
P56382	ATP synthase subunit epsilon, mitochondrial OS=Mus musculus GN=Atp5e PE=1 SV=2	4	2.568	1.36	0.00217234	2.66307	0.426916	918.1	572.7	749.3	579.7	1948.5	1289.2	1948.5	1469.9	High	0	6.197	42	3	3	1	52	5.8	10.01	9	3	0	659.1	1692.4	23.25	20.23
D3Z7P3	Glutaminase kidney isoform, mitochondrial OS=Mus musculus GN=Gls PE=1 SV=1	4	2.897	1.53	2.04138e-05	4.69008	0.0175232	102.5	75.1	74	71	231.4	201.5	231.4	201.5	High	0	14.701	7	4	4	1	674	73.9	7.99	13	4	0	74.5	215.9	18.19	7.98
Q9QVP9	Protein-tyrosine kinase 2-beta OS=Mus musculus GN=Ptk2b PE=1 SV=2	4	2.835	1.5	0.00211089	2.67553	0.423929	71.1	62	61.1	50.3	217.6	139.9	217.6	139.9	High	0	6.848	3	3	3	1	1009	115.7	6.35	4.54	3	0	61.5	174.5	13.93	25.1
Q9D2G2	Dihydrolipoyllysine-residue succinyltransferase component of 2-oxoglutarate dehydrogenase complex, mitochondrial OS=Mus musculus GN=Dlst PE=1 SV=1	4	2.895	1.53	0.00995222	2.00208	0.66048	437.3	234.2	282.4	207.1	971.3	556	971.3	570.7	High	0	13.888	9	4	4	1	454	49	8.95	8.31	4	0	257.2	744.5	35.44	30.7
Q922D8	C-1-tetrahydrofolate synthase, cytoplasmic OS=Mus musculus GN=Mthfd1 PE=1 SV=4	4	2.225	1.15	0.000154921	3.80989	0.10097	253	185.9	239.2	206	546.6	446.2	546.6	446.2	High	0	7.77	3	4	4	1	935	101.1	7.14	8.61	4	0	222	493.9	13.85	11.68
Q8JZS0	Protein lin-7 homolog A OS=Mus musculus GN=Lin7a PE=1 SV=2	4	4.048	2.02	0.000463444	3.334	0.21091	264.3	147.5	203.3	149.5	839.6	593.2	839.6	593.2	High	0	11.439	14	3	2	1	233	26	8.72	11.74	3	1	174.3	705.7	28.87	19.86
F8WHW6	Phosphatidylinositol 4-phosphate 5-kinase type-1 gamma OS=Mus musculus GN=Pip5k1c PE=1 SV=1	4	3.361	1.75	0.00227838	2.64237	0.432028	459.2	363.8	371.7	306.7	1573.1	970.8	1573.1	970.8	High	0	8.288	4	3	3	1	687	75.5	6.14	10.45	3	0	367.7	1235.8	16.77	27.34
O55142	60S ribosomal protein L35a OS=Mus musculus GN=Rpl35a PE=1 SV=2	4	2.67	1.42	0.000402758	3.39496	0.194275	566.4	361.2	373.7	277.4	1084.8	886.8	1084.8	886.8	High	0	8.063	18	3	3	1	110	12.5	10.89	7.8	3	0	367.4	980.8	30.96	11.6
Q91XV3	Brain acid soluble protein 1 OS=Mus musculus GN=Basp1 PE=1 SV=3	4	2.465	1.3	0.0408397	1.38892	0.695094	82.6	57.9	73.4	61	219.9	80.7	219.9	123.7	High	0	11.022	10	3	3	1	226	22.1	4.51	16.09	3	0	66.9	164.9	16.62	43.58
Q8CFI0	E3 ubiquitin-protein ligase NEDD4-like OS=Mus musculus GN=Nedd4l PE=1 SV=2	3	2.205	1.14	0.0389801	1.40916	0.695094	166	114.9	116.4	93.9	325.5	145.6	325.5	199.7	High	0	5.406	2	2	2	1	1004	115.3	6.15	5.06	2	0	115.6	255	24.9	36.52
Q8C878	NEDD8-activating enzyme E1 catalytic subunit OS=Mus musculus GN=Uba3 PE=1 SV=2	3	3.094	1.63	0.000103556	3.98483	0.0729862	406.6	299.5	286.1	235.1	1008.7	813.3	1008.7	813.3	High	0.001	3.034	3	2	2	1	462	51.7	5.45	6.59	2	0	292.7	905.7	23.49	12.38
O70263	E3 ubiquitin-protein ligase LNX OS=Mus musculus GN=Lnx1 PE=1 SV=1	3	1.918	0.94	0.565845	0.247303	0.796878	335.5	276.5	67.4	44	114.5	261.8	287.8	261.8	Medium	0.019	1.526	2	1	1	1	728	80.1	6.65	6.77	1	0	136.5	261.8	81.18	34.1
P35293	Ras-related protein Rab-18 OS=Mus musculus GN=Rab18 PE=1 SV=2	3	2.164	1.11	6.54252e-05	4.18425	0.0503124	151.9	115.1	121.5	83.2	255.2	256.5	255.2	256.5	High	0	11.605	16	3	3	1	206	23	5.36	8.55	3	0	118.3	255.8	23.89	0.29
A0A0R4IZX5	Neurocan core protein OS=Mus musculus GN=Ncan PE=1 SV=1	3	2.954	1.56	0.0378929	1.42144	0.695094	164.2	92.5	113.4	89.1	406.3	144.8	406.3	225.3	High	0	6.101	2	3	3	1	1268	137.1	5.76	6	3	0	102.4	302.6	30.18	44.61
P28867	Protein kinase C delta type OS=Mus musculus GN=Prkcd PE=1 SV=3	3	2.72	1.44	1.70328e-05	4.76871	0.0148604	195.1	134	183.2	119.1	446.5	406.9	446.5	406.9	High	0	6.023	4	3	3	1	674	77.5	7.39	5.81	3	0	156.7	426.2	23.42	5.36
Q8BK64	Activator of 90 kDa heat shock protein ATPase homolog 1 OS=Mus musculus GN=Ahsa1 PE=1 SV=2	3	3.796	1.92	0.000101108	3.99521	0.0714387	310.6	202.7	255.8	210.8	1004.2	773.6	1004.2	773.6	High	0	5.081	7	3	3	1	338	38.1	5.53	4.78	3	0	232.2	881.4	20.24	14.98
F7BJK1	Protein Pcdh1 (Fragment) OS=Mus musculus GN=Pcdh1 PE=1 SV=1	3	3.328	1.73	0.00390238	2.40867	0.517578	76.5	53.4	56.1	46.9	236.8	140.1	236.8	140.1	High	0	4.628	1	2	2	1	1077	116.4	5.08	7.5	2	0	54.7	182.1	21.95	29.63
Q68ED7	CREB-regulated transcription coactivator 1 OS=Mus musculus GN=Crtc1 PE=1 SV=1	3	3.05	1.61	0.000992588	3.00323	0.309555	117.1	81.3	83	81.2	299.6	209.5	299.6	209.5	High	0	4.617	3	2	2	1	630	66.9	6.05	6.35	2	0	82.1	250.5	19.47	20.44
Q6PB66	Leucine-rich PPR motif-containing protein, mitochondrial OS=Mus musculus GN=Lrpprc PE=1 SV=2	3	3.018	1.59	0.000270662	3.56757	0.151065	145.9	109.5	137.4	101.9	428.2	320.1	428.2	320.1	High	0	4.032	1	2	2	1	1392	156.5	6.83	1.87	2	0	122.7	370.2	17.2	16.68
O54901	OX-2 membrane glycoprotein OS=Mus musculus GN=Cd200 PE=1 SV=1	3	2.903	1.54	1.11653e-05	4.95213	0.0100317	117.8	80.8	82.7	64.2	239.7	235	239.7	235	High	0	7.088	9	2	2	1	278	31.2	8.79	6.61	2	0	81.7	237.3	26.09	1.14
Q9Z0P5	Twinfilin-2 OS=Mus musculus GN=Twf2 PE=1 SV=1	3	3.244	1.7	1.84808e-05	4.73328	0.0160408	172.7	101.8	135.9	114.1	433	376.9	433	376.9	High	0	5.609	7	3	3	1	349	39.4	6.8	5.16	3	0	124.5	404	23.72	8
P62852	40S ribosomal protein S25 OS=Mus musculus GN=Rps25 PE=1 SV=1	3	3.152	1.66	1.53028e-05	4.81523	0.0134065	210.9	159.7	197.4	169.6	629	528.7	629	528.7	Medium	0.015	1.602	6	1	1	1	125	13.7	10.11	5.71	1	0	183	576.7	12.91	10
Q8BGZ1	Hippocalcin-like protein 4 OS=Mus musculus GN=Hpcal4 PE=1 SV=3	3	4.881	2.29	6.24012e-05	4.20481	0.0484594	594.6	314.1	392.5	365	2092	1631.7	2092	1631.7	High	0	8.203	10	2	2	1	191	22.2	4.89	6.01	2	0	378.5	1847.6	29.54	14.27
Q62433	Protein NDRG1 OS=Mus musculus GN=Ndrg1 PE=1 SV=1	3	3.451	1.79	6.724e-05	4.17237	0.0512886	234.2	141.9	161.6	123.2	573	476.7	573	476.7	High	0	10.251	8	2	2	1	394	43	6.1	11.15	2	0	151.4	522.6	29.4	10.59
Q8BFZ9	Erlin-2 OS=Mus musculus GN=Erlin2 PE=1 SV=1	3	2.603	1.38	0.0188999	1.72354	0.684835	326.3	271	265.6	260.1	866.9	377.4	866.9	562.5	High	0	4.675	4	2	2	1	340	37.8	5.5	6.63	2	0	268.3	698.3	10.93	36.1
O70443	Guanine nucleotide-binding protein G(z) subunit alpha OS=Mus musculus GN=Gnaz PE=1 SV=4	3	1.586	0.67	0.0211686	1.67431	0.695094	196.9	261.4	212.6	168.8	428.9	259.1	325.2	323.7	High	0	3.758	5	2	2	1	355	40.8	7.61	4.75	2	0	204.6	324.4	18.49	21.01
F7A8H6	Glutathione peroxidase OS=Mus musculus GN=Gpx4 PE=1 SV=1	3	2.699	1.43	0.000426349	3.37024	0.20059	365.6	298.3	318.9	256	967.9	716.2	967.9	716.2	High	0	4.907	6	2	2	1	253	29.1	10.15	7.28	2	0	308.4	832.6	14.71	17.26
Q99LC5	Electron transfer flavoprotein subunit alpha, mitochondrial OS=Mus musculus GN=Etfa PE=1 SV=2	3	2.946	1.56	0.000403297	3.39438	0.194275	341.2	214.2	278.2	209	826.9	625.6	826.9	625.6	High	0	8.746	7	2	2	1	333	35	8.38	9.08	2	0	244.1	719.2	23.88	16
F7D3W5	cGMP-dependent 3',5'-cyclic phosphodiesterase OS=Mus musculus GN=Pde2a PE=1 SV=1	3	2.559	1.36	0.00178253	2.74896	0.407111	207.1	141.7	178.9	127	462.2	302	462.2	359.2	High	0	6.073	3	3	3	1	961	107.6	5.43	4.71	3	0	159.2	407.5	22.16	20.05
Q9CZX8	40S ribosomal protein S19 OS=Mus musculus GN=Rps19 PE=1 SV=3	3	2.045	1.03	9.03272e-05	4.04418	0.0655045	60.8	56.2	59.7	37.6	126.5	110.9	126.5	110.9	High	0	7.069	13	2	2	1	145	16.1	10.4	8.48	2	0	57.9	118.4	20.21	7.59
Q9JL62	Glycolipid transfer protein OS=Mus musculus GN=Gltp PE=1 SV=3	3	3.479	1.8	1.00204e-06	5.99911	0.000966502	304.5	215.3	265.1	194.2	858.5	804.8	858.5	804.8	High	0	6.426	9	2	2	1	209	23.7	7.39	8.24	2	0	238.9	831.2	20.3	3.73
Q3U0V1	Far upstream element-binding protein 2 OS=Mus musculus GN=Khsrp PE=1 SV=2	3	1.749	0.81	0.0636209	1.1964	0.695094	70	56.1	32.6	22.4	69.9	80	59.4	80	High	0	4.6	3	2	2	1	748	76.7	7.33	8.39	2	0	42.8	74.8	47.93	13.61
D3YTQ3	Heterogeneous nuclear ribonucleoprotein D-like OS=Mus musculus GN=Hnrnpdl PE=1 SV=1	3	2.875	1.52	0.0116755	1.93272	0.678724	113.4	81.3	106.5	83.1	327.4	146.5	327.4	223.5	High	0	9.848	6	3	2	1	420	46.2	9.57	6.66	3	0	94.1	270.5	16.95	34.36
Q9CQH3	NADH dehydrogenase [ubiquinone] 1 beta subcomplex subunit 5, mitochondrial OS=Mus musculus GN=Ndufb5 PE=1 SV=1	3	3.87	1.95	0.000309161	3.50982	0.164437	214.9	135.5	169.4	134.8	689.1	499	689.1	499	High	0	4.258	6	2	2	1	189	21.7	9.41	7.04	2	0	151.5	586.4	23.09	18.48
Q8CCK0	Core histone macro-H2A.2 OS=Mus musculus GN=H2afy2 PE=1 SV=3	3	2.705	1.44	0.00148325	2.82879	0.375334	363.3	269.6	303	273.4	934	630.6	934	648.9	High	0	5.741	5	2	2	1	372	40.1	9.69	8.18	2	0	287.8	778.5	14.32	21.61
Q6ZQK5	Arf-GAP with coiled-coil, ANK repeat and PH domain-containing protein 2 OS=Mus musculus GN=Acap2 PE=1 SV=2	3	2.786	1.48	0.000162699	3.78861	0.104306	250.5	217.5	208.2	171.8	672.8	522.5	672.8	522.5	High	0	6.404	3	3	3	1	770	87.2	6.68	7.83	3	0	212.8	592.9	15.27	14.52
P19157	Glutathione S-transferase P 1 OS=Mus musculus GN=Gstp1 PE=1 SV=2	3	4.391	2.13	1.12041e-06	5.95062	0.00107614	523.9	264.1	364.8	312	1490.5	1472	1490.5	1472	High	0	3.626	12	2	2	1	210	23.6	7.87	6.95	2	0	337.4	1481.2	30.83	0.72
P62830	60S ribosomal protein L23 OS=Mus musculus GN=Rpl23 PE=1 SV=1	3	2.032	1.02	0.000688645	3.162	0.255552	312.5	267	231.9	209.8	542.5	420	542.5	471.2	High	0	5.903	13	2	2	1	140	14.9	10.51	6.37	2	0	248.8	505.6	17.56	12.09
Q9CQZ5	NADH dehydrogenase [ubiquinone] 1 alpha subcomplex subunit 6 OS=Mus musculus GN=Ndufa6 PE=1 SV=1	3	4.435	2.15	0.000120494	3.91904	0.0824403	401.1	244.4	345.4	287.4	1619.9	1205.5	1619.9	1205.5	High	0	7.244	13	1	1	1	131	15.3	10.11	18.37	1	0	315.1	1397.4	21.38	16.94
Q8JZX5	Leucine rich repeat containing 57 OS=Mus musculus GN=Lrrc57 PE=1 SV=1	3	2.963	1.57	0.000227634	3.64276	0.133615	437.5	239.6	327.2	230.8	914.1	752.9	914.1	752.9	High	0	6.106	10	3	3	1	239	26.7	8.35	7	3	0	280	829.6	31.16	11.17
Z4YJJ5	Ubiquitin carboxyl-terminal hydrolase CYLD OS=Mus musculus GN=Cyld PE=1 SV=1	3	2.24	1.16	0.0134097	1.87258	0.678724	74.4	58.1	64.2	59.2	158	80.5	158	120.7	High	0	5.719	3	3	3	1	955	106.8	5.63	2.28	3	0	61.6	138.1	11.63	28.6
P63030	Mitochondrial pyruvate carrier 1 OS=Mus musculus GN=Mpc1 PE=1 SV=1	3	2.992	1.58	2.48311e-05	4.605	0.02108	623.9	450.5	476.4	361.2	1461.1	1244.3	1461.1	1314.8	High	0	6.534	14	2	2	1	109	12.4	9.61	4.72	2	0	463.3	1386	22.82	7.93
Q8BTX9	Inactive hydroxysteroid dehydrogenase-like protein 1 OS=Mus musculus GN=Hsdl1 PE=1 SV=1	3	3.431	1.78	7.87424e-05	4.10379	0.0584618	136.4	95.7	115.1	92.8	405.4	319.9	405.4	319.9	High	0	5.269	5	2	2	1	330	36.8	8.48	5.87	2	0	105	360.1	18.36	13.61
Q99JG2	Prosaposin receptor GPR37L1 OS=Mus musculus GN=Gpr37l1 PE=1 SV=2	3	2.229	1.16	0.000144791	3.83926	0.0956076	137.7	107	92	74.3	227.6	214.8	227.6	214.8	High	0	5.805	4	2	2	1	481	52.7	7.36	8.03	2	0	99.2	221.1	26.14	3.34
E9Q3L2	Phosphatidylinositol 4-kinase alpha OS=Mus musculus GN=Pi4ka PE=1 SV=2	3	3.103	1.63	0.000353234	3.45194	0.178924	268.1	184.7	218	174.3	722.8	536.4	722.8	536.4	High	0	8.514	2	3	3	1	2105	236.9	7.06	2.23	3	0	200.7	622.7	19.98	17.09
Q3TDK6	Protein rogdi homolog OS=Mus musculus GN=Rogdi PE=1 SV=2	3	3.534	1.82	0.000105422	3.97707	0.0738798	109.5	63.6	68.5	58.7	257.5	211.3	257.5	211.3	High	0.001	3.123	5	2	2	1	287	32.1	8.18	3.68	2	0	66	233.3	31.03	11.38
B9EKR1	Receptor-type tyrosine-protein phosphatase zeta OS=Mus musculus GN=Ptprz1 PE=1 SV=1	3	3.886	1.96	8.93505e-05	4.0489	0.0649032	313.2	149.2	194.8	160.2	752.5	626.2	752.5	626.2	High	0	5.989	1	2	2	1	2312	254.2	4.88	9.06	2	0	176.7	686.5	36.76	10.58
Q9JLB0	MAGUK p55 subfamily member 6 OS=Mus musculus GN=Mpp6 PE=1 SV=1	3	3.23	1.69	2.46545e-06	5.6081	0.0023296	106.2	72.5	94.3	85	305.5	273.7	305.5	273.7	High	0	8.779	5	3	2	1	553	62.6	6.4	8.4	3	0	89.5	289.2	15.95	6.34
P80317	T-complex protein 1 subunit zeta OS=Mus musculus GN=Cct6a PE=1 SV=3	3	2.454	1.3	0.00422553	2.37412	0.527399	218.3	163.5	174.2	134.1	493.8	300.9	493.8	347.3	High	0	11.822	4	2	2	1	531	58	7.08	8.8	2	0	168.8	414.1	20.23	24.4
P18572	Basigin OS=Mus musculus GN=Bsg PE=1 SV=2	3	2.817	1.49	1.10888e-06	5.95511	0.00106618	216	172.6	222	184.8	587.8	538.9	587.8	538.9	High	0	6.25	5	2	2	1	389	42.4	5.85	8.56	2	0	199.8	562.8	12.03	5.01
K3W4S4	C-Jun-amino-terminal kinase-interacting protein 3 OS=Mus musculus GN=Mapk8ip3 PE=1 SV=1	3	3.243	1.7	0.000194693	3.71065	0.11932	273.4	182.5	241.6	181.1	779.6	594.9	779.6	594.9	High	0	4.373	1	2	2	1	1345	148.6	5.58	6.19	2	0	210	681	20.76	15.52
Q8C0E2	Vacuolar protein sorting-associated protein 26B OS=Mus musculus GN=Vps26b PE=1 SV=1	3	2.31	1.21	0.0020265	2.69325	0.419336	184	144.6	149.5	116.9	387.1	257.8	387.1	297.9	High	0	6.471	6	2	2	1	336	39.1	7.37	8.01	2	0	147	339.6	18.51	19.6
P62245	40S ribosomal protein S15a OS=Mus musculus GN=Rps15a PE=1 SV=2	3	2.361	1.24	0.00815213	2.08873	0.6376	144	121.6	140.6	113.6	362.3	190.8	362.3	263	High	0	4.685	13	2	2	1	130	14.8	10.13	6.65	2	0	130.8	308.7	11.31	28.36
Q8K356	Lymphocyte antigen 6 complex, locus H OS=Mus musculus GN=Ly6h PE=1 SV=1	3	3.803	1.93	0.000297575	3.5264	0.160643	102.3	71.3	85.2	71.8	350.6	252.3	350.6	252.3	High	0	5.23	15	2	2	1	160	17	8.25	7.13	2	0	78.2	297.4	17.66	18.83
P55264	Adenosine kinase OS=Mus musculus GN=Adk PE=1 SV=2	3	3.634	1.86	0.000547054	3.26197	0.230153	336.9	242.3	275.6	223.9	1127.4	782.4	1127.4	782.4	High	0	9.172	8	3	3	1	361	40.1	6.21	7.7	3	0	258.4	939.2	18.42	20.86
O88712	C-terminal-binding protein 1 OS=Mus musculus GN=Ctbp1 PE=1 SV=2	3	2.574	1.36	0.00207521	2.68294	0.420939	693.8	411.2	500.7	340.5	1376.1	991.3	1376.1	991.3	High	0	3.918	3	2	2	1	441	47.7	6.77	6.24	2	0	453.7	1168	31.43	18.77
P54071	Isocitrate dehydrogenase [NADP], mitochondrial OS=Mus musculus GN=Idh2 PE=1 SV=3	3	2.445	1.29	0.0128613	1.89072	0.678724	158.1	128.6	136.3	118.2	394.5	193.6	394.5	265.6	High	0	8.103	6	3	3	1	452	50.9	8.69	7.63	3	0	132.4	323.7	12.5	31.93
Q921F2	TAR DNA-binding protein 43 OS=Mus musculus GN=Tardbp PE=1 SV=1	3	3.844	1.94	1.90468e-05	4.72018	0.0164718	42.6	26.1	30.4	24.3	117.1	100.1	117.1	100.1	High	0	11.388	9	3	3	1	414	44.5	6.7	5.42	3	0	28.2	108.3	26.71	9.04
A0A0J9YTW6	Sodium channel protein OS=Mus musculus GN=Scn2a PE=1 SV=1	3	2.725	1.45	9.89662e-05	4.00451	0.070345	162.4	120.8	136.3	106.9	388	315.1	388	315.1	High	0	5.214	1	2	2	1	2006	227.8	5.64	8.97	2	0	128.3	349.7	18.08	11.97
P29341	Polyadenylate-binding protein 1 OS=Mus musculus GN=Pabpc1 PE=1 SV=2	3	3.099	1.63	0.00039217	3.40653	0.191814	222.2	161.3	178.1	139.6	613	450.1	613	450.1	High	0	10.085	4	3	2	1	636	70.6	9.5	8.14	3	0	169.5	525.3	19.97	17.69
E9Q641	Nebulin-related-anchoring protein OS=Mus musculus GN=Nrap PE=1 SV=1	3	2.729	1.45	7.3352e-06	5.13459	0.00668197	393	323.4	428.2	352.5	1085	950.8	1085	950.8	High	0	4.12	1	1	1	1	1485	167.4	9.2	7.2	1	0	372.2	1015.7	12.26	7.61
Q5EBP8	Heterogeneous nuclear ribonucleoprotein A1 OS=Mus musculus GN=Hnrnpa1 PE=1 SV=1	3	3.927	1.97	0.000162442	3.7893	0.104295	89	44.6	56.3	54.1	246.7	190.4	246.7	190.4	High	0	11.644	6	2	1	1	373	38.8	9.13	13.78	2	0	55.2	216.7	31.71	14.87
P24549	Retinal dehydrogenase 1 OS=Mus musculus GN=Aldh1a1 PE=1 SV=5	3	2.181	1.13	0.0202702	1.69314	0.695094	70.5	69	60.8	50.1	172.4	80.1	172.4	115.8	High	0	5.216	3	2	1	1	501	54.4	7.8	5.27	2	0	64.8	141.3	14.95	33.58
Q9Z0H8	CAP-Gly domain-containing linker protein 2 OS=Mus musculus GN=Clip2 PE=1 SV=2	3	2.869	1.52	0.0137	1.86328	0.678724	53.4	39.5	41.6	42.6	148.4	65.5	148.4	98.3	High	0	6.296	2	2	2	1	1047	115.8	6.48	6.53	2	0	42.1	120.8	14.05	35.31
E9PZ16	Basement membrane-specific heparan sulfate proteoglycan core protein OS=Mus musculus GN=Hspg2 PE=1 SV=1	3	2.321	1.21	0.000245077	3.6107	0.141194	75.8	56.5	61.9	58.7	156.4	125.1	156.4	125.1	High	0	7.858	1	3	3	1	4383	469.5	6.47	7.16	3	0	60.3	139.9	13.72	12.84
P20108	Thioredoxin-dependent peroxide reductase, mitochondrial OS=Mus musculus GN=Prdx3 PE=1 SV=1	3	2.812	1.49	0.000891798	3.04973	0.292609	340.5	232.7	275.1	202.1	829.1	581.6	829.1	610.5	High	0	5.901	7	2	2	1	257	28.1	7.58	7.91	2	0	253	711.5	22.83	18.95
P63005	Platelet-activating factor acetylhydrolase IB subunit alpha OS=Mus musculus GN=Pafah1b1 PE=1 SV=2	3	3.235	1.69	0.00437675	2.35885	0.535433	441	236.4	344.2	268	1274.9	757.2	1274.9	757.2	High	0	5.378	5	3	3	1	410	46.6	7.37	4.45	3	0	303.7	982.5	28.26	29.42
Q91VW3	SH3 domain-binding glutamic acid-rich-like protein 3 OS=Mus musculus GN=Sh3bgrl3 PE=1 SV=1	3	2.663	1.41	4.46765e-05	4.34992	0.0360587	374.8	222.3	284.5	210.6	661.3	678.3	661.3	678.3	High	0	5.591	18	2	2	1	93	10.5	5.14	6.39	2	0	251.5	669.7	27.54	1.47
Q9D823	60S ribosomal protein L37 OS=Mus musculus GN=Rpl37 PE=3 SV=3	3	2.106	1.07	8.76906e-05	4.05705	0.0638653	238.8	188.5	194.7	140.5	418.8	378.3	418.8	388.7	High	0.005	1.985	10	1	1	1	97	11.1	11.74	6.54	1	0	191.6	403.5	21.1	5.19
Q3UVX5	Metabotropic glutamate receptor 5 OS=Mus musculus GN=Grm5 PE=1 SV=2	3	2.81	1.49	8.46112e-05	4.07257	0.0622038	294.2	227.6	281.6	236.3	811.7	647.4	811.7	647.4	High	0	5.175	2	2	2	1	1203	131.8	7.84	6.88	2	0	258	724.9	12.66	13
Q8CGK3	Lon protease homolog, mitochondrial OS=Mus musculus GN=Lonp1 PE=1 SV=2	3	2.695	1.43	0.000265237	3.57637	0.148951	163.7	128.7	172.1	120.1	446.5	342.7	446.5	342.7	High	0	7.243	4	3	3	1	949	105.8	6.57	5.36	3	0	145.1	391.2	17.51	15.19
O55126	Protein NipSnap homolog 2 OS=Mus musculus GN=Gbas PE=1 SV=1	3	3.367	1.75	0.000688017	3.1624	0.255552	330.5	199.2	263.7	211.4	948.9	666	948.9	666	High	0	4.176	7	2	2	1	281	32.9	9.26	5.11	2	0	236.1	795	23.81	20.23
Q9EQ80	NIF3-like protein 1 OS=Mus musculus GN=Nif3l1 PE=1 SV=4	3	3.146	1.65	0.00076971	3.11367	0.267885	82.6	53.9	73.6	53.6	236.5	166	236.5	166	High	0	4.886	5	2	2	1	376	41.7	6.76	6.76	2	0	63	198.1	22.04	20.23
Q8K2C9	Very-long-chain (3R)-3-hydroxyacyl-CoA dehydratase 3 OS=Mus musculus GN=Hacd3 PE=1 SV=2	3	2.939	1.56	0.000575956	3.23961	0.237429	261.9	205.9	256.3	187.5	800.4	569.6	800.4	569.6	High	0	5.463	4	2	2	1	362	43.1	9.13	5.96	2	0	229.7	675.2	16.18	19.45
P08122	Collagen alpha-2(IV) chain OS=Mus musculus GN=Col4a2 PE=1 SV=4	3	1.882	0.91	0.0079602	2.09908	0.635861	172	133.5	158.9	187.5	381.6	253.8	381.6	248.8	High	0	6.525	1	2	2	1	1707	167.2	8.48	8.75	2	0	165.3	311.2	14.03	23.78
Q9WTT4	V-type proton ATPase subunit G 2 OS=Mus musculus GN=Atp6v1g2 PE=1 SV=1	3	2.752	1.46	0.00778713	2.10862	0.635224	104.1	60.5	58.8	48.7	207.8	129.7	207.8	129.7	High	0	7.846	16	3	3	1	118	13.6	10.26	7.74	3	0	59.6	164.2	36.17	26.72
O35405	Phospholipase D3 OS=Mus musculus GN=Pld3 PE=1 SV=1	3	2.951	1.56	0.00015506	3.8095	0.10097	26.7	24.1	27.5	21.1	85.7	65.4	85.7	65.4	High	0	4.373	5	2	2	1	488	54.4	6.52	2.73	2	0	25.4	74.9	11.63	15.51
A0A0M3HEP7	Phospholipid-transporting ATPase OS=Mus musculus GN=Atp8a1 PE=1 SV=1	3	2.112	1.08	0.000100974	3.99579	0.0714387	108.6	84.2	87.3	75.3	194.3	168.7	194.3	168.7	High	0	6.428	2	2	2	1	1164	131.4	6.89	8.42	2	0	85.7	181	15.89	8.14
Q8VHM5	Heterogeneous nuclear ribonucleoprotein R OS=Mus musculus GN=Hnrnpr PE=1 SV=1	3	3.424	1.78	8.20826e-05	4.08575	0.0607105	440.5	288.1	334.2	270	1187.1	950.7	1187.1	950.7	High	0	5.929	4	3	1	1	632	70.8	8.13	7.32	3	1	310.3	1062.3	22.95	12.77
Q60829	Protein phosphatase 1 regulatory subunit 1B OS=Mus musculus GN=Ppp1r1b PE=1 SV=2	3	4.248	2.09	0.00604542	2.21857	0.579392	204.6	121.3	151.4	118.7	793.1	417.9	793.1	417.9	High	0.001	3.151	7	1	1	1	194	21.8	4.65	10.73	1	0	135.5	575.7	26.8	35.78
F6YVP7	Protein Gm10260 OS=Mus musculus GN=Gm10260 PE=3 SV=2	3	2.743	1.46	0.000975028	3.01098	0.306368	267.8	186.8	214.8	158.1	650.1	464.3	650.1	464.3	High	0	5.081	12	2	2	1	152	17.7	10.74	7.26	2	0	200.3	549.4	22.6	19.25
Q8R1Q8	Cytoplasmic dynein 1 light intermediate chain 1 OS=Mus musculus GN=Dync1li1 PE=1 SV=1	3	2.898	1.53	9.33293e-05	4.02998	0.0673855	161.1	124.8	119.2	116.3	393.9	317.1	393.9	317.1	High	0	11.304	7	3	3	1	523	56.6	6.42	11.27	3	0	122	353.4	15.96	12.47
E9Q8N8	Anion exchange protein OS=Mus musculus GN=Slc4a4 PE=1 SV=1	3	3.056	1.61	4.29857e-05	4.36668	0.0348425	389.1	261.6	332.2	251.8	985.1	824.1	985.1	824.1	High	0.001	3.488	1	2	1	1	1094	123	6.89	4.78	2	0	294.8	901	20.89	10.28
P00405	Cytochrome c oxidase subunit 2 OS=Mus musculus GN=Mtco2 PE=1 SV=1	3	3.802	1.93	1.30053e-06	5.88588	0.00124513	544.8	432.4	559.6	397.7	1949.4	1746.4	1949.4	1746.4	Medium	0.013	1.649	3	1	1	1	227	26	4.73	5.97	1	0	485.4	1845.1	16.68	6.34
P54775	26S protease regulatory subunit 6B OS=Mus musculus GN=Psmc4 PE=1 SV=2	3	3.061	1.61	0.00018082	3.74275	0.112986	89.5	61.3	82.8	69.5	266.1	202.6	266.1	202.6	High	0	4.505	4	2	1	1	418	47.4	5.21	5.91	2	0	75.9	232.2	16.81	15.64
P61082	NEDD8-conjugating enzyme Ubc12 OS=Mus musculus GN=Ube2m PE=1 SV=1	3	2.237	1.16	0.000126804	3.89687	0.0861021	367.7	297.2	317.2	284.3	729.6	579.3	729.6	646.5	High	0	5.052	10	2	2	1	183	20.9	7.69	6.97	2	0	307	686.8	11.58	10.84
Q9CWS0	N(G),N(G)-dimethylarginine dimethylaminohydrolase 1 OS=Mus musculus GN=Ddah1 PE=1 SV=3	3	2.546	1.35	6.25711e-05	4.20363	0.0484626	246.6	198.4	221.8	211.8	610.7	498.5	610.7	498.5	High	0	3.807	4	1	1	1	285	31.4	5.97	7.92	1	0	216.7	551.8	9.27	11.68
P54822	Adenylosuccinate lyase OS=Mus musculus GN=Adsl PE=1 SV=2	3	2.702	1.43	0.00229237	2.63972	0.432028	122.4	98.7	124.1	92.9	346.8	208.8	346.8	254.4	High	0	8.286	5	2	2	1	484	54.8	7.27	8.78	2	0	109.9	297	14.64	23.88
P84104	Serine/arginine-rich splicing factor 3 OS=Mus musculus GN=Srsf3 PE=1 SV=1	3	3.464	1.79	0.0068003	2.16747	0.601871	270.5	169.4	207	175.8	896.1	487.2	896.1	487.2	High	0	9.08	19	3	3	1	164	19.3	11.65	5	3	0	190.8	660.7	22.48	34.13
P35585	AP-1 complex subunit mu-1 OS=Mus musculus GN=Ap1m1 PE=1 SV=3	3	2.981	1.58	0.000226188	3.64553	0.133413	256.5	174.3	203.7	174.8	640.5	494	640.5	494	High	0.001	3.233	4	2	2	1	423	48.5	7.3	4.46	2	0	188.7	562.5	19.1	14.91
P59999	Actin-related protein 2/3 complex subunit 4 OS=Mus musculus GN=Arpc4 PE=1 SV=3	3	2.683	1.42	0.000925728	3.03352	0.297328	57.2	38.8	58.6	41.7	155.2	110.6	155.2	110.6	High	0	5.89	11	2	2	1	168	19.7	8.43	6.94	2	0	48.8	131	20.94	19.38
Q6NZL0	Protein SOGA3 OS=Mus musculus GN=Soga3 PE=1 SV=2	3	2.561	1.36	0.000549319	3.26018	0.230564	297.6	218.2	243.1	152.2	674.9	515.3	674.9	515.3	High	0	8.555	3	3	3	1	945	103.4	6.14	8.36	3	0	230.3	589.7	26.48	15.48
Q3UZG4	Aminoacyl tRNA synthase complex-interacting multifunctional protein 1 OS=Mus musculus GN=Aimp1 PE=1 SV=1	3	3.121	1.64	0.000309966	3.50869	0.16457	539.1	365.5	396.4	302.9	1364.8	1034.2	1364.8	1034.2	High	0	5.667	5	2	2	1	319	35.1	8.57	8	2	0	380.6	1188.1	24.93	15.91
P97461	40S ribosomal protein S5 OS=Mus musculus GN=Rps5 PE=1 SV=3	3	3.589	1.84	8.33868e-05	4.0789	0.0614883	30.9	24.1	33	20.3	110.9	86.5	110.9	86.5	High	0	8.303	10	3	3	1	204	22.9	9.72	4.36	3	0	27.3	97.9	21.8	14.27
Q60902	Epidermal growth factor receptor substrate 15-like 1 OS=Mus musculus GN=Eps15l1 PE=1 SV=3	3	2.513	1.33	0.000253685	3.59571	0.144688	391.4	299.2	227.7	191.7	695.6	618.4	695.6	618.4	High	0	5.341	2	2	2	1	907	99.2	5.02	6.72	2	0	261	655.9	31.75	6.78
Q5RJI5	Serine/threonine-protein kinase BRSK1 OS=Mus musculus GN=Brsk1 PE=1 SV=1	3	3.477	1.8	0.000631717	3.19948	0.247982	94.5	64	84.5	58.7	306.9	213	306.9	213	High	0	3.997	2	2	2	1	778	85.1	9.32	2.17	2	0	73.5	255.7	22.4	20.86
P49615	Cyclin-dependent-like kinase 5 OS=Mus musculus GN=Cdk5 PE=1 SV=1	3	3.224	1.69	0.000531009	3.2749	0.22628	684	496.1	574.4	489.1	2041.7	1450.6	2041.7	1450.6	High	0	7.843	9	3	3	1	292	33.3	7.66	5.73	3	0	533.8	1721	16.17	19.54
P12658	Calbindin OS=Mus musculus GN=Calb1 PE=1 SV=2	3	2.703	1.43	4.03123e-06	5.39456	0.0037581	101.5	81.1	93.8	87	259.6	229.6	259.6	229.6	High	0	6.941	7	2	2	1	261	30	4.83	5.8	2	0	90.3	244.1	9.68	7.08
Q6PDL0	Cytoplasmic dynein 1 light intermediate chain 2 OS=Mus musculus GN=Dync1li2 PE=1 SV=2	2	2.64	1.4	0.000294334	3.53116	0.159684	183	129.5	142.8	123.1	406.3	317.2	406.3	317.2	High	0.001	3.129	3	2	2	1	492	54.2	6.28	2.23	2	0	136	359	18.59	14.22
Q3UXZ6	Protein FAM81A OS=Mus musculus GN=Fam81a PE=1 SV=2	2	1.904	0.93	0.00554257	2.25629	0.579392	109.8	89.4	102.2	77.5	195.7	124.9	195.7	169.3	High	0.007	1.817	3	1	1	1	364	41.7	8.75	4.8	1	0	95.6	182	15.03	19.49
Q91XQ0	Dynein heavy chain 8, axonemal OS=Mus musculus GN=Dnah8 PE=1 SV=2	2	1.469	0.56	0.233064	0.632524	0.695094	276.8	239.1	149.4	115.7	181.3	282.9	272.6	282.9	Medium	0.01	1.724	0	1	1	1	4731	540.9	6.18	5.22	1	0	189	277.7	38.56	19.35
Q6P8X1	Sorting nexin-6 OS=Mus musculus GN=Snx6 PE=1 SV=2	2	2.624	1.39	6.25317e-05	4.2039	0.0484626	68	52.3	62.2	46.3	164.3	136.3	164.3	136.3	High	0	4.755	2	1	1	1	406	46.6	6.16	2.9	1	0	57	149.6	17.02	10.76
O89096	Fibroblast growth factor OS=Mus musculus GN=Fgf14 PE=2 SV=1	2	3.367	1.75	0.000911659	3.04017	0.296121	197.2	104.1	108.9	83.2	414.7	309.9	414.7	309.9	High	0.001	2.48	3	1	1	1	252	28.3	9.66	5.2	1	0	106.5	358.5	40.93	16.7
Q7TPM6	Fibronectin type III and SPRY domain-containing protein 1 OS=Mus musculus GN=Fsd1 PE=1 SV=1	2	3.752	1.91	0.000399562	3.39842	0.193787	118.3	79.4	99.7	85.4	412.3	290.7	412.3	290.7	High	0	3.522	3	2	2	1	496	55.5	6.67	4.48	2	0	92.3	346.2	18.08	19.97
H3BJQ7	Peroxiredoxin-5, mitochondrial OS=Mus musculus GN=Prdx5 PE=1 SV=1	2	3.784	1.92	1.00533e-05	4.99769	0.00906697	144.3	93.2	123.1	115.2	490.7	413.7	490.7	413.7	High	0	5.849	12	2	2	1	213	22.7	7.27	7.84	2	0	119.1	450.6	17.75	9.83
P63321	Ras-related protein Ral-A OS=Mus musculus GN=Rala PE=1 SV=1	2	2.248	1.17	0.0220872	1.65586	0.695094	74	63.1	77.6	61.7	196.5	92.8	196.5	120.1	High	0	7.001	10	2	2	1	206	23.5	7.11	5.42	2	0	68.3	153.6	11.43	35.1
Q8K394	Inactive phospholipase C-like protein 2 OS=Mus musculus GN=Plcl2 PE=1 SV=2	2	2.621	1.39	0.000164642	3.78346	0.105077	122.5	105.6	118	99.1	332	257.8	332	257.8	High	0.001	3.202	1	2	2	1	1128	125.7	6.92	4.16	2	0	111.6	292.6	9.73	14.53
Q8K212	Phosphofurin acidic cluster sorting protein 1 OS=Mus musculus GN=Pacs1 PE=1 SV=2	2	3.45	1.79	0.00197287	2.7049	0.414024	163.9	140.1	154.6	120	647	398.4	647	398.4	High	0	6.46	2	2	2	1	961	104.8	7.74	6.38	2	0	147.2	507.7	13.23	27.46
Q5SYD0	Unconventional myosin-Id OS=Mus musculus GN=Myo1d PE=1 SV=1	2	2.888	1.53	0.000682414	3.16595	0.255552	89.8	68.2	80.7	67.6	254.4	180.5	254.4	180.5	High	0	5.268	2	2	2	1	1006	116	9.41	5.52	2	0	74.2	214.3	13.96	19.62
Q3UKW2	Calmodulin OS=Mus musculus GN=Calm1 PE=1 SV=1	2	3.469	1.79	0.0826047	1.083	0.695094	315	139.2	139.2	109.3	917.2	254.3	917.2	254.3	High	0	7.47	15	2	2	1	197	21.5	4.35	4.06	2	0	139.2	483	53.48	65.34
Q9QZX7	Serine racemase OS=Mus musculus GN=Srr PE=1 SV=1	2	3.422	1.77	0.00192891	2.71469	0.41224	303.6	192.4	246.4	200.4	954.4	605.9	954.4	605.9	High	0	6.946	6	2	2	1	339	36.3	6.02	5.18	2	0	222.2	760.4	21.7	25.79
A0A0R4J093	UMP-CMP kinase OS=Mus musculus GN=Cmpk1 PE=1 SV=1	2	3.69	1.88	3.76522e-06	5.42421	0.00352297	191.2	94.6	141.4	118.1	485.8	468	485.8	468	High	0	9.692	10	2	2	1	227	25.7	7.97	7.02	2	0	129.2	476.8	30.27	2.15
Q5DTY9	BTB/POZ domain-containing protein KCTD16 OS=Mus musculus GN=Kctd16 PE=1 SV=2	2	2.437	1.29	0.000119011	3.92441	0.0815777	169.1	131.3	140.1	111.1	364.1	300.1	364.1	300.1	High	0	6.142	5	2	2	1	427	48.9	8.19	2.85	2	0	135.6	330.6	17.46	11.13
E0CYM8	Tyrosine-protein phosphatase non-receptor type substrate 1 OS=Mus musculus GN=Sirpa PE=1 SV=1	2	2.531	1.34	0.0230278	1.63775	0.695094	45.9	41.8	49.4	36.2	143.6	59.6	143.6	85.6	High	0	7.944	6	2	2	1	513	56.4	8.28	6.83	2	0	43.8	110.9	13.1	39.17
P14685	26S proteasome non-ATPase regulatory subunit 3 OS=Mus musculus GN=Psmd3 PE=1 SV=3	2	2.764	1.47	0.00130602	2.88405	0.357503	152.6	152.6	152.6	121.1	517	344.2	517	344.2	High	0	3.99	3	2	2	1	530	60.7	8.44	0	2	0	152.6	421.8	10.88	23.17
Q9CZC8	Secernin-1 OS=Mus musculus GN=Scrn1 PE=1 SV=1	2	2.47	1.3	1.55406e-05	4.80853	0.013598	193.9	149.8	151.3	109.2	377.4	366.5	377.4	366.5	High	0	3.648	4	2	2	1	414	46.3	4.79	4.58	2	0	150.5	371.9	22.9	1.69
P99026	Proteasome subunit beta type-4 OS=Mus musculus GN=Psmb4 PE=1 SV=1	2	2.539	1.34	6.40641e-05	4.19339	0.0494137	125.5	101	105.1	88.8	287.2	238.3	287.2	238.3	High	0.001	2.583	3	1	1	1	264	29.1	5.64	2.01	1	0	103	261.6	14.52	10.74
S4R1M2	Scaffold attachment factor B1 OS=Mus musculus GN=Safb PE=1 SV=1	2	3.118	1.64	0.000480065	3.3187	0.215329	181.2	123.5	132.8	101.3	465.7	342.4	465.7	342.4	High	0	3.984	2	2	2	1	939	105.3	5.38	5.05	2	0	128.1	399.3	25.02	17.62
Q9DBC7	cAMP-dependent protein kinase type I-alpha regulatory subunit OS=Mus musculus GN=Prkar1a PE=1 SV=3	2	3.184	1.67	0.00042954	3.367	0.200899	168.4	108.7	129.7	102.6	440.2	324.6	440.2	324.6	High	0.001	3.12	4	2	2	1	381	43.2	5.35	4.64	2	0	118.7	378	23.34	17.45
B7ZCF1	26S protease regulatory subunit 6A OS=Mus musculus GN=Psmc3 PE=1 SV=1	2	1.548	0.63	0.0230103	1.63808	0.695094	77.9	79.2	77.3	61.2	130.6	79.4	130.6	110.5	High	0.001	3.061	4	2	2	1	451	50.4	5.48	3.68	2	0	77.6	120.1	11.51	21.44
O35927	Catenin delta-2 OS=Mus musculus GN=Ctnnd2 PE=1 SV=1	2	2.153	1.11	0.0284162	1.54643	0.695094	167.4	137.9	148.3	100.6	379.3	166.6	379.3	249.9	High	0.001	3.382	1	2	2	1	1247	134.9	7.65	2.22	2	0	143	307.9	20.28	35.55
Q544X6	Ferrochelatase OS=Mus musculus GN=Fech PE=1 SV=1	2	3.265	1.71	0.000608285	3.21589	0.243174	154.1	112.9	128.6	101.3	469.8	329.5	469.8	329.5	High	0.003	2	2	1	1	1	422	47.4	8.91	3.43	1	0	120.5	393.4	18.39	20.27
Q6P069	Sorcin OS=Mus musculus GN=Sri PE=1 SV=1	2	2.803	1.49	6.02625e-06	5.21995	0.00554081	106.2	76.8	93.4	72.5	249.1	226.3	249.1	226.3	High	0	4.125	6	1	1	1	198	21.6	5.59	6.41	1	0	84.7	237.4	17.81	5.54
P13707	Glycerol-3-phosphate dehydrogenase [NAD(+)], cytoplasmic OS=Mus musculus GN=Gpd1 PE=1 SV=3	2	3.852	1.95	1.57252e-07	6.8034	0.000154567	587.7	492.8	492.8	554.5	2099.7	1930.7	2099.7	1930.7	High	0	4.635	6	2	1	1	349	37.5	7.17	1.83	2	0	522.7	2013.4	8.87	4.84
O55029	Coatomer subunit beta' OS=Mus musculus GN=Copb2 PE=1 SV=2	2	2.514	1.33	0.00101434	2.99382	0.310957	62	45.8	60.4	53.2	170	119.5	170	119.5	High	0	4.063	2	2	2	1	905	102.4	5.3	4.62	2	0	56.7	142.5	13.42	20.14
O89112	LanC-like protein 1 OS=Mus musculus GN=Lancl1 PE=1 SV=1	2	2.88	1.53	0.000591584	3.22798	0.239656	212.1	161.3	179.9	149.9	578.6	416	578.6	416	High	0	6.378	3	1	1	1	399	45.3	7.77	6.86	1	0	170.3	490.6	15.46	18.88
Q9DB05	Alpha-soluble NSF attachment protein OS=Mus musculus GN=Napa PE=1 SV=1	2	2.94	1.56	0.000417992	3.37883	0.197744	163.1	108.5	131.1	103	405.4	303.3	405.4	303.3	High	0	4.407	7	2	2	1	295	33.2	5.45	4.15	2	0	119.3	350.7	21.6	16.64
D3YUY7	Tripartite motif protein 3, isoform CRA_a OS=Mus musculus GN=Trim3 PE=1 SV=2	2	2.93	1.55	0.00416582	2.3803	0.526328	90.6	70.5	92.4	69.3	303.4	180.7	303.4	180.7	High	0	4.536	3	2	1	1	744	80.7	7.81	4.96	2	0	79.9	234.1	15.49	29.27
Q8C7X2	ER membrane protein complex subunit 1 OS=Mus musculus GN=Emc1 PE=1 SV=1	2	2.746	1.46	0.000246518	3.60815	0.141504	387	299	335.7	293.4	995	760.5	995	760.5	High	0	3.683	1	1	1	1	997	111.5	7.43	5.13	1	0	316.8	869.9	13.11	15.42
Q6IQX7	Chondroitin sulfate synthase 2 OS=Mus musculus GN=Chpf PE=1 SV=1	2	1.372	0.46	0.0661045	1.17977	0.695094	328.3	356.7	443.3	330	540.2	382.5	515.3	429.7	High	0.001	2.484	3	1	1	1	774	85.5	6.84	3.27	1	0	343.1	470.6	14.83	15.75
Q99K48	Non-POU domain-containing octamer-binding protein OS=Mus musculus GN=Nono PE=1 SV=3	2	3.452	1.79	0.000792934	3.10076	0.273041	357.5	203.7	288.1	206.7	1007.7	704.1	1007.7	704.1	High	0.001	3.069	4	2	2	1	473	54.5	8.95	5.19	2	0	244	842.3	27.87	20.48
Q8QZY1	Eukaryotic translation initiation factor 3 subunit L OS=Mus musculus GN=Eif3l PE=1 SV=1	2	3.273	1.71	0.000409464	3.38778	0.195778	99.2	63.2	78.7	57	269.1	198	269.1	198	High	0	4.58	3	2	2	1	564	66.6	6.44	6.4	2	0	70.5	230.8	25.24	17.58
Q9Z1J3	Cysteine desulfurase, mitochondrial OS=Mus musculus GN=Nfs1 PE=1 SV=3	2	2.712	1.44	0.000445943	3.35072	0.2063	251.4	172.6	200.3	165.9	579.4	439	579.4	439	High	0	6.249	5	2	2	1	459	50.5	8.16	6.5	2	0	185.9	504.3	19.67	15.92
P62855	40S ribosomal protein S26 OS=Mus musculus GN=Rps26 PE=1 SV=3	2	3.309	1.73	1.4564e-06	5.83672	0.0013928	318	215.7	294.6	222.4	877.8	817.1	877.8	817.1	High	0	5.182	21	2	2	1	115	13	11	5.48	2	0	256	846.9	19.55	4.14
P68037	Ubiquitin-conjugating enzyme E2 L3 OS=Mus musculus GN=Ube2l3 PE=1 SV=1	2	3.1	1.63	2.83828e-06	5.54694	0.00267292	240.4	159.3	191.4	147.7	533.5	549.1	533.5	549.1	High	0.003	2.056	5	1	1	1	154	17.9	8.51	4.87	1	0	174.6	541.2	22.46	1.66
Q80Z24	Neuronal growth regulator 1 OS=Mus musculus GN=Negr1 PE=1 SV=1	2	2.211	1.14	0.0157445	1.80287	0.678724	174.4	128.3	170.1	141.7	442.1	230.3	442.1	266.5	High	0	5.119	5	2	2	1	348	37.9	6.52	5.03	2	0	155.3	343.2	14.49	32.67
P03930	ATP synthase protein 8 OS=Mus musculus GN=Mtatp8 PE=1 SV=1	2	1.632	0.71	0.00867249	2.06186	0.641858	119.8	109.7	127.1	100.6	199.8	134.5	199.8	175.2	High	0.001	3.218	15	1	1	1	67	7.8	9.88	4.45	1	0	114.6	187.1	10.14	17.38
Q5DTL9	Sodium-driven chloride bicarbonate exchanger OS=Mus musculus GN=Slc4a10 PE=1 SV=2	2	4.114	2.04	0.00013207	3.87919	0.0886713	161.4	116.4	139.9	113.2	607.9	453.3	607.9	453.3	High	0.001	3.235	1	2	1	1	1118	125.7	6.51	4.35	2	0	127.6	524.9	16.97	16.82
O35954	Membrane-associated phosphatidylinositol transfer protein 1 OS=Mus musculus GN=Pitpnm1 PE=1 SV=1	2	2.395	1.26	3.81011e-05	4.41906	0.0312035	74.5	66.4	67.6	62.7	175.5	146.7	175.5	146.7	High	0	5.425	2	2	2	1	1243	134.9	6.06	4.93	2	0	67	160.5	7.27	10.32
Q3THK7	GMP synthase [glutamine-hydrolyzing] OS=Mus musculus GN=Gmps PE=1 SV=2	2	2.665	1.41	0.000170045	3.76944	0.107385	327.5	229.5	247.4	190.9	703	573.6	703	573.6	High	0.001	2.764	2	1	1	1	693	76.7	6.73	4.78	1	0	238.3	635	23.11	11.7
Q64516	Glycerol kinase OS=Mus musculus GN=Gk PE=1 SV=2	2	2.946	1.56	0.00140663	2.85182	0.369789	74.7	52.2	63.1	51.1	205.8	138.9	205.8	138.9	High	0	5.614	2	1	1	1	559	61.2	5.87	5.96	1	0	57.4	169.1	18.31	22.41
O35595	Protein patched homolog 2 OS=Mus musculus GN=Ptch2 PE=2 SV=2	2	2.055	1.04	0.412169	0.384925	0.796878	177.9	120.9	34	33.5	57.5	204.7	84.8	204.7	Medium	0.019	1.49	1	1	1	1	1182	128.5	6.57	4.09	1	0	64.1	131.8	77.21	56.48
Q60692	Proteasome subunit beta type-6 OS=Mus musculus GN=Psmb6 PE=1 SV=3	2	2.761	1.47	0.000100503	3.99782	0.071211	168.7	98.2	114.9	103.6	322	281.8	322	281.8	High	0	4.171	4	1	1	1	238	25.4	5.11	5.32	1	0	109.1	301.2	26.64	7.69
Q61102	ATP-binding cassette sub-family B member 7, mitochondrial OS=Mus musculus GN=Abcb7 PE=1 SV=3	2	3.001	1.59	0.00187587	2.7268	0.410069	85.8	62.4	81.5	62	265.8	172.3	265.8	172.3	High	0	6.188	3	2	2	1	752	82.5	9.32	6.47	2	0	71.3	214	17.15	24.64
Q9D4H8	Cullin-2 OS=Mus musculus GN=Cul2 PE=1 SV=2	2	2.508	1.33	0.00451078	2.34575	0.540497	52.7	41.9	50.4	42.9	130.8	72.3	130.8	104	High	0	5.421	1	2	2	1	745	86.8	7.01	2.7	2	0	46.5	116.6	11.46	25.41
Q3UNH4	G protein-regulated inducer of neurite outgrowth 1 OS=Mus musculus GN=Gprin1 PE=1 SV=2	2	2.908	1.54	0.000513332	3.2896	0.222442	152.6	111.1	100	72.5	352	266.9	352	266.9	High	0	5.495	2	2	2	1	932	95.4	7.93	4.62	2	0	105.4	306.5	30.5	15.88
Q14BI1	Protein Slc24a2 OS=Mus musculus GN=Slc24a2 PE=1 SV=1	2	2.419	1.27	0.0103843	1.98362	0.664486	138.8	94	116	91.6	283.4	147.8	283.4	225.2	Medium	0.021	1.444	1	1	1	1	711	78.9	6.2	5.2	1	0	104.4	252.6	20.04	27.35
A0A0A6YWG7	Rap guanine nucleotide exchange factor 2 OS=Mus musculus GN=Rapgef2 PE=1 SV=1	2	3.208	1.68	0.0264371	1.57779	0.695094	347.8	279.1	261.9	225.9	1242.3	461.7	1242.3	605.5	High	0	4.469	1	2	2	1	1644	184	6.64	4.86	2	0	270.4	867.3	18.35	46.55
P48678	Prelamin-A/C OS=Mus musculus GN=Lmna PE=1 SV=2	2	2.874	1.52	0.00372196	2.42923	0.513687	172.8	111.1	125.1	118.9	442.7	277.5	442.7	277.5	High	0.001	2.921	2	2	2	1	665	74.2	6.98	4.1	2	0	122	350.5	21.07	26.49
Q61166	Microtubule-associated protein RP/EB family member 1 OS=Mus musculus GN=Mapre1 PE=1 SV=3	2	3.642	1.86	6.60234e-06	5.1803	0.0060492	72	45.1	61.2	48.1	211	185.1	211	185.1	High	0	6.743	10	2	2	1	268	30	5.22	6.28	2	0	54.3	197.6	21.94	7.55
Q8BVQ5	Protein phosphatase methylesterase 1 OS=Mus musculus GN=Ppme1 PE=1 SV=5	2	3.39	1.76	0.000113261	3.94592	0.0785247	373	229.7	303.8	246.9	1048.3	822.3	1048.3	822.3	High	0.001	2.499	2	1	1	1	386	42.2	5.97	4.63	1	0	273.9	928.4	22.44	13.95
P40237	CD82 antigen OS=Mus musculus GN=Cd82 PE=1 SV=1	2	3.133	1.65	0.000410567	3.38662	0.195919	24.2	15.8	20.3	14.7	65.3	48.2	65.3	48.2	High	0	6.051	8	2	2	1	266	29.6	5.02	4.8	2	0	17.9	56.1	23.29	17.4
P63216	Guanine nucleotide-binding protein G(I)/G(S)/G(O) subunit gamma-3 OS=Mus musculus GN=Gng3 PE=1 SV=1	2	3.612	1.85	0.000164534	3.78375	0.105077	335.5	203.1	244.3	204.2	918.8	708.5	918.8	708.5	High	0.006	1.933	9	1	1	1	75	8.3	7.78	2.63	1	0	223.4	806.8	25.2	14.92
P97807	Fumarate hydratase, mitochondrial OS=Mus musculus GN=Fh PE=1 SV=3	2	2.814	1.49	1.85118e-05	4.73255	0.0160493	153.9	99.2	116.1	85.9	310.2	294.1	310.2	294.1	High	0	3.585	3	2	2	1	507	54.3	9.04	4.82	2	0	107.3	302	25.9	3.08
Q9EPL8	Importin-7 OS=Mus musculus GN=Ipo7 PE=1 SV=2	2	3.372	1.75	4.92089e-05	4.30796	0.039218	147.4	93.9	137.2	102.9	444.7	360.9	444.7	360.9	High	0.001	3.162	2	2	2	1	1038	119.4	4.82	3.17	2	0	118.8	400.6	21.56	12.01
E9Q0J5	Kinesin-like protein KIF21A OS=Mus musculus GN=Kif21a PE=1 SV=2	2	2.416	1.27	0.000559463	3.25223	0.232713	188.8	167.4	151.7	110.5	442.6	334.9	442.6	334.9	High	0	4.701	1	2	2	1	1672	186.5	6.47	4.56	2	0	159.4	385	21.41	16
Q8K3J1	NADH dehydrogenase [ubiquinone] iron-sulfur protein 8, mitochondrial OS=Mus musculus GN=Ndufs8 PE=1 SV=1	2	3.394	1.76	0.000174592	3.75798	0.109781	121.4	70.2	93	80.9	335.8	258.1	335.8	258.1	High	0.003	2.101	3	1	1	1	212	24	6.21	4.52	1	0	86.7	294.4	24.16	15.11
Q99JY0	Trifunctional enzyme subunit beta, mitochondrial OS=Mus musculus GN=Hadhb PE=1 SV=1	2	2.614	1.39	0.000584453	3.23325	0.239331	267.1	205.1	292.5	206.4	712.3	529	712.3	529	High	0.001	2.773	2	1	1	1	475	51.4	9.38	5.12	1	0	234.8	613.8	18.12	17.05
F7CZ64	Voltage-dependent calcium channel gamma subunit OS=Mus musculus GN=Cacng8 PE=1 SV=2	2	3.388	1.76	0.000392928	3.40569	0.191814	120.7	87.2	95.4	82.2	364	262.4	364	262.4	High	0.001	3.122	3	1	1	1	423	43.4	9.2	4.8	1	0	91.2	309.1	17.75	18.73
Q91VR5	ATP-dependent RNA helicase DDX1 OS=Mus musculus GN=Ddx1 PE=1 SV=1	2	2.306	1.21	0.000306615	3.51341	0.163457	381.5	296.2	234.4	181.2	631.4	584.9	631.4	584.9	High	0	3.63	2	2	2	1	740	82.4	7.21	4.93	2	0	263.5	607.7	31.49	4.41
P35979	60S ribosomal protein L12 OS=Mus musculus GN=Rpl12 PE=1 SV=2	2	3.162	1.66	0.00316135	2.50013	0.479138	93.8	53.3	71.8	55.5	252.1	158	252.1	158	High	0	6.373	15	2	2	1	165	17.8	9.42	5.73	2	0	63.1	199.6	27.28	26.5
P97370	Sodium/potassium-transporting ATPase subunit beta-3 OS=Mus musculus GN=Atp1b3 PE=1 SV=1	2	3.099	1.63	1.60211e-06	5.79531	0.00153045	371.7	273.1	287.7	220.5	870.7	866.8	870.7	866.8	High	0	5.223	6	2	2	1	278	31.8	8.51	4.53	2	0	280.3	868.7	21.74	0.26
Q68FF6	ARF GTPase-activating protein GIT1 OS=Mus musculus GN=Git1 PE=1 SV=1	2	2.514	1.33	0.00250646	2.60094	0.437126	282.8	208.3	221.3	154	627.3	403.2	627.3	464.3	High	0.001	2.943	1	1	1	1	770	85.2	6.93	4.62	1	0	214.7	539.7	24.42	21.58
Q8BVQ9	26S protease regulatory subunit 7 OS=Mus musculus GN=Psmc2 PE=1 SV=1	2	3.07	1.62	0.00043947	3.35707	0.204333	97.2	72.3	78.6	60.6	271.2	197.5	271.2	197.5	High	0	6.09	4	2	2	1	475	52.8	6.28	5.81	2	0	75.4	231.4	19.81	18.16
Q8BGH2	Sorting and assembly machinery component 50 homolog OS=Mus musculus GN=Samm50 PE=1 SV=1	2	3.53	1.82	0.000311606	3.50639	0.164844	580.7	384.8	395.6	327.6	1598.7	1186.5	1598.7	1186.5	High	0	3.973	3	2	2	1	469	51.8	6.8	5.52	2	0	390.2	1377.3	26.01	17.09
Q9R0Y5	Adenylate kinase isoenzyme 1 OS=Mus musculus GN=Ak1 PE=1 SV=1	2	3.55	1.83	5.46129e-06	5.2627	0.00505527	126.8	81.2	81.6	72.8	280.5	297.7	280.5	297.7	High	0	4.444	4	2	2	1	194	21.5	5.81	4.25	2	0	81.4	289	27.01	3.43
Q9CQ75	NADH dehydrogenase [ubiquinone] 1 alpha subcomplex subunit 2 OS=Mus musculus GN=Ndufa2 PE=1 SV=3	2	1.169	0.22	0.11906	0.924236	0.695094	283.3	312.4	266.5	242.3	417.8	315.1	327.3	281.5	High	0	7.19	24	2	2	1	99	10.9	9.99	4.4	2	0	274.8	321.1	10.67	17.36
Q8C483	Serine--tRNA ligase, cytoplasmic OS=Mus musculus GN=Sars PE=1 SV=1	2	1.913	0.94	0.00472286	2.32579	0.546421	154.3	132.2	114	87	285.4	234.8	180.9	234.8	High	0	4.198	4	2	2	1	536	61.1	7.43	6.26	2	0	122.8	234.8	23.38	18.24
E9PXY8	Ubiquitin carboxyl-terminal hydrolase 7 OS=Mus musculus GN=Usp7 PE=1 SV=1	2	2.37	1.25	0.0100773	1.99666	0.661671	158.6	118.1	142.2	104.9	344.9	176.6	344.9	273.6	High	0.001	2.336	1	1	1	1	1143	132.8	5.66	1.81	1	0	129.6	307.2	18.36	27.97
Q9CY64	Biliverdin reductase A OS=Mus musculus GN=Blvra PE=1 SV=1	2	2.835	1.5	0.000131524	3.88099	0.0884412	241.6	183.9	177.4	141.1	570.1	459.8	570.1	459.8	High	0.001	3.352	5	2	2	1	295	33.5	7.02	2.22	2	0	180.6	512	22.35	12.37
E0CXB9	Catenin alpha-2 OS=Mus musculus GN=Ctnna2 PE=1 SV=1	2	3.948	1.98	0.000293521	3.53236	0.159527	128.1	87.4	105.8	90.8	457.4	327.4	457.4	327.4	High	0	4.764	2	2	2	1	966	106.7	5.69	4.81	2	0	98	387	17.99	19.13
B1AQF4	Dual-specificity protein phosphatase 3 OS=Mus musculus GN=Dusp3 PE=1 SV=1	2	3.08	1.62	0.000428267	3.36829	0.200734	169	138.9	155.4	130.8	534.3	383.3	534.3	383.3	High	0	4.729	6	1	1	1	210	23.2	7.31	6.65	1	0	146.9	452.5	11.49	19
P20060	Beta-hexosaminidase subunit beta OS=Mus musculus GN=Hexb PE=1 SV=2	2	2.636	1.4	0.00501777	2.29949	0.559836	44	34.9	38.3	37.4	112.1	59.5	112.1	88.8	High	0	4.243	4	2	2	1	536	61.1	8.12	4.85	2	0	37.8	99.8	9.95	26.81
Q9D898	Actin-related protein 2/3 complex subunit 5-like protein OS=Mus musculus GN=Arpc5l PE=1 SV=1	2	3.295	1.72	0.000584842	3.23296	0.239331	134.8	85.6	89.5	69.1	337.8	246.3	337.8	246.3	High	0.001	2.914	9	2	2	1	153	17	6.8	4.29	2	0	87.5	288.4	29.68	18.09
F8WID5	Tropomyosin alpha-1 chain OS=Mus musculus GN=Tpm1 PE=1 SV=1	2	4.021	2.01	0.0058118	2.23569	0.579392	250.8	110.2	118.2	89.1	597.3	352.6	597.3	352.6	High	0.001	3.315	2	1	1	1	326	37.4	4.72	5.69	1	0	114.1	458.9	51.74	29.75
Q91YQ5	Dolichyl-diphosphooligosaccharide--protein glycosyltransferase subunit 1 OS=Mus musculus GN=Rpn1 PE=1 SV=1	2	4.036	2.01	0.000160563	3.79435	0.103729	138.1	87	123.1	99.8	520.3	384.7	520.3	384.7	High	0.003	2.159	1	1	1	1	608	68.5	6.46	4.79	1	0	110.8	447.4	20.48	17.3
V9GXM1	ADP-ribosylation factor GTPase-activating protein 1 OS=Mus musculus GN=Arfgap1 PE=1 SV=1	2	3.605	1.85	9.48758e-05	4.02284	0.0679802	256.9	167.1	194.6	173.1	747.7	585.5	747.7	585.5	High	0.001	2.838	2	1	1	1	424	46.5	5.57	4.75	1	0	183.5	661.6	20.74	14.05
P48758	Carbonyl reductase [NADPH] 1 OS=Mus musculus GN=Cbr1 PE=1 SV=3	2	2.364	1.24	2.09383e-05	4.67906	0.0179487	132.4	101.5	115.7	81	266.8	245.9	266.8	245.9	High	0	4.593	6	2	2	1	277	30.6	8.31	5.06	2	0	108.4	256.1	20.25	4.71
P97450	ATP synthase-coupling factor 6, mitochondrial OS=Mus musculus GN=Atp5j PE=1 SV=1	2	4.018	2.01	0.0632621	1.19886	0.695094	292.1	100.4	135.7	105.2	814.8	237.3	814.8	282.9	High	0.001	3.358	15	2	2	1	108	12.5	9.36	4.18	2	0	119.5	480.1	57.17	59.69
Q9QYB5	Gamma-adducin OS=Mus musculus GN=Add3 PE=1 SV=2	2	2.978	1.57	0.00553625	2.25678	0.579392	147.1	104.4	124.6	93.1	417.2	222.1	417.2	276.5	High	0.001	2.413	1	1	1	1	706	78.7	5.95	5.14	1	0	114.1	339.6	20.25	29.84
P63028	Translationally-controlled tumor protein OS=Mus musculus GN=Tpt1 PE=1 SV=1	2	2.655	1.41	5.49009e-06	5.26042	0.0050764	99.4	68.1	84.1	63.9	200	201.8	200	201.8	High	0	6.282	8	1	1	1	172	19.5	4.86	6.9	1	0	75.7	200.9	20.56	0.52
Q9QZ88	Vacuolar protein sorting-associated protein 29 OS=Mus musculus GN=Vps29 PE=1 SV=1	2	3.168	1.66	1.46552e-05	4.83401	0.0128862	116.1	81	95.7	68.4	298.3	260.8	298.3	260.8	High	0	5.531	9	2	2	1	182	20.5	6.79	5.8	2	0	88	278.9	22.7	7.74
E9Q4K0	Actin-binding LIM protein 2 OS=Mus musculus GN=Ablim2 PE=1 SV=1	2	2.981	1.58	0.0131955	1.87957	0.678724	41.9	32.9	41	36.3	144.7	61	144.7	91.4	High	0	3.928	3	2	1	1	664	73.6	8.07	1.88	2	0	38.6	115	11.06	37.53
O88543	COP9 signalosome complex subunit 3 OS=Mus musculus GN=Cops3 PE=1 SV=3	2	3.131	1.65	0.00101505	2.99351	0.310957	206.9	156.5	190.5	144.5	657.8	444.2	657.8	444.2	High	0	4.622	4	2	2	1	423	47.8	6.65	2.39	2	0	172.7	540.6	16.63	22.38
E9QAZ2	Ribosomal protein L15 OS=Mus musculus GN=Gm10020 PE=3 SV=1	2	3.737	1.9	0.000656581	3.18271	0.252367	226	127.4	179.8	155	754	516.2	754	516.2	High	0	3.583	7	1	1	1	204	24.1	11.58	7.51	1	0	166.9	623.9	24.33	21.62
Q8C0T5	Signal-induced proliferation-associated 1-like protein 1 OS=Mus musculus GN=Sipa1l1 PE=1 SV=2	2	2.067	1.05	0.0146013	1.83561	0.678724	390.6	304	373.8	308.2	830.2	445.2	830.2	592.6	Medium	0.011	1.707	0	1	1	1	1782	196.9	8.13	4.05	1	0	339.4	701.4	12.93	28.1
O55091	Protein IMPACT OS=Mus musculus GN=Impact PE=1 SV=2	2	4.058	2.02	1.28513e-05	4.89105	0.0113853	181	112.7	139.7	115.9	561	475.3	561	475.3	High	0.001	2.406	3	1	1	1	318	36.3	5.05	5.44	1	0	127.2	516.4	22.95	9.55
A0A0R4J2B2	BTB/POZ domain-containing protein KCTD12 OS=Mus musculus GN=Kctd12 PE=1 SV=1	2	3.147	1.65	0.002536	2.59585	0.43951	195.4	135.8	157.2	138.2	585.4	367.5	585.4	367.5	High	0.001	3.003	3	1	1	1	327	35.9	5.81	3.7	1	0	147.4	463.8	17.59	26.4
A2AGI2	Neuroligin-3 OS=Mus musculus GN=Nlgn3 PE=1 SV=1	2	2.442	1.29	2.70054e-05	4.56855	0.0227199	277.2	247.1	232.7	186	629	545.2	629	545.2	High	0	4.26	3	2	2	1	845	93.4	6.28	3.75	2	0	239.8	585.6	16.12	8.24
Q9D023	Mitochondrial pyruvate carrier 2 OS=Mus musculus GN=Mpc2 PE=1 SV=1	2	3.069	1.62	0.000688487	3.1621	0.255552	131.7	101.4	99.5	92.7	366.8	259	366.8	259	High	0	4.048	9	1	1	1	127	14.3	10.61	0	1	0	100.4	308.2	16.29	19.89
Q8BZY3	Protein Ddx19b OS=Mus musculus GN=Ddx19b PE=1 SV=1	2	2.164	1.11	0.000161101	3.7929	0.103729	91.7	79.1	78.8	68.7	189	154.4	189	154.4	High	0	5.648	4	2	2	1	494	55.6	8.54	5.19	2	0	78.9	170.8	11.84	11.63
P51830	Adenylate cyclase type 9 OS=Mus musculus GN=Adcy9 PE=1 SV=1	2	2.958	1.56	0.000342165	3.46576	0.17553	68.2	47.5	63.5	44	187.8	140.5	187.8	140.5	High	0	3.582	1	2	2	1	1353	150.9	7.21	3.72	2	0	54.9	162.4	21.23	16.64
Q9CQR2	40S ribosomal protein S21 OS=Mus musculus GN=Rps21 PE=1 SV=1	2	2.53	1.34	0.00189756	2.7218	0.411349	286.2	175.3	219.3	166.1	586.3	419.7	586.3	419.7	High	0.001	2.715	11	1	1	1	83	9.1	8.51	4.4	1	0	196.1	496.1	25.89	19.12
Q9D5T0	ATPase family AAA domain-containing protein 1 OS=Mus musculus GN=Atad1 PE=1 SV=1	2	3.372	1.75	0.000166258	3.77922	0.105421	146.2	97.9	126.3	104.3	444.2	337.2	444.2	337.2	High	0.001	2.808	2	1	1	1	361	40.7	6.9	4.85	1	0	114.8	387	18.55	15.81
Q62318	Transcription intermediary factor 1-beta OS=Mus musculus GN=Trim28 PE=1 SV=3	2	1.748	0.81	0.0118537	1.92615	0.678724	127.5	159.9	159.9	66.1	301.7	206.5	301.7	206.5	High	0	3.593	2	2	2	1	834	88.8	5.77	4.01	2	0	142.8	249.6	34.45	21.63
Q9CQR4	Acyl-coenzyme A thioesterase 13 OS=Mus musculus GN=Acot13 PE=1 SV=1	2	3.067	1.62	0.00045759	3.33952	0.209269	199.5	157.3	185.3	121.8	617.3	444.1	617.3	444.1	High	0.001	3.264	7	1	1	1	140	15.2	8.82	5.69	1	0	170.7	523.6	20.65	18.84
P14206	40S ribosomal protein SA OS=Mus musculus GN=Rpsa PE=1 SV=4	2	1.863	0.9	0.00650759	2.18658	0.588491	353.5	490.6	521.6	199.3	890.2	676.4	890.2	676.4	High	0	4.051	4	1	1	1	295	32.8	4.87	6.18	1	0	416.4	776	37.66	15.76
P70372	ELAV-like protein 1 OS=Mus musculus GN=Elavl1 PE=1 SV=2	2	3.366	1.75	0.000922688	3.03495	0.297163	157.9	97.1	117.3	99.8	438.5	302.4	438.5	302.4	High	0	5.087	3	1	1	1	326	36.1	9.04	6.23	1	0	108.2	364.1	23.77	21.21
P56387	Dynein light chain Tctex-type 3 OS=Mus musculus GN=Dynlt3 PE=1 SV=1	2	3.315	1.73	0.00107356	2.96917	0.320698	260	168.9	182.9	156.1	704.3	482.1	704.3	482.1	High	0	4.309	9	1	1	1	116	12.9	5.12	6.08	1	0	175.8	582.7	24.3	21.63
E9Q0N0	Intersectin-1 OS=Mus musculus GN=Itsn1 PE=1 SV=1	2	2.863	1.52	0.000129683	3.88712	0.0876138	160.9	110.8	129.7	108.9	383.5	307.2	383.5	307.2	High	0	4.621	1	2	2	1	1719	194.8	7.91	2.62	2	0	119.9	343.2	18.91	12.76
Q9CQW1	Synaptobrevin homolog YKT6 OS=Mus musculus GN=Ykt6 PE=1 SV=1	2	2.335	1.22	6.10042e-07	6.21464	0.000592785	88.3	78.4	85.2	67	187.5	194.2	187.5	194.2	High	0	3.85	5	1	1	1	198	22.3	6.35	4.61	1	0	81.7	190.8	11.84	2.03
Q9D0R2	Threonine--tRNA ligase, cytoplasmic OS=Mus musculus GN=Tars PE=1 SV=2	2	1.726	0.79	0.0112934	1.94718	0.678724	231.9	184.7	185.8	142.7	337.9	226.8	337.9	302.6	High	0	5.255	3	2	2	1	722	83.3	7.36	5.28	2	0	185.2	319.8	19.56	17.38
P52503	NADH dehydrogenase [ubiquinone] iron-sulfur protein 6, mitochondrial OS=Mus musculus GN=Ndufs6 PE=1 SV=2	2	3.434	1.78	0.00165765	2.78051	0.391067	113.2	69.6	85.5	69.8	328.6	214.2	328.6	214.2	High	0	7.727	13	1	1	1	116	13	8.65	6.85	1	0	77.3	265.3	24.27	24.34
Q99JX3	Golgi reassembly-stacking protein 2 OS=Mus musculus GN=Gorasp2 PE=1 SV=3	2	2.006	1	0.000246637	3.60794	0.141504	100.1	89.6	82.9	62.5	188.2	158.8	188.2	158.8	High	0.001	2.734	3	2	2	1	451	47	4.79	2.22	2	0	86.2	172.9	18.92	9.78
O54946	DnaJ homolog subfamily B member 6 OS=Mus musculus GN=Dnajb6 PE=1 SV=4	2	2.871	1.52	0.000351607	3.45394	0.178467	237.4	144.2	146.1	113.9	459.7	377.8	459.7	377.8	Medium	0.011	1.704	2	1	1	1	365	39.8	9.36	3.91	1	0	145.1	416.7	33.3	11.29
Q80VD1	Protein FAM98B OS=Mus musculus GN=Fam98b PE=1 SV=1	2	2.179	1.12	0.0287478	1.5414	0.695094	63.4	53.4	61.5	49.5	154.8	67.2	154.8	100.7	High	0	5.916	5	2	2	1	429	45.3	8.5	5.98	2	0	57.3	124.9	11.58	36.13
Q9Z268	RasGAP-activating-like protein 1 OS=Mus musculus GN=Rasal1 PE=1 SV=2	2	2.968	1.57	0.000829505	3.08118	0.279486	66.5	47	54.6	37.6	179	126.3	179	126.3	High	0	5.556	3	2	2	1	799	89.3	6.37	5.08	2	0	50.7	150.4	23.76	19.93
Q80XN0	D-beta-hydroxybutyrate dehydrogenase, mitochondrial OS=Mus musculus GN=Bdh1 PE=1 SV=2	2	3.354	1.75	1.23898e-05	4.90694	0.0110277	154.2	107.9	157.8	135.5	528.3	445	528.3	445	High	0	6.604	6	2	2	1	343	38.3	9.01	4.98	2	0	144.5	484.9	16.44	9.88
Q06890	Clusterin OS=Mus musculus GN=Clu PE=1 SV=1	2	2.702	1.43	0.00223007	2.65168	0.430016	123	147.6	108.5	84.9	384	253.8	384	253.8	Medium	0.03	1.323	2	1	1	1	448	51.6	5.67	4.33	1	0	115.5	312.2	22.65	23.57
Q8BGS2	BolA-like protein 2 OS=Mus musculus GN=Bola2 PE=1 SV=1	2	1.319	0.4	0.0468711	1.32909	0.695094	982.2	700	874	715.3	1303	932.1	1092.2	996.1	Medium	0.018	1.545	8	1	1	1	86	10.2	6.16	4.77	1	0	790.7	1043	16.49	14.99
Q3UN02	Lysocardiolipin acyltransferase 1 OS=Mus musculus GN=Lclat1 PE=1 SV=2	2	3.38	1.76	0.00189963	2.72133	0.411349	143.6	87.5	117.1	94.7	445.8	284.2	445.8	284.2	Medium	0.013	1.654	2	1	1	1	376	44.4	8.53	2.06	1	0	105.3	355.9	22.83	25.56
P62071	Ras-related protein R-Ras2 OS=Mus musculus GN=Rras2 PE=1 SV=1	2	2.508	1.33	4.77734e-05	4.32081	0.0382799	83.5	62.5	78.4	65.4	196.1	164.5	196.1	164.5	High	0	3.591	7	2	2	1	204	23.4	6.01	3.68	2	0	71.6	179.6	13.94	10.12
Q61768	Kinesin-1 heavy chain OS=Mus musculus GN=Kif5b PE=1 SV=3	2	3.112	1.64	4.46849e-05	4.34984	0.0360587	85.7	69.5	78.4	68	255.8	206.3	255.8	206.3	High	0.001	2.786	2	2	2	1	963	109.5	6.44	0	2	0	73.8	229.7	10.95	12.37
F6ZYH6	Gamma-aminobutyric acid receptor subunit beta-3 OS=Mus musculus GN=Gabrb3 PE=1 SV=1	2	3.363	1.75	6.64985e-05	4.17719	0.050927	187.9	134.9	184.7	150.2	631.4	496.9	631.4	496.9	High	0	8.369	5	2	2	1	495	56.9	8.6	5.86	2	0	166.6	560.1	15.84	13.76
G3X8R0	Receptor expression-enhancing protein OS=Mus musculus GN=Reep5 PE=1 SV=1	2	3.842	1.94	0.0184352	1.73435	0.684516	70.1	65.4	89.1	78.8	394.8	142.6	394.8	206.5	High	0	7.115	11	2	2	1	189	21.4	8.12	6.44	2	0	74.3	285.5	13.75	45.6
Q8C0C7	Phenylalanine--tRNA ligase alpha subunit OS=Mus musculus GN=Farsa PE=1 SV=1	2	3.616	1.85	0.000226537	3.64486	0.133413	103	73.3	106.6	87.1	401.4	292.3	401.4	292.3	High	0	5.239	3	2	2	1	508	57.6	8.28	5.05	2	0	94.7	342.5	16.59	18.16
Q99LR1	Monoacylglycerol lipase ABHD12 OS=Mus musculus GN=Abhd12 PE=1 SV=2	2	2.477	1.31	6.76794e-05	4.16954	0.0514866	166.9	139.5	156.3	130.9	404	331.2	404	331.2	High	0.001	2.411	2	1	1	1	398	45.2	8.72	4.51	1	0	147.7	365.8	10.94	11.43
G3UXW9	COP9 signalosome complex subunit 1 OS=Mus musculus GN=Gps1 PE=1 SV=1	2	2.754	1.46	0.000224715	3.64837	0.132994	143	115.4	130.8	109.8	387.4	295.5	387.4	295.5	High	0	5.672	3	2	2	1	526	58.8	6.74	5.34	2	0	122.9	338.3	12.07	15.54
Q9D3D9	ATP synthase subunit delta, mitochondrial OS=Mus musculus GN=Atp5d PE=1 SV=1	2	3.776	1.92	0.00875622	2.05768	0.641858	623	194.8	276.5	230.4	1224.2	742	1224.2	742	High	0	3.593	5	1	1	1	168	17.6	5.08	6.75	1	0	252.4	953.1	59.61	28.32
Q6ZPE2	Myotubularin-related protein 5 OS=Mus musculus GN=Sbf1 PE=1 SV=2	2	1.848	0.89	0.0148732	1.8276	0.678724	128.7	107.5	133.7	99.3	235	135.2	235	201	High	0	4.512	1	2	2	1	1867	208.6	7.12	5.13	2	0	117.6	217.3	14.09	23.34
Q9QZS3	Protein numb homolog OS=Mus musculus GN=Numb PE=1 SV=1	2	3.084	1.62	0.00192578	2.71539	0.41224	512.5	351	388.7	306.1	1409	920.7	1409	920.7	High	0	3.907	2	2	2	1	653	70.8	8.65	2.64	2	0	369.4	1139	22.75	24.2
Q9WVJ2	26S proteasome non-ATPase regulatory subunit 13 OS=Mus musculus GN=Psmd13 PE=1 SV=1	2	2.889	1.53	0.000155733	3.80762	0.101191	253.2	198.1	231	192	702.9	543.5	702.9	543.5	High	0.001	3.175	4	2	2	1	376	42.8	5.71	4.28	2	0	213.9	618.1	13.15	14.77
Q8R464	Cell adhesion molecule 4 OS=Mus musculus GN=Cadm4 PE=1 SV=1	2	2.372	1.25	0.00425296	2.37131	0.527689	217.2	168.4	204.8	164.7	512.2	303.9	512.2	378.7	High	0	8.757	6	2	2	1	388	42.7	6.3	7.35	2	0	185.7	440.4	13.88	24.2
P35396	Peroxisome proliferator-activated receptor delta OS=Mus musculus GN=Ppard PE=2 SV=1	2	1.42	0.51	0.0174167	1.75904	0.678724	323.3	287.3	315.5	266.9	502.7	329.3	419.8	435.4	Medium	0.023	1.438	2	1	1	1	440	49.7	7.02	3.58	1	0	301.1	427.5	8.72	16.93
Q14BB9	MAP6 domain-containing protein 1 OS=Mus musculus GN=Map6d1 PE=1 SV=1	2	3.28	1.71	0.000318403	3.49702	0.167854	388.2	238.5	245.2	196.8	901.8	697.7	901.8	697.7	High	0.001	3.444	5	1	1	1	191	20.4	9.88	4.53	1	0	241.8	793.2	31.24	14.73
Q9CQ92	Mitochondrial fission 1 protein OS=Mus musculus GN=Fis1 PE=1 SV=1	2	3.021	1.59	5.13952e-05	4.28908	0.0408258	69.3	44.2	54.4	33	158.4	138.5	158.4	138.5	High	0	6.939	9	1	1	1	152	17	8.53	7.68	1	0	49	148.1	30.72	7.74
A2BFF9	Cytoplasmic dynein 1 intermediate chain 2 OS=Mus musculus GN=Dync1i2 PE=1 SV=1	1	3.197	1.68	2.93026e-05	4.53309	0.0245142	103	72.6	82.3	66.7	269.7	226.4	269.7	226.4	Medium	0.019	1.53	1	1	1	1	638	71.4	5.2	2.42	1	0	77.3	247.1	19.62	10.08
Q91W69	Epsin-3 OS=Mus musculus GN=Epn3 PE=1 SV=1	1	2.762	1.47	4.50606e-05	4.3462	0.0362762	76.5	57.2	55.2	40.1	165.4	145.6	165.4	145.6	High	0.001	3.308	2	1	1	1	636	68.2	5.88	3.81	1	0	56.2	155.2	26.08	7.35
E9PZM8	Neuronal pentraxin receptor OS=Mus musculus GN=Nptxr PE=1 SV=2	1	2.523	1.33	0.000636529	3.19618	0.248397	53.5	38	56.6	38.4	131.8	99.2	131.8	99.2	High	0.001	2.573	2	1	1	1	493	52.3	6.13	2.51	1	0	45.3	114.3	21.04	16.3
Q99KK7	Dipeptidyl peptidase 3 OS=Mus musculus GN=Dpp3 PE=1 SV=2	1	2.229	1.16	0.000262727	3.5805	0.148244	97.9	71.4	67.2	50.9	146.4	162.8	146.4	162.8	High	0.007	1.827	1	1	1	1	738	82.8	5.38	1.92	1	0	69.3	154.4	27.12	6.12
A0A087WQS2	Basic leucine zipper and W2 domain-containing protein 1 OS=Mus musculus GN=Bzw1 PE=1 SV=1	1	3.038	1.6	2.34711e-05	4.62947	0.019983	88.6	67.5	80.2	62	243.9	204.8	243.9	204.8	High	0.001	2.812	2	1	1	1	451	51.2	6.95	2.33	1	0	73.6	223.5	16.18	10.06
A2A841	Protein 4.1 OS=Mus musculus GN=Epb41 PE=1 SV=1	1	2.555	1.35	1.48853e-05	4.82724	0.0130725	158.9	116.9	122.8	106	321.1	291.8	321.1	291.8	Medium	0.019	1.482	1	1	1	1	869	97.2	5.49	1.81	1	0	119.8	306.1	18.17	5.52
P35282	Ras-related protein Rab-21 OS=Mus musculus GN=Rab21 PE=1 SV=4	1	3.253	1.7	0.00037312	3.42815	0.184952	102	69.2	95.5	75.8	325.5	235.3	325.5	235.3	High	0.001	3.498	5	1	1	1	222	24.1	7.94	3.04	1	0	85.1	276.7	18.24	18.57
Q9CX56	26S proteasome non-ATPase regulatory subunit 8 OS=Mus musculus GN=Psmd8 PE=1 SV=2	1	3.255	1.7	5.80063e-06	5.23652	0.00534036	238	162.1	184.8	167.8	607.7	540.7	607.7	540.7	High	0.006	1.951	2	1	1	1	353	39.9	9.58	0	1	0	176.1	573.2	18.38	6.74
Q61327	Sodium-dependent dopamine transporter OS=Mus musculus GN=Slc6a3 PE=1 SV=2	1	3.214	1.68	0.000427506	3.36906	0.200734	154.1	143.8	141.3	116.8	544.7	385.4	544.7	385.4	High	0.001	3.308	1	1	1	1	619	68.8	7.21	2.43	1	0	142.5	458.2	11.37	19.78
Q6P5F9	Exportin-1 OS=Mus musculus GN=Xpo1 PE=1 SV=1	1	2.442	1.29	9.46351e-05	4.02395	0.0679019	98.9	75.9	67.6	61.8	187.7	163	187.7	163	High	0.001	2.943	1	1	1	1	1071	123	6.07	2.89	1	0	71.6	174.9	21.43	8.13
P22723	Gamma-aminobutyric acid receptor subunit gamma-2 OS=Mus musculus GN=Gabrg2 PE=1 SV=3	1	3.129	1.65	4.10031e-05	4.38718	0.0333417	389.9	246.9	239.6	188.7	731.2	792.1	731.2	792.1	Medium	0.017	1.568	1	1	1	1	474	55.1	8.66	1.97	1	0	243.2	761	32.44	4.62
P0DN34	NADH dehydrogenase [ubiquinone] 1 beta subcomplex subunit 1 OS=Mus musculus GN=Ndufb1 PE=3 SV=1	1	3.554	1.83	1.32399e-05	4.87812	0.0116882	146.4	86.9	123.8	95.6	416	359.4	416	359.4	High	0.003	2.011	19	1	1	1	57	7	8.21	2.53	1	0	108.8	386.7	24.01	8.43
G3UZM4	Cell adhesion molecule 2 (Fragment) OS=Mus musculus GN=Cadm2 PE=1 SV=1	1	3.271	1.71	0.00149164	2.82634	0.375406	57.3	34.8	51.5	40.5	185.2	120.5	185.2	120.5	High	0	4.154	2	1	1	1	435	47.3	5.41	2.78	1	0	45.7	149.4	22.22	24.44
Q61214	Dual specificity tyrosine-phosphorylation-regulated kinase 1A OS=Mus musculus GN=Dyrk1a PE=1 SV=1	1	2.042	1.03	0.000257612	3.58903	0.146316	106.2	103.7	103.7	64.9	233.1	192.3	233.1	192.3	High	0.001	2.624	1	1	1	1	763	85.4	8.75	1.67	1	0	103.7	211.7	20.98	11.07
Q80X80	C2 domain-containing protein 2-like OS=Mus musculus GN=C2cd2l PE=1 SV=3	1	2.028	1.02	0.0118074	1.92785	0.678724	180.3	167.5	171.4	142.6	395.2	212	395.2	298.9	Medium	0.016	1.594	2	1	1	1	706	76.3	7.21	3.48	1	0	169.4	343.7	9.76	27.09
Q9CY58	Plasminogen activator inhibitor 1 RNA-binding protein OS=Mus musculus GN=Serbp1 PE=1 SV=2	1	2.524	1.34	0.000502018	3.29928	0.219686	42.6	29.5	27.9	18.7	79.7	65.8	79.7	65.8	High	0	7.024	4	1	1	1	407	44.7	8.54	4.37	1	0	28.7	72.4	33.17	11.03
Q9Z1L5	Voltage-dependent calcium channel subunit alpha-2/delta-3 OS=Mus musculus GN=Cacna2d3 PE=1 SV=1	1	2.889	1.53	0.000414421	3.38256	0.196606	52.6	36.8	54.6	46.5	167.6	121.8	167.6	121.8	High	0	3.702	1	1	1	1	1091	122.7	5.73	2.78	1	0	49.5	142.9	16.79	18.27
Q3UVL4	Vacuolar protein sorting-associated protein 51 homolog OS=Mus musculus GN=Vps51 PE=1 SV=2	1	3.839	1.94	0.0146315	1.83471	0.678724	33	33.8	43.1	32.9	174.3	69.6	174.3	94.3	High	0.001	2.798	1	1	1	1	782	86.1	6.24	2.92	1	0	33.4	128.2	13.86	42.35
Q80XI4	Phosphatidylinositol 5-phosphate 4-kinase type-2 beta OS=Mus musculus GN=Pip4k2b PE=1 SV=1	1	3.366	1.75	7.65966e-05	4.11579	0.0571315	166.8	122.5	144.2	120	504.1	397	504.1	397	High	0.006	1.938	2	1	1	1	416	47.3	7.33	2.7	1	0	132.9	447.4	15.79	13.72
P58389	Serine/threonine-protein phosphatase 2A activator OS=Mus musculus GN=Ppp2r4 PE=1 SV=1	1	3.489	1.8	4.01044e-05	4.39681	0.0327782	129.7	96.3	145.4	135.4	413.4	517	413.4	517	High	0.003	2.105	2	1	1	1	323	36.7	6.39	2.74	1	0	132.5	462.3	16.8	12.86
Q9WV18	Gamma-aminobutyric acid type B receptor subunit 1 OS=Mus musculus GN=Gabbr1 PE=1 SV=1	1	3.445	1.78	0.00118829	2.92508	0.338847	109.4	83.2	119.1	86.9	415.2	271.8	415.2	271.8	Medium	0.018	1.555	1	1	1	1	960	108.1	8.21	2.48	1	0	97.5	335.9	17.44	24.1
Q9QYB1	Chloride intracellular channel protein 4 OS=Mus musculus GN=Clic4 PE=1 SV=3	1	2.3	1.2	0.000235547	3.62792	0.137112	181.2	118.5	121.6	95.8	267.9	284.5	267.9	284.5	High	0.001	2.702	3	1	1	1	253	28.7	5.59	2.06	1	0	120	276.1	28.22	3.47
F8VPU2	FERM, RhoGEF and pleckstrin domain-containing protein 1 OS=Mus musculus GN=Farp1 PE=1 SV=1	1	2.712	1.44	0.000710423	3.14848	0.255552	108.9	85.4	95.7	75.3	289.6	207.6	289.6	207.6	Medium	0.02	1.463	1	1	1	1	1048	118.8	7.88	2.02	1	0	90.4	245.2	15.74	19.04
Q9DCZ4	MICOS complex subunit Mic26 OS=Mus musculus GN=Apoo PE=1 SV=2	1	2.402	1.26	0.00792293	2.10111	0.635861	81.1	80.1	79.6	72.8	219.6	111.4	219.6	167.5	High	0.001	2.786	6	1	1	1	198	22.6	9.25	3.55	1	0	79.8	191.8	4.83	28.76
P47746	Cannabinoid receptor 1 OS=Mus musculus GN=Cnr1 PE=1 SV=1	1	3.335	1.74	0.000139663	3.85492	0.0927632	109.1	80.5	98.3	77.6	339.4	259.3	339.4	259.3	High	0.007	1.821	1	1	1	1	473	52.8	8.27	2.35	1	0	89	296.7	16.36	15.45
Q8BUK6	Protein Hook homolog 3 OS=Mus musculus GN=Hook3 PE=1 SV=2	1	2.343	1.23	0.000263935	3.5785	0.148501	54.1	44.7	51	43.6	126.7	98.8	126.7	98.8	High	0	3.617	2	1	1	1	718	83.2	5.19	2.75	1	0	47.7	111.9	10.41	14.29
A2A432	Cullin-4B OS=Mus musculus GN=Cul4b PE=1 SV=1	1	2.698	1.43	0.000136993	3.8633	0.0914467	85.7	64.4	82.6	64.5	221.2	175.3	221.2	175.3	High	0	4.08	1	1	1	1	970	110.6	8.37	2.51	1	0	73	196.9	15.4	13.37
E9PUW7	Exportin-7 OS=Mus musculus GN=Xpo7 PE=1 SV=1	1	2.791	1.48	0.000755931	3.12152	0.264923	168	121.9	168.4	110	472.6	337.6	472.6	337.6	High	0.001	3.104	1	1	1	1	1088	123.8	6.38	2.03	1	0	143.1	399.4	21.51	19.24
Q7TME0	Phospholipid phosphatase-related protein type 4 OS=Mus musculus GN=Plppr4 PE=1 SV=2	1	2.808	1.49	3.67804e-05	4.43438	0.0302454	62.9	52.2	48.3	52.6	161.8	133.8	161.8	133.8	High	0	3.948	1	1	1	1	766	83.2	8.84	2.93	1	0	52.4	147.1	11.56	10.94
Q9QUR8	Semaphorin-7A OS=Mus musculus GN=Sema7a PE=1 SV=1	1	1.713	0.78	0.00311193	2.50697	0.476147	209.6	176.8	213.1	192.5	368.8	258.1	368.8	321.1	High	0.006	1.933	1	1	1	1	664	74.9	7.74	2.29	1	0	200.9	344.1	8.46	15.94
A0A1B0GR11	Transaldolase OS=Mus musculus GN=Taldo1 PE=1 SV=1	1	3.291	1.72	1.28844e-05	4.88994	0.0114017	124.3	92.9	93.2	83.6	283.9	330.3	283.9	330.3	High	0.001	2.317	3	1	1	1	382	42.1	7.02	0	1	0	93	306.2	18.04	8.72
Q8C8N2	Protein SCAI OS=Mus musculus GN=Scai PE=1 SV=2	1	2.592	1.37	8.75122e-05	4.05793	0.0638571	88.3	72.5	73.8	59.4	209.8	171.3	209.8	171.3	High	0.001	3.137	1	1	1	1	606	70.2	8.6	2.46	1	0	73.1	189.6	16.08	11.67
Q8R0J2	Mannose-P-dolichol utilization defect 1 OS=Mus musculus GN=Mpdu1 PE=1 SV=1	1	2.34	1.23	0.00920749	2.03586	0.648402	88.3	72.5	84.2	61.4	210.8	108.4	210.8	158.6	High	0.001	3.363	4	1	1	1	247	26.4	8.54	1.91	1	0	78.1	182.8	15.86	28.53
A0A0A6YVV8	Muscleblind-like protein 1 OS=Mus musculus GN=Mbnl1 PE=1 SV=1	1	1.754	0.81	0.0850118	1.07052	0.695094	140.9	118.3	56.4	48.6	122	152.8	134.4	152.8	High	0.005	1.967	2	1	1	1	387	41.7	8.9	2.01	1	0	81.7	143.3	50.05	10.73
Q9DCP2	Sodium-coupled neutral amino acid transporter 3 OS=Mus musculus GN=Slc38a3 PE=1 SV=1	1	2.612	1.39	0.00534435	2.27211	0.569302	136	95.2	110.3	80	297.3	163.2	297.3	241	High	0.001	2.517	2	1	1	1	505	55.6	7.09	1.74	1	0	102.5	267.7	22.65	25.42
Q99LF4	tRNA-splicing ligase RtcB homolog OS=Mus musculus GN=Rtcb PE=1 SV=1	1	2.303	1.2	0.00010876	3.96353	0.0758266	104.6	86.6	93.9	75.6	229	188.3	229	188.3	High	0	5.037	3	1	1	1	505	55.2	7.23	3.78	1	0	90.2	207.7	13.54	11.26
Q80YA9	Connector enhancer of kinase suppressor of ras 2 OS=Mus musculus GN=Cnksr2 PE=1 SV=1	1	2.921	1.55	0.000593751	3.2264	0.239656	153	104.8	118	105.3	381.2	278.1	381.2	278.1	Medium	0.019	1.525	1	1	1	1	1032	117.3	6.79	2.09	1	0	111.5	325.6	18.84	18.06
Q9EQQ9	Protein O-GlcNAcase OS=Mus musculus GN=Mgea5 PE=1 SV=2	1	3.457	1.79	0.001916	2.7176	0.412125	72.8	117	63	55.1	286.7	191.2	286.7	191.2	High	0.001	3.024	1	1	1	1	916	103.1	4.92	2.66	1	0	67.7	234.1	35.92	23.07
P56135	ATP synthase subunit f, mitochondrial OS=Mus musculus GN=Atp5j2 PE=1 SV=3	1	3.603	1.85	0.000107256	3.96958	0.0749173	127	87.1	111.1	92.2	416.2	319.5	416.2	319.5	High	0	4.325	15	1	1	1	88	10.3	9.95	4.95	1	0	101.2	364.7	17.53	15.18
P14824	Annexin A6 OS=Mus musculus GN=Anxa6 PE=1 SV=3	1	3.029	1.6	0.000139263	3.85616	0.0927631	62.1	48.4	50.8	48.2	170.6	132.2	170.6	132.2	High	0.003	2.145	2	1	1	1	673	75.8	5.5	2.46	1	0	49.6	150.2	12.58	14.64
P99027	60S acidic ribosomal protein P2 OS=Mus musculus GN=Rplp2 PE=1 SV=3	1	2.995	1.58	0.0022417	2.64942	0.430016	141.4	90.1	106.5	97.1	377.8	245.5	377.8	245.5	Medium	0.017	1.565	7	1	1	1	115	11.6	4.54	2.24	1	0	101.7	304.5	20.93	24.51
A0A1B0GSA5	Phospholipase DDHD2 OS=Mus musculus GN=Ddhd2 PE=1 SV=1	1	2.567	1.36	0.0148569	1.82807	0.678724	120.4	80.7	103.7	84.5	283.8	130.9	283.8	203.4	Medium	0.027	1.376	1	1	1	1	730	82.1	5.77	0	1	0	93.6	240.3	18.89	32.63
Q9QUH0	Glutaredoxin-1 OS=Mus musculus GN=Glrx PE=1 SV=3	1	3.849	1.94	0.000278754	3.55478	0.154034	191.7	116.4	147.9	125.3	613.9	447.2	613.9	447.2	High	0.003	2.175	12	1	1	1	107	11.9	8.37	3.43	1	0	136.1	524	23.15	18.14
Q8BL97	Serine/arginine-rich splicing factor 7 OS=Mus musculus GN=Srsf7 PE=1 SV=1	1	2.713	1.44	0.0305325	1.51524	0.695094	46.2	36.1	52	39.3	160	61.6	160	83.5	High	0	5.025	4	1	1	1	267	30.8	11.9	3	1	0	42.6	115.6	16.4	44.1
Q8C166	Copine-1 OS=Mus musculus GN=Cpne1 PE=1 SV=1	1	1.793	0.84	0.0989976	1.00438	0.695094	218.6	185.4	85	64.5	181.3	279.3	180.9	279.3	High	0.008	1.784	2	1	1	1	536	58.8	5.66	2.49	1	0	125.5	225	54.33	24.63
Q91ZP9	N-terminal EF-hand calcium-binding protein 2 OS=Mus musculus GN=Necab2 PE=1 SV=1	1	3.013	1.59	0.000695809	3.15751	0.255552	85.6	63.5	69.7	49.2	238.1	168.8	238.1	168.8	High	0.001	3.383	2	1	1	1	389	43.4	5.3	2.48	1	0	66.5	200.5	22.51	19.67
A2AFQ0	E3 ubiquitin-protein ligase HUWE1 OS=Mus musculus GN=Huwe1 PE=1 SV=1	1	3.21	1.68	0.000115948	3.93574	0.0797773	158.7	109.5	135.4	101.2	441	346.5	441	346.5	High	0.001	2.529	0	1	1	1	4378	482.4	5.22	2.23	1	0	121.8	390.9	20.69	13.86
A0A0R4J0B4	Cytidine monophospho-N-acetylneuraminic acid synthetase OS=Mus musculus GN=Cmas PE=1 SV=1	1	3.249	1.7	0.000700741	3.15444	0.255552	135.1	99.4	124.5	97.5	434.5	300.6	434.5	300.6	Medium	0.019	1.5	2	1	1	1	432	48	8.1	2.33	1	0	111.2	361.4	16.32	21.03
Q9CQI6	Coactosin-like protein OS=Mus musculus GN=Cotl1 PE=1 SV=3	1	3.066	1.62	3.40955e-05	4.4673	0.0282345	69.5	47.4	59.5	49.8	152.4	182.8	152.4	182.8	High	0.001	3.051	6	1	1	1	142	15.9	5.4	3.03	1	0	54.4	166.9	17.85	10.47
Q3TB24	DnaJ homolog subfamily B member 2 OS=Mus musculus GN=Dnajb2 PE=1 SV=1	1	2.111	1.08	0.000246453	3.60827	0.141504	63.3	48.2	48	33.5	107.4	96	107.4	96	High	0	4.017	4	1	1	1	324	35.6	5.91	2.82	1	0	48.1	101.5	25.22	6.47
Q80T41	Gamma-aminobutyric acid type B receptor subunit 2 OS=Mus musculus GN=Gabbr2 PE=1 SV=2	1	2.405	1.27	0.000340965	3.46729	0.175253	139	111.1	95.1	65.8	270.5	226	270.5	226	High	0.001	2.976	1	1	1	1	940	105.6	8.72	2.33	1	0	102.8	247.3	29.77	10.35
E9Q496	Vesicle transport protein USE1 OS=Mus musculus GN=Use1 PE=1 SV=1	1	1.357	0.44	0.0778278	1.10887	0.695094	376.8	275.9	300.2	378.4	489.5	325.1	489.5	425.7	High	0.003	2.05	4	1	1	1	284	32.2	9.07	0	1	0	336.3	456.5	15.82	17.95
Q62415	Apoptosis-stimulating of p53 protein 1 OS=Mus musculus GN=Ppp1r13b PE=1 SV=2	1	3.488	1.8	0.00226723	2.6445	0.431743	309.7	230.8	243.2	202.4	1053	648.5	1053	648.5	Medium	0.029	1.367	1	1	1	1	1087	119.1	6.68	2.01	1	0	236.9	826.4	18.44	27.45
Q9CQX8	28S ribosomal protein S36, mitochondrial OS=Mus musculus GN=Mrps36 PE=1 SV=1	1	3.383	1.76	0.00589585	2.22945	0.579392	103.5	55.6	88.2	59.5	326.8	183.8	326.8	183.8	High	0.001	2.271	13	1	1	1	102	11.1	9.99	2.82	1	0	72.4	245.1	30.03	32.34
Q6VNS1	NT-3 growth factor receptor OS=Mus musculus GN=Ntrk3 PE=1 SV=1	1	2.838	1.5	3.4254e-05	4.46529	0.0283305	108.9	86.3	95.2	82.7	282.4	234.3	282.4	234.3	High	0.007	1.891	1	1	1	1	825	92.7	6.67	0	1	0	90.6	257.2	12.51	10.75
P0C7L0	WAS/WASL-interacting protein family member 3 OS=Mus musculus GN=Wipf3 PE=1 SV=1	1	2.856	1.51	0.00364677	2.43809	0.511165	58.4	40.4	51.2	42.3	169.4	104.3	169.4	104.3	High	0.007	1.867	3	1	1	1	485	49.4	10.18	2.66	1	0	46.5	132.9	17.35	27.46
O88531	Palmitoyl-protein thioesterase 1 OS=Mus musculus GN=Ppt1 PE=1 SV=2	1	2.701	1.43	0.000234478	3.6299	0.136736	181.3	122.2	123.4	86.5	363.2	302.8	363.2	302.8	High	0.001	2.294	3	1	1	1	306	34.5	8	2.98	1	0	122.8	331.6	30.57	10.47
Q9CQE8	UPF0568 protein C14orf166 homolog OS=Mus musculus PE=1 SV=1	1	2.461	1.3	0.00202624	2.69331	0.419336	249.7	200.3	127.8	93.5	442.1	350.7	442.1	350.7	Medium	0.016	1.582	3	1	1	1	244	28.1	6.89	2.07	1	0	160	393.8	41.97	13.31
Q8K400	Syntaxin-binding protein 5 OS=Mus musculus GN=Stxbp5 PE=1 SV=3	1	2.983	1.58	0.00145948	2.8358	0.373355	83.9	58.1	65.6	57.5	224.2	151.3	224.2	151.3	High	0	4.574	1	1	1	1	1152	127.6	7.21	2.79	1	0	61.7	184.2	18.58	22.42
Q9JKY5	Huntingtin-interacting protein 1-related protein OS=Mus musculus GN=Hip1r PE=1 SV=2	1	1.957	0.97	0.0377027	1.42363	0.695094	61.5	44.6	68.1	38	119.8	58.5	119.8	87.7	High	0	4.066	1	1	1	1	1068	119.4	6.52	2.71	1	0	52.4	102.5	26.56	30.57
Q5U458	DnaJ homolog subfamily C member 11 OS=Mus musculus GN=Dnajc11 PE=1 SV=2	1	3.255	1.7	6.89268e-05	4.16161	0.0522143	115.3	83	116.8	100.1	394.4	310	394.4	310	High	0.003	2.249	1	1	1	1	559	63.2	8.32	2.48	1	0	107.4	349.7	15.21	13.84
P62869	Transcription elongation factor B polypeptide 2 OS=Mus musculus GN=Tceb2 PE=1 SV=1	1	3.321	1.73	0.00324773	2.48842	0.485014	117.7	79.1	79.1	54.7	335.8	205.5	335.8	205.5	High	0.001	2.42	7	1	1	1	118	13.2	5.01	2.75	1	0	79.1	262.7	31.51	27.8
O35551	Rab GTPase-binding effector protein 1 OS=Mus musculus GN=Rabep1 PE=1 SV=2	1	2.62	1.39	1.23551e-05	4.90815	0.0110092	74.9	75.7	67.5	64.7	201.5	172.2	201.5	172.2	Medium	0.029	1.348	1	1	1	1	862	99.5	5.01	1.71	1	0	71.1	186.3	7.7	9.05
P34022	Ran-specific GTPase-activating protein OS=Mus musculus GN=Ranbp1 PE=1 SV=2	1	2.735	1.45	0.00261293	2.58287	0.446317	136.5	85.1	85	78.3	280	193.3	280	193.3	High	0	3.763	4	1	1	1	203	23.6	5.22	3.49	1	0	85	232.6	28.1	21.15
A0A0R4J272	Transmembrane protein 70, mitochondrial OS=Mus musculus GN=Tmem70 PE=1 SV=1	1	2.832	1.5	0.000667675	3.17543	0.253937	203.5	147.3	162.8	134.2	515.8	372.9	515.8	372.9	High	0.003	2.006	4	1	1	1	254	28.4	7.47	1.77	1	0	154.9	438.6	18.56	18.57
O54865	Guanylate cyclase soluble subunit beta-1 OS=Mus musculus GN=Gucy1b3 PE=1 SV=1	1	2.535	1.34	0.0018631	2.72976	0.410069	129.8	89.8	107.7	86.4	299.6	207.4	299.6	207.4	High	0	4.043	1	1	1	1	620	70.6	5.31	2.82	1	0	98.3	249.3	19.25	21
Q80TL0	Protein phosphatase 1E OS=Mus musculus GN=Ppm1e PE=1 SV=2	1	3.138	1.65	0.000800287	3.09675	0.274608	84.1	96.1	96.1	63	342.2	232.6	342.2	232.6	High	0.001	3.433	1	1	1	1	749	83.4	4.97	3.1	1	0	89.9	282.1	18.4	22.02
O08842	GDNF family receptor alpha-2 OS=Mus musculus GN=Gfra2 PE=1 SV=2	1	2.421	1.28	0.00119742	2.92176	0.339672	76.3	56.8	59.9	41.4	165.1	120.8	165.1	120.8	High	0.001	2.855	2	1	1	1	464	51.7	7.75	2.31	1	0	58.3	141.2	24.41	17.89
Q9D880	Mitochondrial import inner membrane translocase subunit TIM50 OS=Mus musculus GN=Timm50 PE=1 SV=1	1	3.227	1.69	0.000461871	3.33548	0.21064	110.2	75.5	87.8	71.7	308.8	223.5	308.8	223.5	High	0.001	3.467	3	1	1	1	353	39.8	8.13	2.91	1	0	81.4	262.7	20.11	18.5
K3W4R4	Collagen alpha-1(XIV) chain OS=Mus musculus GN=Col14a1 PE=1 SV=1	1	2.953	1.56	0.000205383	3.68743	0.124488	33.5	26.9	33.7	29.7	107.5	80.7	107.5	80.7	High	0.001	2.425	1	1	1	1	1798	193	5.1	2.81	1	0	31.5	93.1	10.56	16.44
O88704	Potassium/sodium hyperpolarization-activated cyclic nucleotide-gated channel 1 OS=Mus musculus GN=Hcn1 PE=1 SV=1	1	2.049	1.03	0.000654465	3.18411	0.252367	190.1	144.2	116.4	102.2	272	259.1	272	259.1	Medium	0.026	1.394	1	1	1	1	910	102.4	8.37	1.71	1	0	129.6	265.5	28.02	2.8
E9QN59	Mitogen-activated protein kinase OS=Mus musculus GN=Mapk10 PE=1 SV=1	1	3.172	1.67	0.000450925	3.3459	0.207275	127.8	95.1	111.6	85.5	385.6	277	385.6	277	High	0	3.629	2	1	1	1	494	55.7	6.6	3.22	1	0	103	326.8	17.75	18.93
Q9CRB6	Tubulin polymerization-promoting protein family member 3 OS=Mus musculus GN=Tppp3 PE=1 SV=1	1	2.294	1.2	0.000187397	3.72724	0.115852	229.9	154.9	239.3	196.9	541.9	439.6	541.9	439.6	Medium	0.015	1.603	5	1	1	1	176	19	9.11	0	1	0	212.8	488.1	18.6	12.04
E9QAU4	Sickle tail protein OS=Mus musculus GN=Etl4 PE=1 SV=1	1	3.693	1.88	0.00153119	2.81497	0.37548	113	78.8	108.8	88.5	458	286.7	458	286.7	High	0.006	1.93	0	1	1	1	1997	218.3	8.28	2.57	1	0	98.1	362.4	16.77	26.56
Q6PDG5	SWI/SNF complex subunit SMARCC2 OS=Mus musculus GN=Smarcc2 PE=1 SV=2	1	2.7	1.43	0.000209665	3.67847	0.126215	94.5	83.7	79.2	67.4	250.7	192.7	250.7	192.7	High	0.001	2.509	1	1	1	1	1213	132.5	5.59	2.37	1	0	81.4	219.8	13.82	15.1
F8WIV2	Serpin B6 OS=Mus musculus GN=Serpinb6a PE=1 SV=1	1	2.932	1.55	1.79321e-05	4.74637	0.0156035	157.4	108.7	143.1	98.4	390.2	342.8	390.2	342.8	Medium	0.025	1.41	2	1	1	1	399	44.7	6.38	2.08	1	0	124.7	365.7	21.99	7.47
A0A0R4J0I9	Low density lipoprotein receptor-related protein 1 OS=Mus musculus GN=Lrp1 PE=1 SV=1	1	2.079	1.06	0.0159017	1.79856	0.678724	90.9	80.2	86	74.6	195.9	98.6	195.9	152.2	High	0	4.997	0	1	1	1	4545	504.4	5.36	2.8	1	0	83	172.7	8.52	28.77
P97765	WW domain-binding protein 2 OS=Mus musculus GN=Wbp2 PE=1 SV=1	1	2.526	1.34	0.00133483	2.87458	0.359899	94.2	77.3	68.2	46.5	216.6	155.3	216.6	155.3	High	0	4.145	4	1	1	1	261	28	6.33	2.62	1	0	72.6	183.4	27.78	19.03
Q9JHI5	Isovaleryl-CoA dehydrogenase, mitochondrial OS=Mus musculus GN=Ivd PE=1 SV=1	1	2.376	1.25	0.00344472	2.46285	0.503656	61.1	39.9	51.2	43.6	115.1	71.4	115.1	109.5	High	0.001	3.474	2	1	1	1	424	46.3	8.29	2.64	1	0	47.2	112.3	19.14	20.51
Q9JHR7	Insulin-degrading enzyme OS=Mus musculus GN=Ide PE=1 SV=1	1	3.072	1.62	7.26486e-07	6.13877	0.000703718	167.3	125.9	139.1	129.5	427.8	397.3	427.8	397.3	High	0.008	1.778	1	1	1	1	1019	117.7	6.54	2.32	1	0	134.2	412.3	13.35	4.27
Q9JKW0	ADP-ribosylation factor-like protein 6-interacting protein 1 OS=Mus musculus GN=Arl6ip1 PE=1 SV=1	1	2.798	1.48	6.90537e-05	4.16081	0.0522425	70.9	44.1	53.5	39	145.1	127.3	145.1	127.3	High	0.003	2.063	4	1	1	1	203	23.4	9.32	2.14	1	0	48.6	135.9	27.05	7.55
P30416	Peptidyl-prolyl cis-trans isomerase FKBP4 OS=Mus musculus GN=Fkbp4 PE=1 SV=5	1	2.797	1.48	9.39515e-05	4.0271	0.0675159	59.9	38.2	45.4	31.6	125.7	107.9	125.7	107.9	Medium	0.011	1.701	2	1	1	1	458	51.5	5.72	2.1	1	0	41.6	116.5	27.73	8.8
Q8C078	Calcium/calmodulin-dependent protein kinase kinase 2 OS=Mus musculus GN=Camkk2 PE=1 SV=2	1	2.802	1.49	0.00147711	2.83059	0.375179	152.6	95.6	113.2	96.7	350.4	245.2	350.4	245.2	High	0.001	2.649	2	1	1	1	588	64.6	5.9	2.27	1	0	104.6	293.1	23.25	20.4
P13020	Gelsolin OS=Mus musculus GN=Gsn PE=1 SV=3	1	2.065	1.05	0.000165162	3.78209	0.105077	138.9	99.2	105.6	78.1	214.7	208	214.7	208	Medium	0.027	1.368	1	1	1	1	780	85.9	6.18	2	1	0	102.3	211.3	23.9	1.83
Q9D6J6	NADH dehydrogenase [ubiquinone] flavoprotein 2, mitochondrial OS=Mus musculus GN=Ndufv2 PE=1 SV=2	1	1.851	0.89	0.00297316	2.52678	0.472452	129.4	113.3	131.7	116.5	244.8	164.9	244.8	210.9	High	0	3.863	6	1	1	1	248	27.3	7.4	3.66	1	0	122.8	227.2	7.48	17.49
E9Q3V9	Adhesion G protein-coupled receptor L1 OS=Mus musculus GN=Adgrl1 PE=1 SV=1	1	2.621	1.39	0.00818056	2.08722	0.6376	72.6	56	59.9	51.4	178.3	90.8	178.3	129.2	High	0.001	2.919	1	1	1	1	1516	166.9	6.7	2.18	1	0	57.9	151.8	15.18	29.44
P56383	ATP synthase F(0) complex subunit C2, mitochondrial OS=Mus musculus GN=Atp5g2 PE=2 SV=2	1	1.912	0.94	3.29455e-05	4.4822	0.0273593	208.1	228.8	216.3	246	454.1	398.5	454.1	397.1	Medium	0.017	1.575	5	1	1	1	146	15.5	10.35	2.67	1	0	222.5	425.4	7.34	7.63
Q9QUM9	Proteasome subunit alpha type-6 OS=Mus musculus GN=Psma6 PE=1 SV=1	1	2.289	1.19	0.000402178	3.39558	0.194275	55.8	38.5	44	39.6	106.8	85.5	106.8	85.5	High	0	7.179	5	1	1	1	246	27.4	6.76	3.84	1	0	41.7	95.6	17.8	12.79
Q9JJI8	60S ribosomal protein L38 OS=Mus musculus GN=Rpl38 PE=1 SV=3	1	2.581	1.37	6.11122e-06	5.21387	0.00561264	56.3	47.3	53.4	51.5	144.9	126.4	144.9	126.4	High	0.001	2.586	14	1	1	1	70	8.2	10.1	3.01	1	0	52.4	135.3	7.24	7.87
Q6NTA4	Ras-related GTP-binding protein B OS=Mus musculus GN=Rragb PE=1 SV=1	1	3.39	1.76	0.00228327	2.64144	0.432028	179.9	130.2	164.3	128.2	631.1	389.5	631.1	389.5	High	0.001	2.703	2	1	1	1	374	43.2	6.38	2.75	1	0	146.3	495.8	16.98	27.33
P48771	Cytochrome c oxidase subunit 7A2, mitochondrial OS=Mus musculus GN=Cox7a2 PE=1 SV=2	1	2.181	1.12	0.0204932	1.68839	0.695094	124.6	82.8	128.6	85.7	274.5	138.4	274.5	185	High	0.001	3.283	16	1	1	1	83	9.3	10.27	3.4	1	0	103.3	225.3	23.27	31.11
E9QME1	Bcl-2/adenovirus E1B 19 kDa-interacting protein 2-like protein OS=Mus musculus GN=Bnipl PE=4 SV=1	1	3.009	1.59	0.000772032	3.11236	0.267885	114.7	88	84.1	68.9	308	217.6	308	217.6	Medium	0.019	1.516	4	1	1	1	356	39.6	5.62	0	1	0	86	258.9	21.43	19.86
Q3UYC0	Protein phosphatase 1H OS=Mus musculus GN=Ppm1h PE=1 SV=1	1	1.175	0.23	0.185216	0.732321	0.695094	84.2	75.1	98.3	72.3	136.7	85.1	88.4	98.8	High	0.001	2.692	2	1	1	1	513	56.3	6.73	2.51	1	0	79.5	93.5	14.2	23.18
P12815	Programmed cell death protein 6 OS=Mus musculus GN=Pdcd6 PE=1 SV=2	1	2.164	1.11	0.0319233	1.49589	0.695094	202.1	142.1	140.4	106.5	377.6	179.9	377.6	247.4	Medium	0.025	1.426	5	1	1	1	191	21.9	5.4	1.94	1	0	141.2	305.6	26.9	33.35
D3Z5N9	MCG49198 OS=Mus musculus GN=Gm5449 PE=4 SV=1	1	3.023	1.6	0.00196007	2.70773	0.413546	152.9	101	109.9	83.1	391.1	259.3	391.1	259.3	Medium	0.019	1.494	6	1	1	1	118	13.5	9.69	2.01	1	0	105.4	318.5	26.52	23.4
Q9QZE5	Coatomer subunit gamma-1 OS=Mus musculus GN=Copg1 PE=1 SV=1	1	2.049	1.03	0.000804545	3.09445	0.274608	77.6	54.9	72.6	58.5	151.2	117.9	151.2	117.9	Medium	0.018	1.546	1	1	1	1	874	97.5	5.35	2.07	1	0	65.2	133.5	16.57	14.29
Q8VBY2	Calcium/calmodulin-dependent protein kinase kinase 1 OS=Mus musculus GN=Camkk1 PE=1 SV=1	1	3.291	1.72	0.000185445	3.73178	0.115124	197.4	142.1	181.2	149.5	624.8	469.6	624.8	469.6	Medium	0.026	1.394	1	1	1	1	505	55.8	5.99	2.19	1	0	164.6	541.7	15.6	16.38
F8VPQ4	SLIT-ROBO Rho GTPase-activating protein 3 OS=Mus musculus GN=Srgap3 PE=1 SV=1	1	2.059	1.04	0.0113176	1.94625	0.678724	133.1	174.8	174.8	91.3	403.4	244.4	403.4	244.4	High	0.001	2.287	1	1	1	1	1099	124.4	6.67	2.48	1	0	152.5	314	27.85	28.34
A0A182DWE7	Type 2 DNA topoisomerase 6 subunit B-like OS=Mus musculus GN=Gm960 PE=4 SV=1	1	0.917	-0.13	0.538968	0.268437	0.796878	291.9	272.4	299.2	219.6	258.8	258.1	266.3	252.5	Medium	0.017	1.574	3	1	1	1	753	82	8.54	2.97	1	0	282	258.4	13.27	2.19
O35841	Apoptosis inhibitor 5 OS=Mus musculus GN=Api5 PE=1 SV=2	1	1.194	0.26	0.154796	0.810239	0.695094	100.1	89.8	105.2	80.6	122.2	104.9	88.8	125.7	Medium	0.03	1.287	2	1	1	1	504	56.8	5.92	0	1	0	94.8	113.2	11.66	15.43
P70318	Nucleolysin TIAR OS=Mus musculus GN=Tial1 PE=1 SV=1	1	2.859	1.52	7.98599e-05	4.09767	0.0591913	207.1	147.3	128.7	102.3	418.5	370.3	418.5	370.3	High	0.003	2.133	2	1	1	1	392	43.4	7.99	2.51	1	0	137.7	393.7	30.41	7.06
Q9CPW4	Actin-related protein 2/3 complex subunit 5 OS=Mus musculus GN=Arpc5 PE=1 SV=3	1	2.379	1.25	0.00264905	2.57691	0.447982	71.2	52.5	53.7	35.4	151.7	105.2	151.7	105.2	High	0.007	1.859	5	1	1	1	151	16.3	5.67	2.26	1	0	53.1	126.3	27.49	20.9
P63089	Pleiotrophin OS=Mus musculus GN=Ptn PE=1 SV=1	1	4.34	2.12	6.30366e-05	4.20041	0.0487007	314.2	236.6	176.5	158.7	791.5	993.7	791.5	993.7	High	0.003	2.035	6	1	1	1	168	18.9	9.6	2.66	1	0	204.4	886.9	31.7	13.08
P67984	60S ribosomal protein L22 OS=Mus musculus GN=Rpl22 PE=1 SV=2	1	3.144	1.65	0.00143874	2.84202	0.373125	47.7	37.4	39.1	33.6	97.4	148.4	97.4	148.4	High	0	6.113	10	1	1	1	128	14.8	9.19	3.63	1	0	38.2	120.2	15.11	23.96
Q9DBE8	Alpha-1,3/1,6-mannosyltransferase ALG2 OS=Mus musculus GN=Alg2 PE=1 SV=2	1	3.29	1.72	0.000690774	3.16066	0.255552	173	118	149.1	104.8	522.4	364.6	522.4	364.6	High	0.001	2.554	2	1	1	1	415	47.4	7.97	2.66	1	0	132.6	436.4	22.58	20.54
Q8K354	Carbonyl reductase [NADPH] 3 OS=Mus musculus GN=Cbr3 PE=1 SV=1	1	2.991	1.58	0.000223743	3.65025	0.132712	122.9	88.9	87.2	77.3	299.1	231.9	299.1	231.9	High	0	3.619	3	1	1	1	277	30.9	6.57	2.85	1	0	88	263.4	21.14	14.61
A0A0R4J0T5	CUG triplet repeat, RNA binding protein 1, isoform CRA_b OS=Mus musculus GN=Celf1 PE=1 SV=1	1	3.372	1.75	0.000954973	3.02001	0.302461	99.1	60.8	70.7	55.7	265.7	184	265.7	184	High	0.001	2.532	2	1	1	1	487	52.1	8.46	2.55	1	0	65.6	221.1	27.07	20.98
Q9CZ30	Obg-like ATPase 1 OS=Mus musculus GN=Ola1 PE=1 SV=1	1	1.878	0.91	0.0107645	1.96801	0.664828	119.6	103.4	114.3	85.7	216.4	126.4	216.4	192.6	Medium	0.029	1.354	2	1	1	1	396	44.7	7.81	2.32	1	0	108.7	204.2	14.16	22.63
E9PU87	Serine/threonine-protein kinase SIK3 OS=Mus musculus GN=Sik3 PE=1 SV=1	1	2.839	1.51	0.000658628	3.18136	0.252367	96.7	76.5	86.7	61.4	273.8	195.2	273.8	195.2	Medium	0.017	1.572	1	1	1	1	1369	150.6	7.02	1.62	1	0	81.4	231.2	18.76	19.35
Q8VD37	SH3-containing GRB2-like protein 3-interacting protein 1 OS=Mus musculus GN=Sgip1 PE=1 SV=1	1	2.616	1.39	0.000518088	3.2856	0.223611	52.6	36.9	41.4	35.8	117.6	88.9	117.6	88.9	Medium	0.02	1.448	1	1	1	1	806	86	7.87	2.17	1	0	39.1	102.2	18.42	16.05
G3X9J1	Sodium/calcium exchanger 1 OS=Mus musculus GN=Slc8a1 PE=1 SV=1	1	3.149	1.65	5.27864e-06	5.27748	0.00489187	123.2	90.8	112.8	86.4	338.8	299.8	338.8	299.8	High	0.001	2.866	1	1	1	1	970	108	4.98	2.69	1	0	101.2	318.7	17.03	7.05
E9PY16	Protein Adap1 OS=Mus musculus GN=Adap1 PE=1 SV=1	1	2.492	1.32	7.45963e-06	5.12728	0.00678752	102.3	73	93.8	67.2	202.8	209.7	202.8	209.7	Medium	0.011	1.714	2	1	1	1	374	43.3	8.65	1.67	1	0	82.7	206.2	19.83	1.93
Q8BW96	Calcium/calmodulin-dependent protein kinase type 1D OS=Mus musculus GN=Camk1d PE=1 SV=2	1	3.531	1.82	7.997e-06	5.09707	0.00726677	144.9	90	115.5	97.6	400.3	351.1	400.3	351.1	High	0	4.713	3	1	1	1	385	42.9	7.17	3.09	1	0	106.2	374.9	21.79	7.56
E9Q0C6	Protein Gm14569 OS=Mus musculus GN=Gm14569 PE=4 SV=1	1	1.545	0.63	0.0101191	1.99486	0.661671	129.3	119.1	122	104.6	207.7	142.5	207.7	167	Medium	0.025	1.423	1	1	1	1	1637	180.9	8.7	3.27	1	0	120.5	186.2	8.73	17.75
Q91VR7	Microtubule-associated proteins 1A/1B light chain 3A OS=Mus musculus GN=Map1lc3a PE=1 SV=1	1	2.752	1.46	0.00044638	3.35029	0.2063	208.9	171.3	184.2	152.2	570.8	418.6	570.8	418.6	High	0.001	2.498	12	1	1	1	121	14.3	8.68	2.63	1	0	177.6	488.8	13.28	17.76
A0A0G2JGL0	Ubiquitin-conjugating enzyme E2 D3 OS=Mus musculus GN=Ube2d3 PE=1 SV=1	1	4.487	2.17	8.62149e-05	4.06442	0.0632568	163.3	99.6	131.6	98.3	586.6	449.9	586.6	449.9	High	0.003	2.24	7	1	1	1	148	16.8	7.3	3.66	1	0	114.5	513.7	25.04	15.23
Q9EQZ6	Rap guanine nucleotide exchange factor 4 OS=Mus musculus GN=Rapgef4 PE=1 SV=1	1	2.59	1.37	0.00063576	3.19671	0.248397	71.9	53.8	57.1	49.4	166.8	123.5	166.8	123.5	High	0.001	2.573	1	1	1	1	1011	115.4	6.92	2	1	0	55.4	143.5	16.81	17.22
P54923	[Protein ADP-ribosylarginine] hydrolase OS=Mus musculus GN=Adprh PE=1 SV=1	1	2.554	1.35	2.68157e-05	4.57161	0.0225882	138.7	107.9	136.6	117.7	352.3	297.6	352.3	297.6	High	0	4.414	3	1	1	1	362	40	5.76	2.45	1	0	126.8	323.8	11.91	9.72
Q9D1E8	1-acyl-sn-glycerol-3-phosphate acyltransferase epsilon OS=Mus musculus GN=Agpat5 PE=2 SV=2	1	3.387	1.76	0.000239437	3.62081	0.138592	93.4	63.3	86.7	64.3	293.2	218.1	293.2	218.1	Medium	0.011	1.698	2	1	1	1	365	42.2	9.38	2.04	1	0	74.7	252.9	20.03	16.96
Q9D6J5	NADH dehydrogenase [ubiquinone] 1 beta subcomplex subunit 8, mitochondrial OS=Mus musculus GN=Ndufb8 PE=1 SV=1	1	2.504	1.32	5.52909e-05	4.25735	0.0435873	49.8	32.2	48.9	33.3	107.4	95.1	107.4	95.1	High	0.001	2.456	9	1	1	1	186	21.9	6.64	2.7	1	0	40.4	101.1	23.39	7.01
Q56A07	Sodium channel subunit beta-2 OS=Mus musculus GN=Scn2b PE=1 SV=1	1	3.593	1.85	0.00570671	2.24361	0.579392	95.2	56.7	86.7	74	393.1	210.7	393.1	210.7	High	0.001	2.702	4	1	1	1	215	24.2	6.54	2.65	1	0	80.1	287.8	21.43	34.88
Q6NZJ6	Eukaryotic translation initiation factor 4 gamma 1 OS=Mus musculus GN=Eif4g1 PE=1 SV=1	1	2.61	1.38	0.00350444	2.45538	0.506202	88	70.9	81.1	57.5	250	156.7	250	156.7	High	0	4.621	1	1	1	1	1600	176	5.4	4.77	1	0	75.8	197.9	17.83	26.49
Q8CCB4	Vacuolar protein sorting-associated protein 53 homolog OS=Mus musculus GN=Vps53 PE=1 SV=1	1	3.424	1.78	0.00108759	2.96353	0.322651	118.5	74	96.1	85.6	381	253.1	381	253.1	High	0.001	2.476	1	1	1	1	832	94.4	6.61	2.16	1	0	90.7	310.5	20.23	23.29
Q3UH60	Disco-interacting protein 2 homolog B OS=Mus musculus GN=Dip2b PE=1 SV=1	1	2.738	1.45	0.00100753	2.99674	0.310031	73.4	53	59.5	53.4	183.6	129.7	183.6	129.7	Medium	0.029	1.325	1	1	1	1	1574	171	8.09	2.75	1	0	56.4	154.3	15.92	19.87
Q6XZL8	Histone-lysine N-methyltransferase, H3 lysine-79 specific OS=Mus musculus GN=Dot1l PE=1 SV=1	1	1.577	0.66	0.044075	1.35581	0.695094	192.1	151.8	107.3	97.1	188	215.6	174.5	215.6	Medium	0.02	1.464	0	1	1	1	1540	165.8	9.2	1.93	1	0	127.6	201.3	31.88	10.37
P97315	Cysteine and glycine-rich protein 1 OS=Mus musculus GN=Csrp1 PE=1 SV=3	1	2.361	1.24	0.0105754	1.9757	0.664486	125.1	93.8	97.3	94.4	259	136.9	259	197.7	High	0	4.09	8	1	1	1	193	20.6	8.57	3.01	1	0	95.8	226.3	14.66	27.43
Q91ZA3	Propionyl-CoA carboxylase alpha chain, mitochondrial OS=Mus musculus GN=Pcca PE=1 SV=2	1	2.292	1.2	0.0423251	1.3734	0.695094	230	178.7	81.2	58	260	293.2	189	293.2	High	0.001	2.407	1	1	1	1	724	79.9	7.25	2.71	1	0	120.5	276.1	59.22	18.98

## Sheet: Legend
Table S1. Spinophilin interacting proteins identified in TMT experiment. All spinophilin interacting proteins (not including contaminants) and the total number of spectral counts (PSMs) and the abundance of the proteins from each TMT sample are given. The abundance ratio (amphetamine/control) are also shown.
