# Supplementary material for: Proteomic Analysis of the Spinophilin Interactome in Rodent Striatum Following Psychostimulant Sensitization
Source: Proteomes. 2018 Dec 17;6(4):53. doi: 10.3390/proteomes6040053 (PMC6313900; doi:10.3390/proteomes6040053)
Supplement: Supplementary file 1 [file proteomes-06-00053-s001.zip › proteomes-379440-supplementary-revised2/Table S2 SpinoNormalized.xlsx]

## Sheet: Table S2A
Accession	Description	# PSMs	Abundance Ratio: (Treatment) / (Control)	Abundance Ratio (log2): (Treatment) / (Control)	Normalized Abundance Ratio (Treatment/Control)	Normalized Abundance Ratio (log2): (Treatment) / (Control)	Abundance: F1: 126, Sample, Control, Female A2A	Abundance: F1: 127N, Sample, Control, Female D1	Abundance: F1: 127C, Sample, Control, Male D1	Abundance: F1: 130C, Sample, Control, Male D1	Abundance: F1: 128C, Sample, Treatment, Female A2A	Abundance: F1: 129N, Sample, Treatment, Female D1	Abundance: F1: 128N, Sample, Treatment, Male D1	Abundance: F1: 129C, Sample, Treatment, Male D1	Normalized Abundance: F1: 126, Sample, Control, Female A2A	Normalized Abundance: F1: 127N, Sample, Control, Female D1	Normalized Abundance: F1: 127C, Sample, Control, Male D1	Normalized Abundance: F1: 130C, Sample, Control, Male D1	Normalized Abundance: F1: 128C, Sample, Treatment, Female A2A	Normalized Abundance: F1: 129N, Sample, Treatment, Female D1	Normalized Abundance: F1: 128N, Sample, Treatment, Male D1	Normalized Abundance: F1: 129C, Sample, Treatment, Male D1	P-value normalized control vs treated	-LOG10 p-value	Adjusted P-Value
Q3U9N4	Granulins OS=Mus musculus GN=Grn PE=1 SV=1	10	0.731	-0.45	0.361166	-1.46927	643	860.6	898.6	834.5	645.9	594.7	548.8	687.2	0.396938	0.350364	0.642041	0.954041	0.179168	0.22406	0.1568	0.297489	0.0396429	1.40183	0.999992
A2BEE9	Disks large homolog 3 OS=Mus musculus GN=Dlg3 PE=1 SV=1	143	1.356	0.44	0.66996	-0.577852	12405.5	10668.8	12444.6	10759.2	19131.6	13443.5	17489.2	14039.6	7.65819	4.34344	8.89154	12.3004	5.30696	5.06499	4.99691	6.07775	0.127699	0.893814	1
Q60989	E3 ubiquitin-protein ligase XIAP OS=Mus musculus GN=Xiap PE=1 SV=2	22	1.395	0.48	0.689229	-0.536944	1805.1	1421.8	1699.8	1294.1	2489.3	1763	2218.7	2119.3	1.11433	0.578838	1.21449	1.47948	0.690513	0.66423	0.633914	0.917446	0.113311	0.945728	1
B1AZP2	Disks large-associated protein 4 OS=Mus musculus GN=Dlgap4 PE=1 SV=1	9	1.438	0.52	0.710474	-0.493146	189.3	199.7	158.3	143.4	345.1	179.6	231.3	267.9	0.116859	0.0813011	0.113104	0.163942	0.0957282	0.0676663	0.0660857	0.115974	0.170371	0.768604	1
Q9R111	Guanine deaminase OS=Mus musculus GN=Gda PE=1 SV=1	20	1.477	0.56	0.729743	-0.454539	3072.4	2695.3	2983.6	2865.4	5321.1	3078.4	5321.1	3503.5	1.89666	1.0973	2.13175	3.27587	1.47603	1.15982	1.52031	1.51667	0.1872	0.727694	1
F6TYB7	Myelin basic protein (Fragment) OS=Mus musculus GN=Mbp PE=1 SV=1	58	1.612	0.69	0.796443	-0.328358	314.6	259.1	315.4	243.9	539.8	328.8	539.8	392.2	0.19421	0.105484	0.22535	0.278838	0.149736	0.123879	0.154229	0.169784	0.218694	0.660163	1
Q0VF59	Disks large-associated protein 2 OS=Mus musculus GN=Dlgap2 PE=1 SV=1	36	1.644	0.72	0.812253	-0.299999	825.7	681.1	815	671.1	1473	878	1473	1018.2	0.509723	0.277287	0.582309	0.767234	0.408599	0.330796	0.420857	0.440779	0.246044	0.608988	1
F6RT34	Myelin basic protein (Fragment) OS=Mus musculus GN=Mbp PE=1 SV=1	68	1.712	0.78	0.84585	-0.241527	5269.5	10851	10876.8	3343.9	12944.5	12864.7	12944.5	12946.7	3.25298	4.41762	7.77136	3.82291	3.59071	4.84692	3.69843	5.60463	0.74579	0.127384	1
P63087	Serine/threonine-protein phosphatase PP1-gamma catalytic subunit OS=Mus musculus GN=Ppp1cc PE=1 SV=1	13	1.771	0.82	0.875	-0.192645	257.6	408.1	200.4	107.5	436.8	370.7	436.8	257.9	0.159022	0.166144	0.143184	0.122899	0.121165	0.139665	0.1248	0.111645	0.0811184	1.09088	1
Q6PFD5	Disks large-associated protein 3 OS=Mus musculus GN=Dlgap3 PE=1 SV=1	12	1.792	0.84	0.885375	-0.175639	1273.5	1181.2	1287.2	1070.9	2793.4	1615.5	2705.6	1784.5	0.78616	0.480886	0.919691	1.22431	0.774868	0.608658	0.773029	0.772511	0.478813	0.319834	1
Q9D415	Disks large-associated protein 1 OS=Mus musculus GN=Dlgap1 PE=1 SV=3	13	1.878	0.91	0.927866	-0.108012	416.6	464.7	416.4	340.6	1005.7	582	935.2	654	0.257176	0.189187	0.297514	0.389391	0.278974	0.219275	0.2672	0.283117	0.649794	0.187224	1
P20152	Vimentin OS=Mus musculus GN=Vim PE=1 SV=3	17	1.947	0.96	0.961957	-0.0559564	174	131.4	174	148.2	369	209.7	369	264.8	0.107414	0.0534951	0.124321	0.16943	0.102358	0.0790069	0.105429	0.114632	0.615269	0.210935	1
E9Q2L2	Disks large homolog 2 OS=Mus musculus GN=Dlg2 PE=1 SV=1	15	1.976	0.98	0.976285	-0.0346263	269.6	234	266.4	229.5	578.9	410.1	578.9	420.3	0.16643	0.0952652	0.19034	0.262376	0.160583	0.15451	0.1654	0.181948	0.722912	0.140915	1
H3BJD6	Protein Ppp1r9a OS=Mus musculus GN=Ppp1r9a PE=1 SV=1	39	1.983	0.99	0.979743	-0.0295246	1746.8	2651.5	1503.3	937.6	3977.5	2806.3	3680.8	2384.1	1.07834	1.07947	1.07409	1.07191	1.10333	1.05731	1.05166	1.03208	0.36556	0.437041	1
P14733	Lamin-B1 OS=Mus musculus GN=Lmnb1 PE=1 SV=3	17	2.005	1	0.990613	-0.0136071	658.9	530.4	600.8	719.2	1507.3	840.4	1507.3	1055.4	0.406754	0.215935	0.429266	0.822225	0.418114	0.31663	0.430657	0.456883	0.64748	0.188774	1
Q62419	Endophilin-A2 OS=Mus musculus GN=Sh3gl1 PE=1 SV=1	12	2.013	1.01	0.994565	-0.00786212	543	438.2	223.6	137.8	609.5	651.4	436.1	651.4	0.335206	0.178398	0.15976	0.15754	0.169071	0.245422	0.1246	0.281991	0.966284	0.0148952	1
Q6R891	Neurabin-2 OS=Mus musculus GN=Ppp1r9b PE=1 SV=1	48	2.024	1.02	1	0	1619.9	2456.3	1399.6	874.7	3605	2654.2	3500	2310	1	1	1	1	1	1	1	1		#NUM!
Q7TMB8	Cytoplasmic FMR1-interacting protein 1 OS=Mus musculus GN=Cyfip1 PE=1 SV=1	18	2.029	1.02	1.00247	0.00355958	122.2	95.4	115.5	80.7	253.4	140.4	253.4	179.1	0.0754368	0.0388389	0.0825236	0.0922602	0.0702913	0.0528973	0.0724	0.0775325	0.766654	0.115401	1
P62137	Serine/threonine-protein phosphatase PP1-alpha catalytic subunit OS=Mus musculus GN=Ppp1ca PE=1 SV=1	22	2.092	1.06	1.0336	0.0476736	1340.2	1886.3	1035.1	676.7	3009.9	2017.2	3009.9	1857.6	0.827335	0.767944	0.739568	0.773637	0.834924	0.760003	0.859971	0.804156	0.231345	0.635739	1
A0A0R4J1N0	Dihydropyrimidinase-related protein 4 OS=Mus musculus GN=Dpysl4 PE=1 SV=1	9	2.097	1.07	1.03607	0.0511176	195.2	249.4	258.7	112.3	561.3	381.4	561.3	381.4	0.120501	0.101535	0.184839	0.128387	0.1557	0.143697	0.160371	0.165108	0.271339	0.566488	1
A2AI21	Glutamate receptor ionotropic, NMDA 1 OS=Mus musculus GN=Grin1 PE=1 SV=1	11	2.11	1.08	1.04249	0.0600337	339.6	283	325.3	302.9	805.6	382.1	805.6	544.7	0.209643	0.115214	0.232424	0.34629	0.223467	0.143961	0.230171	0.235801	0.74811	0.126034	1
E9Q828	Calcium-transporting ATPase OS=Mus musculus GN=Atp2b4 PE=1 SV=1	35	2.137	1.1	1.05583	0.0783776	169.9	152.9	138.3	105	367.3	202	367.3	262.8	0.104883	0.0622481	0.0988139	0.120041	0.101886	0.0761058	0.104943	0.113766	0.861291	0.0648503	1
Q68FL4	Putative adenosylhomocysteinase 3 OS=Mus musculus GN=Ahcyl2 PE=1 SV=1	11	2.159	1.11	1.0667	0.093154	318.1	310.3	261.9	211.4	696.6	544	696.6	544	0.19637	0.126328	0.187125	0.241683	0.193232	0.204958	0.199029	0.235498	0.456729	0.340342	1
P10922	Histone H1.0 OS=Mus musculus GN=H1f0 PE=2 SV=4	8	2.164	1.11	1.06917	0.0964912	878.8	772.1	925.9	728.9	2074.3	1193.8	2074.3	1532.1	0.542503	0.314335	0.661546	0.833314	0.575395	0.449778	0.592657	0.663247	0.885679	0.0527234	1
P56480	ATP synthase subunit beta, mitochondrial OS=Mus musculus GN=Atp5b PE=1 SV=2	28	2.192	1.13	1.083	0.115039	1562.9	1088.3	1194.3	861.2	2958.6	1945.8	2958.6	2111	0.964813	0.443065	0.853315	0.984566	0.820693	0.733102	0.845314	0.913853	0.90255	0.0445286	1
Q920I9	WD repeat-containing protein 7 OS=Mus musculus GN=Wdr7 PE=1 SV=3	12	2.193	1.13	1.0835	0.115697	695	577.7	587.8	486.4	1358.2	1143.9	1358.2	1202.9	0.429039	0.235191	0.419977	0.556076	0.376755	0.430977	0.388057	0.520736	0.804576	0.0944329	1
Q61699	Heat shock protein 105 kDa OS=Mus musculus GN=Hsph1 PE=1 SV=2	12	2.226	1.15	1.0998	0.137244	681.8	532.2	533	373.4	1325.9	1020.8	1325.9	1060.4	0.42089	0.216667	0.380823	0.426889	0.367795	0.384598	0.378829	0.459048	0.523249	0.281291	1
Q9CQ54	NADH dehydrogenase [ubiquinone] 1 subunit C2 OS=Mus musculus GN=Ndufc2 PE=1 SV=1	9	2.274	1.19	1.12352	0.168023	157.3	120.1	154.7	127.3	381.5	319.1	245.3	319.1	0.0971048	0.0488947	0.110532	0.145536	0.105825	0.120225	0.0700857	0.138139	0.755201	0.121937	1
S4R2K9	Ankyrin-3 (Fragment) OS=Mus musculus GN=Ank3 PE=1 SV=1	18	2.295	1.2	1.13389	0.181285	323.9	245.2	269.7	234	704.1	361.3	704.1	494.8	0.199951	0.0998249	0.192698	0.26752	0.195312	0.136124	0.201171	0.214199	0.934651	0.0293503	1
Q9DC69	NADH dehydrogenase [ubiquinone] 1 alpha subcomplex subunit 9, mitochondrial OS=Mus musculus GN=Ndufa9 PE=1 SV=2	22	2.303	1.2	1.13785	0.186305	1268.2	1045.2	1190.6	957	2862	2104.9	2862	2306	0.782888	0.425518	0.850672	1.09409	0.793897	0.793045	0.817714	0.998268	0.685338	0.164095	1
P43274	Histone H1.4 OS=Mus musculus GN=Hist1h1e PE=1 SV=2	26	2.306	1.21	1.13933	0.188183	1862	1592.1	1765.7	1290.5	4897.6	2510.1	4814.6	3103.9	1.14945	0.64817	1.26157	1.47536	1.35856	0.945709	1.3756	1.34368	0.570353	0.243856	1
P68033	Actin, alpha cardiac muscle 1 OS=Mus musculus GN=Actc1 PE=1 SV=1	77	2.308	1.21	1.14032	0.189434	235.5	167.2	205.7	159.4	471	389	471	389	0.145379	0.0680699	0.146971	0.182234	0.130652	0.14656	0.134571	0.168398	0.72592	0.139111	1
P62821	Ras-related protein Rab-1A OS=Mus musculus GN=Rab1A PE=1 SV=3	11	2.309	1.21	1.14081	0.190059	1069.7	955	1073.4	750.7	2838.1	1666.1	2838.1	1918.5	0.660349	0.388796	0.766933	0.858237	0.787268	0.627722	0.810886	0.830519	0.4253	0.371305	1
Q3TLP8	RAS-related C3 botulinum substrate 1, isoform CRA_a OS=Mus musculus GN=Rac1 PE=1 SV=1	22	2.338	1.23	1.15514	0.208066	1256.5	1462.1	1617.1	871.5	3777.1	2550.3	3777.1	2659.5	0.775665	0.595245	1.1554	0.996342	1.04774	0.960854	1.07917	1.1513	0.214712	0.668145	1
F6XI62	60S ribosomal protein L7 (Fragment) OS=Mus musculus GN=Rpl7 PE=1 SV=1	8	2.343	1.23	1.15761	0.211148	167.8	145.1	178	136.3	442.6	207.1	442.6	302	0.103587	0.0590726	0.127179	0.155825	0.122774	0.0780273	0.126457	0.130736	0.901388	0.0450883	1
Q8BH44	Coronin-2B OS=Mus musculus GN=Coro2b PE=1 SV=2	9	2.381	1.25	1.17638	0.234358	520.2	414.1	500.1	383.4	1224.6	885.8	1224.6	958.5	0.321131	0.168587	0.357316	0.438322	0.339695	0.333735	0.349886	0.414935	0.544588	0.263932	1
Q8BKX1	Brain-specific angiogenesis inhibitor 1-associated protein 2 OS=Mus musculus GN=Baiap2 PE=1 SV=2	17	2.382	1.25	1.17688	0.234964	757.1	550.3	691.1	572.1	2086.7	886	2086.7	1075.5	0.467375	0.224036	0.493784	0.654053	0.578835	0.333811	0.5962	0.465584	0.76385	0.116992	1
Q923T9	Calcium/calmodulin-dependent protein kinase type II subunit gamma OS=Mus musculus GN=Camk2g PE=1 SV=1	22	2.385	1.25	1.17836	0.23678	690.4	522.5	549.7	457	1430.6	969.8	1430.6	1141.9	0.426199	0.212718	0.392755	0.522465	0.396838	0.365383	0.408743	0.494329	0.706526	0.150872	1
Q60932	Voltage-dependent anion-selective channel protein 1 OS=Mus musculus GN=Vdac1 PE=1 SV=3	21	2.387	1.26	1.17935	0.237989	1256.2	1033.7	1245.9	884.8	3585.9	1622.3	3585.9	2046.1	0.77548	0.420836	0.890183	1.01155	0.994702	0.61122	1.02454	0.885758	0.533681	0.272718	1
Q8QZT1	Acetyl-CoA acetyltransferase, mitochondrial OS=Mus musculus GN=Acat1 PE=1 SV=1	15	2.391	1.26	1.18132	0.240405	1819.5	1398.5	1608.6	1225.1	3854.6	3039.4	3854.6	3337.1	1.12322	0.569352	1.14933	1.40059	1.06924	1.14513	1.10131	1.44463	0.532183	0.273939	1
G3X9V4	Glutamate receptor ionotropic, NMDA 2B OS=Mus musculus GN=Grin2b PE=1 SV=1	10	2.412	1.27	1.1917	0.253021	158.2	138.8	152	150.7	447	298.1	447	297.7	0.0976603	0.0565078	0.108602	0.172288	0.123994	0.112313	0.127714	0.128874	0.572905	0.241918	1
P12382	ATP-dependent 6-phosphofructokinase, liver type OS=Mus musculus GN=Pfkl PE=1 SV=4	8	2.422	1.28	1.19664	0.25899	109.1	87.5	107.6	85.5	276.1	133.9	276.1	200.1	0.0673498	0.0356227	0.0768791	0.0977478	0.0765881	0.0504483	0.0788857	0.0866234	0.813147	0.0898311	1
Q9R1Q8	Transgelin-3 OS=Mus musculus GN=Tagln3 PE=1 SV=1	8	2.425	1.28	1.19812	0.260775	293.7	218.9	219.7	175.1	570.8	495.4	570.8	495.4	0.181307	0.0891178	0.156973	0.200183	0.158336	0.186648	0.163086	0.214459	0.420585	0.376146	1
P62631	Elongation factor 1-alpha 2 OS=Mus musculus GN=Eef1a2 PE=1 SV=1	30	2.436	1.28	1.20356	0.267305	567.9	488.6	524.5	402.8	1432.4	893	1432.4	1061.5	0.350577	0.198917	0.37475	0.460501	0.397337	0.336448	0.409257	0.459524	0.399409	0.398582	1
A0JNY3	Gephyrin OS=Mus musculus GN=Gphn PE=1 SV=1	8	2.449	1.29	1.20998	0.274983	825.4	615.8	874.5	683.8	2237.7	1273.3	2237.7	1513.2	0.509538	0.250702	0.624821	0.781754	0.620721	0.47973	0.639343	0.655065	0.648635	0.188	1
E0CXZ9	Voltage-gated potassium channel subunit beta-2 OS=Mus musculus GN=Kcnab2 PE=1 SV=1	8	2.456	1.3	1.21344	0.279101	443.4	314.1	373.6	252.6	1009.4	612.3	1009.4	701.3	0.273721	0.127875	0.266933	0.288785	0.28	0.230691	0.2884	0.303593	0.405368	0.39215	1
Q6ZWV7	60S ribosomal protein L35 OS=Mus musculus GN=Rpl35 PE=1 SV=1	8	2.46	1.3	1.21542	0.281449	736.4	565.1	632.8	721	1739.4	1546.2	1739.4	1587.2	0.454596	0.230061	0.452129	0.824283	0.482497	0.582548	0.496971	0.6871	0.604659	0.21849	1
B0V2P5	DmX-like protein 2 OS=Mus musculus GN=Dmxl2 PE=1 SV=1	21	2.467	1.3	1.21887	0.285548	1039.3	835.6	968.3	749.1	2658	1738.8	2562.9	1921.5	0.641583	0.340186	0.691841	0.856408	0.737309	0.655113	0.732257	0.831818	0.384225	0.415415	1
E9Q1K3	Alpha-adducin OS=Mus musculus GN=Add1 PE=1 SV=1	17	2.477	1.31	1.22381	0.291385	230.7	167.7	161.5	129.4	468	292.9	468	355.1	0.142416	0.0682734	0.11539	0.147936	0.12982	0.110353	0.133714	0.153723	0.532693	0.273523	1
P80315	T-complex protein 1 subunit delta OS=Mus musculus GN=Cct4 PE=1 SV=3	10	2.477	1.31	1.22381	0.291385	490.7	359.4	352	269	928.5	835.8	928.5	835.8	0.30292	0.146318	0.2515	0.307534	0.257559	0.314897	0.265286	0.361818	0.325071	0.488021	1
P03995	Glial fibrillary acidic protein OS=Mus musculus GN=Gfap PE=1 SV=4	10	2.484	1.31	1.22727	0.295456	570.2	426.9	463.2	350.5	1366.3	803.3	1366.3	893.2	0.351997	0.173798	0.330952	0.400709	0.379001	0.302652	0.390371	0.386667	0.381738	0.418234	1
Q9ERD7	Tubulin beta-3 chain OS=Mus musculus GN=Tubb3 PE=1 SV=1	105	2.486	1.31	1.22826	0.296617	1878.3	1520.7	1429.1	1128.6	4129.1	3145.8	4118.5	3261	1.15952	0.619102	1.02108	1.29027	1.14538	1.18522	1.17671	1.41169	0.236619	0.62595	1
Q91V41	Ras-related protein Rab-14 OS=Mus musculus GN=Rab14 PE=1 SV=3	8	2.488	1.32	1.22925	0.297777	249.8	212.3	250.7	193.8	698.5	391.7	698.5	470.1	0.154207	0.0864308	0.179123	0.221562	0.193759	0.147577	0.199571	0.203506	0.439387	0.357153	1
Q9QXS1	Plectin OS=Mus musculus GN=Plec PE=1 SV=3	41	2.515	1.33	1.24259	0.313349	1951	1592.8	1799	1389.8	5073	3198.9	5073	3572.4	1.2044	0.648455	1.28537	1.58889	1.40721	1.20522	1.44943	1.54649	0.332037	0.478814	1
Q8BGT8	Phytanoyl-CoA hydroxylase-interacting protein-like OS=Mus musculus GN=Phyhipl PE=1 SV=1	10	2.522	1.33	1.24605	0.317359	139.5	134.1	127.1	109.5	399.6	260.1	399.6	271.3	0.0861164	0.0545943	0.0908117	0.125186	0.110846	0.0979956	0.114171	0.117446	0.213867	0.669856	1
E9Q7L0	Protein Ogdhl OS=Mus musculus GN=Ogdhl PE=1 SV=1	9	2.527	1.34	1.24852	0.320216	186.3	138.7	148.7	101.3	388.5	339.1	388.5	339.1	0.115007	0.056467	0.106245	0.115811	0.107767	0.12776	0.111	0.146797	0.186758	0.728721	1
P17156	Heat shock-related 70 kDa protein 2 OS=Mus musculus GN=Hspa2 PE=1 SV=2	26	2.528	1.34	1.24901	0.320787	391.8	263.4	338.4	253	897.3	634.8	897.3	634.8	0.241867	0.107234	0.241783	0.289242	0.248904	0.239168	0.256371	0.274805	0.417357	0.379493	1
P15864	Histone H1.2 OS=Mus musculus GN=Hist1h1c PE=1 SV=2	20	2.536	1.34	1.25296	0.325345	55.9	34.2	45.5	38.4	127.8	87.9	127.8	87.9	0.0345083	0.0139234	0.0325093	0.0439008	0.0354508	0.0331173	0.0365143	0.0380519	0.499126	0.30179	1
Q9QXS6	Drebrin OS=Mus musculus GN=Dbn1 PE=1 SV=4	10	2.539	1.34	1.25445	0.327051	849.5	638.3	631.9	530.7	1811.3	1329.7	1811.3	1435	0.524415	0.259862	0.451486	0.606722	0.502441	0.50098	0.517514	0.621212	0.382149	0.417767	1
E9PUA3	IQ motif and SEC7 domain-containing protein 1 OS=Mus musculus GN=Iqsec1 PE=1 SV=1	10	2.552	1.35	1.26087	0.334419	458.2	335.5	379.8	315.5	1086.7	613.8	1086.7	763.4	0.282857	0.136588	0.271363	0.360695	0.301442	0.231256	0.310486	0.330476	0.573397	0.241544	1
F6SEU4	Ras/Rap GTPase-activating protein SynGAP OS=Mus musculus GN=Syngap1 PE=1 SV=2	28	2.555	1.35	1.26235	0.336114	1948.8	1260.7	1492.4	1243.9	4412.7	2327.2	4377.4	2804.8	1.20304	0.513252	1.0663	1.42209	1.22405	0.876799	1.25069	1.2142	0.686475	0.163375	1
Q9D1R9	60S ribosomal protein L34 OS=Mus musculus GN=Rpl34 PE=1 SV=2	12	2.555	1.35	1.26235	0.336114	634	481.3	632	503.2	1769	1078.6	1769	1173.9	0.391382	0.195945	0.451558	0.575283	0.490707	0.406375	0.505429	0.508182	0.404379	0.393211	1
Q8VDQ8	NAD-dependent protein deacetylase sirtuin-2 OS=Mus musculus GN=Sirt2 PE=1 SV=2	15	2.556	1.35	1.26285	0.336679	1560.9	1809.8	1510.4	1247.6	4067.9	3726.5	4105.7	3786.9	0.963578	0.736799	1.07917	1.42632	1.1284	1.404	1.17306	1.63935	0.17631	0.753723	1
P57746	V-type proton ATPase subunit D OS=Mus musculus GN=Atp6v1d PE=1 SV=1	8	2.571	1.36	1.27026	0.34512	581.5	467.2	520.1	417.1	1521.2	927.3	1521.2	1056.1	0.358973	0.190205	0.371606	0.476849	0.421969	0.349371	0.434629	0.457186	0.337518	0.471703	1
A2AUK5	Band 4.1-like protein 1 OS=Mus musculus GN=Epb41l1 PE=1 SV=1	9	2.581	1.37	1.2752	0.350721	482.7	443.8	442.4	375.7	1385.9	795.8	1385.9	943.4	0.297981	0.180678	0.31609	0.429519	0.384438	0.299827	0.395971	0.408398	0.286938	0.542212	1
E9Q3E2	Synaptopodin OS=Mus musculus GN=Synpo PE=1 SV=1	19	2.609	1.38	1.28903	0.366288	1074.7	767.9	845.9	676.9	2636.2	1462.8	2636.2	1677.1	0.663436	0.312625	0.604387	0.773865	0.731262	0.551127	0.7532	0.726017	0.386341	0.413029	1
P14131	40S ribosomal protein S16 OS=Mus musculus GN=Rps16 PE=1 SV=4	12	2.61	1.38	1.28953	0.366841	621.8	486.4	552.1	440.4	1437.1	1212.5	1437.1	1272.6	0.383851	0.198021	0.39447	0.503487	0.398641	0.456823	0.4106	0.550909	0.287267	0.541714	1
P27659	60S ribosomal protein L3 OS=Mus musculus GN=Rpl3 PE=1 SV=3	11	2.626	1.39	1.29743	0.375658	691	479.3	620.5	505.1	1730.5	862	1730.5	1249.4	0.42657	0.195131	0.443341	0.577455	0.480028	0.324768	0.494429	0.540866	0.611379	0.21369	1
Q61792	LIM and SH3 domain protein 1 OS=Mus musculus GN=Lasp1 PE=1 SV=1	8	2.628	1.39	1.29842	0.376756	356.7	234.8	285.7	173.8	879.7	526.7	879.7	526.7	0.220199	0.0955909	0.20413	0.198697	0.244022	0.19844	0.251343	0.228009	0.149271	0.826026	1
Q99LC3	NADH dehydrogenase [ubiquinone] 1 alpha subcomplex subunit 10, mitochondrial OS=Mus musculus GN=Ndufa10 PE=1 SV=1	10	2.63	1.4	1.29941	0.377854	383.7	292.1	280.6	225.7	809.5	700.5	809.5	700.5	0.236866	0.118919	0.200486	0.258031	0.224549	0.263921	0.231286	0.303247	0.192307	0.716005	1
Q9WUM4	Coronin-1C OS=Mus musculus GN=Coro1c PE=1 SV=2	14	2.641	1.4	1.30484	0.383875	574.8	434.8	458	354.2	1245.5	1061.3	1245.5	1115.4	0.354837	0.177014	0.327236	0.404939	0.345492	0.399857	0.355857	0.482857	0.21803	0.661484	1
Q80TZ3	Putative tyrosine-protein phosphatase auxilin OS=Mus musculus GN=Dnajc6 PE=1 SV=2	10	2.642	1.4	1.30534	0.384421	319.5	245.3	259.4	215	815.5	508.4	815.5	544.5	0.197234	0.0998657	0.185339	0.245799	0.226214	0.191545	0.233	0.235714	0.263013	0.580023	1
Q3UGX2	Spectrin beta 1 OS=Mus musculus GN=Sptb PE=1 SV=1	16	2.647	1.4	1.30781	0.387149	240.7	187.8	223.6	172	638.8	460.7	638.8	460.7	0.148589	0.0764565	0.15976	0.196639	0.177198	0.173574	0.182514	0.199437	0.193039	0.714355	1
O88569	Heterogeneous nuclear ribonucleoproteins A2/B1 OS=Mus musculus GN=Hnrnpa2b1 PE=1 SV=2	12	2.653	1.41	1.31077	0.390415	499.9	296.4	368.5	321.2	993.6	801.2	993.6	838.5	0.308599	0.120669	0.26329	0.367212	0.275617	0.301861	0.283886	0.362987	0.491458	0.308514	1
A0A087WP80	Limbic system-associated membrane protein OS=Mus musculus GN=Lsamp PE=1 SV=1	8	2.665	1.41	1.3167	0.396926	208.3	153.3	187.1	157.5	577.8	362.2	577.8	362.2	0.128588	0.0624109	0.133681	0.180062	0.160277	0.136463	0.165086	0.156797	0.298428	0.525161	1
A0A0R4J117	Immunoglobulin superfamily member 8 OS=Mus musculus GN=Igsf8 PE=1 SV=1	10	2.667	1.42	1.31769	0.398009	327.4	229.7	268.1	227.3	731.2	530.6	731.2	599	0.202111	0.0935146	0.191555	0.259861	0.202829	0.19991	0.208914	0.259307	0.437332	0.359189	1
P62812	Gamma-aminobutyric acid receptor subunit alpha-1 OS=Mus musculus GN=Gabra1 PE=1 SV=1	10	2.668	1.42	1.31818	0.398549	675.8	511.1	540.6	422.4	1538.5	1229.2	1482.6	1326.4	0.417186	0.208077	0.386253	0.482908	0.426768	0.463115	0.4236	0.574199	0.201264	0.696235	1
Q91V61	Sideroflexin-3 OS=Mus musculus GN=Sfxn3 PE=1 SV=1	12	2.673	1.42	1.32065	0.401251	611.9	469.9	527.7	419.7	1541.2	1056.7	1541.2	1149.2	0.377739	0.191304	0.377036	0.479822	0.427517	0.398124	0.440343	0.497489	0.232974	0.632692	1
P62267	40S ribosomal protein S23 OS=Mus musculus GN=Rps23 PE=1 SV=3	11	2.679	1.42	1.32362	0.404485	879.2	587.9	565.3	433.6	1745.7	1523.7	1565.4	1523.7	0.54275	0.239344	0.403901	0.495713	0.484244	0.574071	0.447257	0.65961	0.191337	0.718202	1
O88737	Protein bassoon OS=Mus musculus GN=Bsn PE=1 SV=4	24	2.69	1.43	1.32905	0.410397	1240	928.6	892.4	724.7	3000.9	1757.5	2998.2	1999.7	0.765479	0.378048	0.637611	0.828513	0.832427	0.662158	0.856629	0.865671	0.218978	0.659599	1
Q3UHD9	Arf-GAP with GTPase, ANK repeat and PH domain-containing protein 2 OS=Mus musculus GN=Agap2 PE=1 SV=1	9	2.691	1.43	1.32955	0.410933	131.2	105.3	116.2	89.7	351.3	229.5	351.3	252.3	0.0809927	0.0428694	0.0830237	0.102549	0.097448	0.0864667	0.100371	0.109221	0.166046	0.779771	1
P60335	Poly(rC)-binding protein 1 OS=Mus musculus GN=Pcbp1 PE=1 SV=1	12	2.697	1.43	1.33251	0.414146	1261	1028.6	1168.1	774.5	3526.8	2478.1	3526.8	2478.1	0.778443	0.41876	0.834596	0.885446	0.978308	0.933652	1.00766	1.07277	0.0498481	1.30235	0.999997
P05063	Fructose-bisphosphate aldolase C OS=Mus musculus GN=Aldoc PE=1 SV=4	26	2.701	1.43	1.33449	0.416284	591	440.6	489.7	408.2	1330.7	1182.5	1330.7	1182.5	0.364837	0.179375	0.349886	0.466674	0.369126	0.44552	0.3802	0.511905	0.251078	0.600191	1
P63330	Serine/threonine-protein phosphatase 2A catalytic subunit alpha isoform OS=Mus musculus GN=Ppp2ca PE=1 SV=1	14	2.721	1.44	1.34437	0.426928	314.1	216.6	284.7	229.8	835.3	502.9	835.3	579.7	0.193901	0.0881814	0.203415	0.262719	0.231706	0.189473	0.238657	0.250952	0.333837	0.476465	1
Q9QYB8	Beta-adducin OS=Mus musculus GN=Add2 PE=1 SV=4	10	2.722	1.44	1.34486	0.427458	161.9	123.8	126.7	109.8	395.3	293.9	395.3	293.9	0.0999444	0.050401	0.0905259	0.125529	0.109653	0.11073	0.112943	0.127229	0.194621	0.71081	1
P09411	Phosphoglycerate kinase 1 OS=Mus musculus GN=Pgk1 PE=1 SV=4	24	2.726	1.45	1.34684	0.429576	1467.3	1044.5	1278.4	1017.4	3325.7	2982.1	3260.9	3044	0.905797	0.425233	0.913404	1.16314	0.922524	1.12354	0.931686	1.31775	0.264638	0.577348	1
P56391	Cytochrome c oxidase subunit 6B1 OS=Mus musculus GN=Cox6b1 PE=1 SV=2	9	2.732	1.45	1.3498	0.432748	433.8	238.2	273.3	202.5	828.6	438.8	828.6	586.3	0.267794	0.0969751	0.19527	0.231508	0.229847	0.165323	0.236743	0.25381	0.591443	0.228087	1
Q9CWF2	Tubulin beta-2B chain OS=Mus musculus GN=Tubb2b PE=1 SV=1	162	2.737	1.45	1.35227	0.435386	140	105.9	140.1	112.5	380.6	310.1	380.6	310.1	0.0864251	0.0431136	0.1001	0.128616	0.105576	0.116834	0.108743	0.134242	0.206719	0.684619	1
Q9JIA1	Leucine-rich glioma-inactivated protein 1 OS=Mus musculus GN=Lgi1 PE=1 SV=1	15	2.741	1.45	1.35425	0.437493	1343.3	992.6	1198	978.3	3496.1	2265.6	3496.1	2555.4	0.829249	0.404104	0.855959	1.11844	0.969792	0.853591	0.998886	1.10623	0.293808	0.531936	1
Q3TEA8	Heterochromatin protein 1-binding protein 3 OS=Mus musculus GN=Hp1bp3 PE=1 SV=1	9	2.745	1.46	1.35623	0.439597	338.3	276.5	277.9	227.1	861	672.6	861	672.6	0.20884	0.112568	0.198557	0.259632	0.238835	0.25341	0.246	0.291169	0.10446	0.981052	1
P32037	Solute carrier family 2, facilitated glucose transporter member 3 OS=Mus musculus GN=Slc2a3 PE=1 SV=1	8	2.747	1.46	1.35721	0.440648	72.9	54.9	50.1	37.6	175.8	118.1	175.8	118.1	0.0450028	0.0223507	0.0357959	0.0429862	0.0487656	0.0444955	0.0502286	0.0511255	0.0633413	1.19831	0.999999
P27661	Histone H2AX OS=Mus musculus GN=H2afx PE=1 SV=2	15	2.748	1.46	1.35771	0.441173	1027.1	827.7	829.2	535.4	3386.6	1311.8	3386.6	1530.3	0.634051	0.33697	0.592455	0.612096	0.939417	0.494236	0.9676	0.662468	0.146842	0.83315	1
Q8R5H6	Wiskott-Aldrich syndrome protein family member 1 OS=Mus musculus GN=Wasf1 PE=1 SV=2	8	2.753	1.46	1.36018	0.443795	474.2	365.7	437.9	346.4	1359.3	785.2	1359.3	892.9	0.292734	0.148882	0.312875	0.396021	0.37706	0.295833	0.388371	0.386537	0.232351	0.633856	1
P62717	60S ribosomal protein L18a OS=Mus musculus GN=Rpl18a PE=1 SV=1	15	2.755	1.46	1.36117	0.444843	383.7	324.3	359.8	256.3	1138.7	777.8	1138.7	777.8	0.236866	0.132028	0.257073	0.293015	0.315867	0.293045	0.325343	0.33671	0.0492578	1.30753	0.999997
Q62108	Disks large homolog 4 OS=Mus musculus GN=Dlg4 PE=1 SV=1	19	2.757	1.46	1.36215	0.44589	689.7	510.4	679	538	2056.7	1194.1	2056.7	1350.1	0.425767	0.207792	0.485139	0.615068	0.570513	0.449891	0.587629	0.584459	0.255013	0.593438	1
A0A0G2JGS4	Calcium/calmodulin-dependent protein kinase type II subunit delta OS=Mus musculus GN=Camk2d PE=1 SV=1	28	2.761	1.47	1.36413	0.447982	470.1	292.6	372.7	367.2	1193	813.3	1193	874.6	0.290203	0.119122	0.26629	0.419801	0.330929	0.30642	0.340857	0.378615	0.34254	0.465289	1
Q99JR1	Sideroflexin-1 OS=Mus musculus GN=Sfxn1 PE=1 SV=3	14	2.761	1.47	1.36413	0.447982	608.8	570.1	661.2	520	1547.7	1709.4	1547.7	1740.2	0.375826	0.232097	0.472421	0.59449	0.42932	0.644036	0.4422	0.753333	0.226284	0.645346	1
P02301	Histone H3.3C OS=Mus musculus GN=H3f3c PE=3 SV=3	9	2.762	1.47	1.36462	0.448504	1285	1031.6	1184.5	941.6	3958.2	2179.8	3958.2	2354.3	0.793259	0.419981	0.846313	1.07648	1.09798	0.821264	1.13091	1.01918	0.177422	0.750994	1
Q8BYI9	Tenascin-R OS=Mus musculus GN=Tnr PE=1 SV=2	15	2.763	1.47	1.36512	0.449026	1221.1	1099	856	689.5	3246.2	2052.8	3246.2	2212.1	0.753812	0.447421	0.611603	0.78827	0.900472	0.773416	0.927486	0.957619	0.0340201	1.46826	0.999976
P12960	Contactin-1 OS=Mus musculus GN=Cntn1 PE=1 SV=1	38	2.765	1.47	1.36611	0.45007	1359.1	878.8	1094.7	942.3	3530	2029.4	3498.8	2254.6	0.839002	0.357774	0.782152	1.07728	0.979196	0.7646	0.999657	0.976017	0.339025	0.469768	1
Q8VDD5	Myosin-9 OS=Mus musculus GN=Myh9 PE=1 SV=4	18	2.766	1.47	1.3666	0.450592	95	70.5	64.9	52.4	224.9	100.1	224.9	155.6	0.0586456	0.0287017	0.0463704	0.0599063	0.0623856	0.0377138	0.0642571	0.0673593	0.37529	0.425633	1
P47963	60S ribosomal protein L13 OS=Mus musculus GN=Rpl13 PE=1 SV=3	8	2.772	1.47	1.36957	0.453718	281.4	212.6	265.7	209.7	751.2	490.6	751.2	577.9	0.173714	0.0865529	0.18984	0.239739	0.208377	0.184839	0.214629	0.250173	0.270476	0.567872	1
Q9JKC6	Cell cycle exit and neuronal differentiation protein 1 OS=Mus musculus GN=Cend1 PE=1 SV=1	8	2.775	1.47	1.37105	0.455278	992.7	788.3	840.9	652.3	2838.2	1730.4	2838.2	1798.6	0.612816	0.32093	0.600815	0.745741	0.787295	0.651948	0.810914	0.778615	0.0997088	1.00127	1
P10852	4F2 cell-surface antigen heavy chain OS=Mus musculus GN=Slc3a2 PE=1 SV=1	9	2.778	1.47	1.37253	0.456837	824.1	691.4	780.2	654	2191.3	1911.1	2148.8	1937.1	0.508735	0.28148	0.557445	0.747685	0.60785	0.720029	0.613943	0.838571	0.171003	0.766997	1
P14211	Calreticulin OS=Mus musculus GN=Calr PE=1 SV=1	8	2.784	1.48	1.37549	0.45995	558.5	349.7	451.6	365.3	1075.2	1188.9	1075.2	1188.9	0.344774	0.142369	0.322664	0.417629	0.298252	0.447932	0.3072	0.514675	0.323313	0.490377	1
P57780	Alpha-actinin-4 OS=Mus musculus GN=Actn4 PE=1 SV=1	17	2.785	1.48	1.37599	0.460468	99.3	69.1	99.5	65.6	250.4	212.6	250.4	212.6	0.0613001	0.0281317	0.0710917	0.0749971	0.0694591	0.0800995	0.0715429	0.0920346	0.151713	0.818978	1
F8VPK5	Rho-associated protein kinase OS=Mus musculus GN=Rock2 PE=1 SV=1	8	2.791	1.48	1.37895	0.463573	379.2	281.6	341.4	274.4	1069.3	663.3	1069.3	700.4	0.234089	0.114644	0.243927	0.313708	0.296616	0.249906	0.305514	0.303203	0.201121	0.696542	1
A0A0J9YUL3	Septin 11, isoform CRA_b OS=Mus musculus GN=Sept11 PE=1 SV=1	17	2.794	1.48	1.38043	0.465123	293.7	181	217.3	163	683.9	436.2	683.9	448.9	0.181307	0.0736881	0.155259	0.18635	0.189709	0.164343	0.1954	0.194329	0.222866	0.651955	1
Q8CA95	cAMP and cAMP-inhibited cGMP 3',5'-cyclic phosphodiesterase 10A OS=Mus musculus GN=Pde10a PE=1 SV=2	13	2.795	1.48	1.38093	0.465639	1032.7	841	930.3	752.2	2925.6	1814.6	2925.6	2089.6	0.637508	0.342385	0.66469	0.859952	0.81154	0.683671	0.835886	0.904589	0.167154	0.776883	1
O88342	WD repeat-containing protein 1 OS=Mus musculus GN=Wdr1 PE=1 SV=3	8	2.8	1.49	1.3834	0.468218	465.6	363.6	387.9	310.7	1028.5	1074.8	1028.5	1074.8	0.287425	0.148028	0.277151	0.355207	0.285298	0.404943	0.293857	0.465281	0.172285	0.763753	1
Q5SQX6	Cytoplasmic FMR1-interacting protein 2 OS=Mus musculus GN=Cyfip2 PE=1 SV=2	25	2.801	1.49	1.38389	0.468733	1543.5	1296.6	1323.7	1028.9	4636.5	2323	4636.5	2904.2	0.952837	0.527867	0.94577	1.17629	1.28613	0.875217	1.32471	1.25723	0.146348	0.834612	1
Q9Z2Y3	Homer protein homolog 1 OS=Mus musculus GN=Homer1 PE=1 SV=2	14	2.801	1.49	1.38389	0.468733	578.3	423.8	418.7	325.9	1375.7	1012.3	1375.7	1012.3	0.356997	0.172536	0.299157	0.372585	0.381609	0.381396	0.393057	0.438225	0.0835093	1.07827	1
P12787	Cytochrome c oxidase subunit 5A, mitochondrial OS=Mus musculus GN=Cox5a PE=1 SV=2	11	2.802	1.49	1.38439	0.469248	918.8	676.4	722.7	518.9	2223.5	1726.6	2223.5	1726.6	0.567196	0.275374	0.516362	0.593232	0.616782	0.650516	0.635286	0.747446	0.0674055	1.1713	0.999999
Q04447	Creatine kinase B-type OS=Mus musculus GN=Ckb PE=1 SV=1	19	2.809	1.49	1.38785	0.472847	2222.4	1513.7	1691.3	1362.4	4651.3	4200.6	4651.3	4341.8	1.37194	0.616252	1.20842	1.55756	1.29024	1.58262	1.32894	1.87957	0.224402	0.648974	1
Q8BWF0	Succinate-semialdehyde dehydrogenase, mitochondrial OS=Mus musculus GN=Aldh5a1 PE=1 SV=1	8	2.809	1.49	1.38785	0.472847	752.2	527.8	576.4	425	1758.5	1364.9	1758.5	1364.9	0.46435	0.214876	0.411832	0.485881	0.487795	0.514242	0.502429	0.590866	0.0968652	1.01383	1
O55023	Inositol monophosphatase 1 OS=Mus musculus GN=Impa1 PE=1 SV=1	10	2.811	1.49	1.38883	0.473874	417	334.2	391.4	314.9	1180.4	870.3	1180.4	875.7	0.257423	0.136058	0.279651	0.360009	0.327434	0.327895	0.337257	0.379091	0.127772	0.893565	1
A2AQR0	Glycerol-3-phosphate dehydrogenase OS=Mus musculus GN=Gpd2 PE=1 SV=1	17	2.815	1.49	1.39081	0.475926	326.1	258.2	309.7	241.8	902.3	702.2	902.3	702.2	0.201309	0.105117	0.221278	0.276438	0.250291	0.264562	0.2578	0.303983	0.120413	0.919327	1
Q9D8N0	Elongation factor 1-gamma OS=Mus musculus GN=Eef1g PE=1 SV=3	16	2.817	1.49	1.3918	0.47695	1288	1021.9	1191.8	884.8	3510	2752.5	3510	2752.5	0.795111	0.416032	0.851529	1.01155	0.973648	1.03704	1.00286	1.19156	0.0813701	1.08954	1
F8WIV5	Dynamin-2 OS=Mus musculus GN=Dnm2 PE=1 SV=2	35	2.82	1.5	1.39328	0.478486	77.3	63.3	74.9	53.9	240.3	156.9	240.3	156.9	0.047719	0.0257705	0.0535153	0.0616211	0.0666574	0.0591139	0.0686571	0.0679221	0.0604335	1.21872	0.999999
E9QLL2	Dynamin-3 OS=Mus musculus GN=Dnm3 PE=1 SV=1	27	2.82	1.5	1.39328	0.478486	178.7	131.6	150.2	121.2	483.8	325	483.8	325	0.110315	0.0535765	0.107316	0.138562	0.134202	0.122447	0.138229	0.140693	0.134699	0.870636	1
P50518	V-type proton ATPase subunit E 1 OS=Mus musculus GN=Atp6v1e1 PE=1 SV=2	19	2.825	1.5	1.39575	0.481042	1581.8	1212.7	1226.3	861.7	4397.4	2698.3	4397.4	2698.3	0.97648	0.49371	0.876179	0.985138	1.21981	1.01662	1.2564	1.1681	0.0399472	1.39851	0.999992
P47857	ATP-dependent 6-phosphofructokinase, muscle type OS=Mus musculus GN=Pfkm PE=1 SV=3	18	2.827	1.5	1.39674	0.482063	709.3	532.5	611.8	479.4	1849.1	1342.3	1849.1	1408	0.437867	0.216789	0.437125	0.548074	0.512926	0.505727	0.528314	0.609524	0.129273	0.888492	1
P63017	Heat shock cognate 71 kDa protein OS=Mus musculus GN=Hspa8 PE=1 SV=1	61	2.829	1.5	1.39773	0.483083	7632.4	4573.7	5592.5	4612.4	17354.2	10308	17354.2	11898.6	4.71165	1.86203	3.99578	5.27312	4.81393	3.88366	4.95834	5.15091	0.388898	0.410164	1
P62874	Guanine nucleotide-binding protein G(I)/G(S)/G(T) subunit beta-1 OS=Mus musculus GN=Gnb1 PE=1 SV=3	28	2.83	1.5	1.39822	0.483593	249.1	160.3	228.2	189.3	710.7	486.8	710.7	486.8	0.153775	0.0652608	0.163047	0.216417	0.197143	0.183407	0.203057	0.210736	0.175192	0.756485	1
Q99KI0	Aconitate hydratase, mitochondrial OS=Mus musculus GN=Aco2 PE=1 SV=1	57	2.834	1.5	1.4002	0.48563	2747.4	2085.2	2396.7	1930.7	6548.3	5883.5	6525.2	6150.1	1.69603	0.848919	1.71242	2.20727	1.81645	2.21668	1.86434	2.66238	0.177765	0.750153	1
P41105	60S ribosomal protein L28 OS=Mus musculus GN=Rpl28 PE=1 SV=2	9	2.838	1.5	1.40217	0.487665	614.1	407	540	467.3	1830.6	1103.9	1830.6	1110.2	0.379097	0.165696	0.385825	0.53424	0.507795	0.415907	0.523029	0.480606	0.195746	0.708307	1
P38647	Stress-70 protein, mitochondrial OS=Mus musculus GN=Hspa9 PE=1 SV=3	24	2.839	1.51	1.40267	0.488174	1170.4	774.6	908.3	721.2	2625	2160.1	2625	2160.1	0.722514	0.315352	0.648971	0.824511	0.728155	0.813842	0.75	0.935108	0.185263	0.732211	1
P61161	Actin-related protein 2 OS=Mus musculus GN=Actr2 PE=1 SV=1	11	2.847	1.51	1.40662	0.492233	414.8	312.4	362.1	309.7	1091.1	840.3	1091.1	840.3	0.256065	0.127183	0.258717	0.354064	0.302663	0.316593	0.311743	0.363766	0.174757	0.757566	1
Q61753	D-3-phosphoglycerate dehydrogenase OS=Mus musculus GN=Phgdh PE=1 SV=3	15	2.849	1.51	1.40761	0.493246	540.8	410.7	489.4	420.2	1463.7	1085	1463.7	1140.7	0.333848	0.167203	0.349671	0.480393	0.406019	0.408786	0.4182	0.49381	0.193267	0.713842	1
P27773	Protein disulfide-isomerase A3 OS=Mus musculus GN=Pdia3 PE=1 SV=2	9	2.849	1.51	1.40761	0.493246	65.3	44.6	52.5	49	135.8	153.8	135.8	153.8	0.0403111	0.0181574	0.0375107	0.0560192	0.0376699	0.0579459	0.0388	0.0665801	0.290305	0.537146	1
Q6ZWZ7	60S ribosomal protein L17 OS=Mus musculus GN=Rpl17 PE=1 SV=1	8	2.85	1.51	1.4081	0.493753	478.3	308.9	423.4	350.3	1128.5	1067.5	1128.5	1067.5	0.295265	0.125758	0.302515	0.40048	0.313037	0.402193	0.322429	0.462121	0.210839	0.676048	1
B2RSH2	Guanine nucleotide-binding protein G(i) subunit alpha-1 OS=Mus musculus GN=Gnai1 PE=1 SV=1	12	2.855	1.51	1.41057	0.496281	718.9	510.8	619.1	468.8	1804.4	1428.4	1804.4	1428.4	0.443793	0.207955	0.442341	0.535955	0.500527	0.538166	0.515543	0.618355	0.119653	0.922078	1
P67778	Prohibitin OS=Mus musculus GN=Phb PE=1 SV=1	12	2.856	1.51	1.41107	0.496787	1022.1	713.4	840.1	694.1	2522.5	1883.4	2522.5	1938.1	0.630965	0.290437	0.600243	0.793529	0.699723	0.709592	0.720714	0.839004	0.187742	0.726439	1
P61028	Ras-related protein Rab-8B OS=Mus musculus GN=Rab8b PE=1 SV=1	10	2.858	1.52	1.41206	0.497797	1365	961.1	1288.2	942.1	3876.3	2418.4	3876.3	2609	0.842645	0.39128	0.920406	1.07705	1.07526	0.91116	1.10751	1.12944	0.161321	0.79231	1
Q60930	Voltage-dependent anion-selective channel protein 2 OS=Mus musculus GN=Vdac2 PE=1 SV=2	14	2.868	1.52	1.417	0.502836	1846.5	1278.5	1478.7	1131.4	5054.2	2283.9	5054.2	3076.3	1.13989	0.520498	1.05652	1.29347	1.402	0.860485	1.44406	1.33173	0.278213	0.555623	1
Q68FG2	Protein Sptbn2 OS=Mus musculus GN=Sptbn2 PE=1 SV=1	80	2.869	1.52	1.41749	0.503339	2943.9	2328.3	2477	1942.4	8209.3	5475.5	8209.3	5781.6	1.81733	0.947889	1.76979	2.22065	2.2772	2.06296	2.34551	2.50286	0.0744635	1.12806	1
Q9CR62	Mitochondrial 2-oxoglutarate/malate carrier protein OS=Mus musculus GN=Slc25a11 PE=1 SV=3	10	2.871	1.52	1.41848	0.504344	770.9	607.1	635.5	468	2088	1504	2088	1523.2	0.475894	0.24716	0.454058	0.535041	0.579196	0.566649	0.596571	0.659394	0.0399214	1.39879	0.999992
P48722	Heat shock 70 kDa protein 4L OS=Mus musculus GN=Hspa4l PE=1 SV=2	12	2.879	1.53	1.42243	0.508358	478.3	350.8	374.8	319.2	1151.1	946.8	1151.1	946.8	0.295265	0.142816	0.267791	0.364925	0.319307	0.356718	0.328886	0.40987	0.140384	0.852682	1
Q8K310	Matrin-3 OS=Mus musculus GN=Matr3 PE=1 SV=1	16	2.886	1.53	1.42589	0.511862	1214.5	825.6	844	693.8	2793.9	2047.1	2793.9	2076.9	0.749738	0.336115	0.603029	0.793186	0.775007	0.771268	0.798257	0.899091	0.126741	0.897083	1
Q61553	Fascin OS=Mus musculus GN=Fscn1 PE=1 SV=4	26	2.889	1.53	1.42737	0.513361	1483.5	872.7	1097.7	882.6	2939.8	2625.7	2939.8	2749.8	0.915797	0.35529	0.784296	1.00903	0.815479	0.989262	0.839943	1.19039	0.295812	0.528984	1
Q3V117	ATP-citrate synthase OS=Mus musculus GN=Acly PE=1 SV=1	25	2.892	1.53	1.42885	0.514858	1789.5	1365.9	1526.2	1144.7	5041	3341.5	5041	3458.1	1.1047	0.55608	1.09045	1.30868	1.39834	1.25895	1.44029	1.49701	0.0632968	1.19862	0.999999
P62242	40S ribosomal protein S8 OS=Mus musculus GN=Rps8 PE=1 SV=2	11	2.894	1.53	1.42984	0.515856	740.1	475.5	593.1	495.8	1953	1146.6	1953	1261.4	0.45688	0.193584	0.423764	0.566823	0.541748	0.431995	0.558	0.546061	0.240076	0.619651	1
P62715	Serine/threonine-protein phosphatase 2A catalytic subunit beta isoform OS=Mus musculus GN=Ppp2cb PE=1 SV=1	13	2.899	1.54	1.43231	0.518346	810	625.2	743.5	569.9	2427.3	1454.1	2427.3	1609.3	0.500031	0.254529	0.531223	0.651538	0.673315	0.547849	0.693514	0.696667	0.111844	0.951388	1
Q9JIS5	Synaptic vesicle glycoprotein 2A OS=Mus musculus GN=Sv2a PE=1 SV=1	15	2.901	1.54	1.4333	0.519341	494.1	440.2	516.3	360.1	1605.1	1110.2	1605.1	1140.4	0.305019	0.179213	0.368891	0.411684	0.445243	0.41828	0.4586	0.49368	0.040766	1.3897	0.999993
Q9R0P5	Destrin OS=Mus musculus GN=Dstn PE=1 SV=3	14	2.911	1.54	1.43824	0.524306	447.8	384.7	431.6	309.3	1358.1	1035.8	1358.1	1035.8	0.276437	0.156618	0.308374	0.353607	0.376727	0.390249	0.388029	0.448398	0.0304676	1.51616	0.99995
Q8CI94	Glycogen phosphorylase, brain form OS=Mus musculus GN=Pygb PE=1 SV=3	18	2.919	1.55	1.44219	0.528265	1597.3	1052	1214.6	977.1	3564.8	3054.7	3564.8	3054.7	0.986049	0.428286	0.867819	1.11707	0.988849	1.15089	1.01851	1.32238	0.158023	0.801279	1
Q9CPQ8	ATP synthase subunit g, mitochondrial OS=Mus musculus GN=Atp5l PE=1 SV=1	10	2.919	1.55	1.44219	0.528265	749.3	584.9	684.5	572.5	2129.9	1529.4	2129.9	1601.1	0.462559	0.238122	0.489068	0.65451	0.590818	0.576219	0.608543	0.693117	0.131739	0.880285	1
Q8CBE3	WD repeat-containing protein 37 OS=Mus musculus GN=Wdr37 PE=1 SV=1	8	2.919	1.55	1.44219	0.528265	512.1	366	396.7	339	1300.7	951.1	1300.7	951.1	0.316131	0.149005	0.283438	0.387561	0.360804	0.358338	0.371629	0.411732	0.125604	0.900996	1
P19246	Neurofilament heavy polypeptide OS=Mus musculus GN=Nefh PE=1 SV=3	38	2.92	1.55	1.44269	0.528759	960.3	717.2	781.1	577	2506	1906.1	2506	1906.1	0.592814	0.291984	0.558088	0.659655	0.695146	0.718145	0.716	0.825152	0.0477423	1.3211	0.999997
P19783	Cytochrome c oxidase subunit 4 isoform 1, mitochondrial OS=Mus musculus GN=Cox4i1 PE=1 SV=2	20	2.92	1.55	1.44269	0.528759	1260.8	1097.8	1229.1	945.4	3888.9	2861	3888.9	2958.3	0.77832	0.446932	0.878179	1.08083	1.07875	1.07791	1.11111	1.28065	0.0518295	1.28542	0.999998
Q9ES97	Reticulon-3 OS=Mus musculus GN=Rtn3 PE=1 SV=2	19	2.921	1.55	1.44318	0.529253	724	663.2	804.1	682.9	2468.7	1634.5	2468.7	1708.8	0.446941	0.27	0.574521	0.780725	0.684799	0.615816	0.705343	0.73974	0.178953	0.747261	1
P05201	Aspartate aminotransferase, cytoplasmic OS=Mus musculus GN=Got1 PE=1 SV=3	46	2.929	1.55	1.44713	0.533199	3422.2	2542	3143.7	2657.3	8761.3	8180.4	8761.3	8180.4	2.1126	1.03489	2.24614	3.03796	2.43032	3.08206	2.50323	3.5413	0.16046	0.794633	1
P05202	Aspartate aminotransferase, mitochondrial OS=Mus musculus GN=Got2 PE=1 SV=1	49	2.94	1.56	1.45257	0.538607	4197.6	3126.2	4124.4	3400.3	11446.7	10307.8	11446.7	10586.5	2.59127	1.27273	2.94684	3.88739	3.17523	3.88358	3.27049	4.5829	0.146369	0.834552	1
P63038	60 kDa heat shock protein, mitochondrial OS=Mus musculus GN=Hspd1 PE=1 SV=1	27	2.94	1.56	1.45257	0.538607	1939.7	1333.9	1590.3	1220.2	5310.2	3248.8	5310.2	3451.9	1.19742	0.543053	1.13625	1.39499	1.47301	1.22402	1.5172	1.49433	0.116195	0.934811	1
Q9D8E6	60S ribosomal protein L4 OS=Mus musculus GN=Rpl4 PE=1 SV=3	13	2.944	1.56	1.45455	0.540568	560.9	381.7	520	429.7	1755.8	863.3	1755.8	1103.3	0.346256	0.155396	0.371535	0.491254	0.487046	0.325258	0.501657	0.477619	0.234426	0.629994	1
P01831	Thy-1 membrane glycoprotein OS=Mus musculus GN=Thy1 PE=1 SV=1	12	2.947	1.56	1.45603	0.542038	630.8	487.8	501.8	436.7	2241	849.3	2241	948.4	0.389407	0.198591	0.358531	0.499257	0.621637	0.319983	0.640286	0.410563	0.222682	0.652314	1
O35129	Prohibitin-2 OS=Mus musculus GN=Phb2 PE=1 SV=1	14	2.952	1.56	1.4585	0.544483	1321.3	812.4	1117.1	925.8	3388.9	2660	3388.9	2660	0.815668	0.330741	0.798157	1.05842	0.940055	1.00219	0.968257	1.15152	0.147361	0.831619	1
Q9Z1B3	1-phosphatidylinositol 4,5-bisphosphate phosphodiesterase beta-1 OS=Mus musculus GN=Plcb1 PE=1 SV=2	16	2.955	1.56	1.45998	0.545949	778	629.6	671.7	577.9	2185.9	1641.3	2185.9	1689.6	0.480277	0.25632	0.479923	0.660684	0.606352	0.618378	0.624543	0.731429	0.0917585	1.03735	1
F6VW30	14-3-3 protein theta (Fragment) OS=Mus musculus GN=Ywhaq PE=1 SV=1	29	2.956	1.56	1.46047	0.546437	392.8	334.6	363.8	302.1	1067.3	996.6	1067.3	996.6	0.242484	0.136221	0.259931	0.345376	0.296061	0.37548	0.304943	0.431429	0.0948753	1.02285	1
Q00PI9	Heterogeneous nuclear ribonucleoprotein U-like protein 2 OS=Mus musculus GN=Hnrnpul2 PE=1 SV=2	12	2.96	1.57	1.46245	0.548388	1048.9	715.5	857	653	2758.1	1889.5	2758.1	1947.7	0.647509	0.291292	0.612318	0.746542	0.765076	0.711891	0.788029	0.84316	0.0947914	1.02323	1
Q61937	Nucleophosmin OS=Mus musculus GN=Npm1 PE=1 SV=1	8	2.96	1.57	1.46245	0.548388	534.8	376.2	403	321.2	1404.1	946.1	1404.1	946.1	0.330144	0.153157	0.287939	0.367212	0.389487	0.356454	0.401171	0.409567	0.0729001	1.13727	1
Q61990	Poly(rC)-binding protein 2 OS=Mus musculus GN=Pcbp2 PE=1 SV=1	11	2.963	1.57	1.46393	0.549849	233.6	180.7	193.4	137.3	670.5	406.8	670.5	457.5	0.144206	0.0735659	0.138182	0.156968	0.185992	0.153267	0.191571	0.198052	0.0432088	1.36443	0.999994
Q8BG33	Neurotrimin OS=Mus musculus GN=Ntm PE=1 SV=1	17	2.975	1.57	1.46986	0.55568	1137.4	758.2	857.3	688.2	3179.5	1640.3	3179.5	1809.4	0.702142	0.308676	0.612532	0.786784	0.881969	0.618002	0.908429	0.78329	0.163889	0.785449	1
P17183	Gamma-enolase OS=Mus musculus GN=Eno2 PE=1 SV=2	11	2.978	1.57	1.47134	0.557134	1936.9	1062.2	1351.5	1003.1	4427.4	2721.5	4427.4	2875.6	1.19569	0.432439	0.965633	1.14679	1.22813	1.02536	1.26497	1.24485	0.212655	0.672324	1
H3BIV5	A-kinase anchor protein 5 OS=Mus musculus GN=Akap5 PE=1 SV=1	8	2.978	1.57	1.47134	0.557134	976	715.8	724.8	625.7	2507.7	1834.6	2507.7	1834.6	0.602506	0.291414	0.517862	0.715331	0.695617	0.691206	0.716486	0.794199	0.0834755	1.07844	1
A0A1B0GS68	Fms-related tyrosine kinase 3 ligand OS=Mus musculus GN=Flt3l PE=4 SV=1	9	2.979	1.57	1.47184	0.557619	292	190.8	264.7	210.5	919.6	370	919.6	537.6	0.180258	0.0776778	0.189125	0.240654	0.25509	0.139402	0.262743	0.232727	0.298275	0.525383	1
D3Z1N9	MCG9889 OS=Mus musculus GN=Gm10709 PE=4 SV=1	9	2.991	1.58	1.47777	0.563419	598.5	423.9	499.4	426.2	1574.2	1218.3	1563.4	1218.3	0.369467	0.172577	0.356816	0.487253	0.436671	0.459008	0.446686	0.527403	0.126398	0.898261	1
Q6P1F6	Serine/threonine-protein phosphatase 2A 55 kDa regulatory subunit B alpha isoform OS=Mus musculus GN=Ppp2r2a PE=1 SV=1	8	2.995	1.58	1.47974	0.565347	220.1	154.4	160	146.7	595.6	335.1	595.6	372.1	0.135873	0.0628588	0.114318	0.167715	0.165215	0.126253	0.170171	0.161082	0.192718	0.715078	1
Q9Z1G4	V-type proton ATPase 116 kDa subunit a isoform 1 OS=Mus musculus GN=Atp6v0a1 PE=1 SV=3	24	2.996	1.58	1.48024	0.565828	922.8	759.4	931.9	699.9	2950.1	2072.1	2950.1	2132.4	0.569665	0.309164	0.665833	0.80016	0.818336	0.780687	0.842886	0.923117	0.0562094	1.25019	0.999999
Q01065	Calcium/calmodulin-dependent 3',5'-cyclic nucleotide phosphodiesterase 1B OS=Mus musculus GN=Pde1b PE=1 SV=2	11	2.997	1.58	1.48073	0.56631	1395.9	1213.4	1294.3	1050.1	4443.8	3008	4443.8	3173.5	0.86172	0.493995	0.924764	1.20053	1.23268	1.1333	1.26966	1.37381	0.0473638	1.32455	0.999997
P84309	Adenylate cyclase type 5 OS=Mus musculus GN=Adcy5 PE=1 SV=2	10	2.997	1.58	1.48073	0.56631	472.5	358.1	411.6	351.1	1217.9	1087.2	1217.9	1087.2	0.291685	0.145788	0.294084	0.401395	0.337836	0.409615	0.347971	0.470649	0.125391	0.901735	1
O55143	Sarcoplasmic/endoplasmic reticulum calcium ATPase 2 OS=Mus musculus GN=Atp2a2 PE=1 SV=2	42	3	1.59	1.48221	0.567753	2317.1	1794.1	2052.1	1598.1	6442.6	5072.6	6442.6	5144.6	1.4304	0.730408	1.4662	1.82703	1.78713	1.91116	1.84074	2.2271	0.0597353	1.22377	0.999999
E9Q9H0	Disks large homolog 1 OS=Mus musculus GN=Dlg1 PE=1 SV=1	14	3.002	1.59	1.4832	0.568715	247.3	179.7	225.7	205.1	674.7	618.4	674.7	618.4	0.152664	0.0731588	0.16126	0.23448	0.187157	0.232989	0.192771	0.267706	0.139162	0.856479	1
O54983	Ketimine reductase mu-crystallin OS=Mus musculus GN=Crym PE=1 SV=1	11	3.006	1.59	1.48518	0.570636	735.3	581.9	455.1	417.9	1677.3	1427.1	1677.3	1427.1	0.453917	0.236901	0.325164	0.477764	0.46527	0.537676	0.479229	0.617792	0.0623281	1.20532	0.999999
Q61598	Rab GDP dissociation inhibitor beta OS=Mus musculus GN=Gdi2 PE=1 SV=1	14	3.017	1.59	1.49061	0.575905	739.3	539.4	606.5	486	1778.6	1674.7	1778.6	1674.7	0.456386	0.219599	0.433338	0.555619	0.49337	0.630962	0.508171	0.724978	0.100938	0.995944	1
P51863	V-type proton ATPase subunit d 1 OS=Mus musculus GN=Atp6v0d1 PE=1 SV=2	19	3.018	1.59	1.49111	0.576384	895.1	802.3	886.1	756.2	3160.9	1910.6	3160.9	2048.5	0.552565	0.326629	0.633109	0.864525	0.87681	0.71984	0.903114	0.886797	0.077993	1.10794	1
Q9DB77	Cytochrome b-c1 complex subunit 2, mitochondrial OS=Mus musculus GN=Uqcrc2 PE=1 SV=1	40	3.026	1.6	1.49506	0.580203	4149.7	2783.1	3524.6	2678.9	9642.9	9274.5	9711.2	9315.7	2.5617	1.13305	2.51829	3.06265	2.67487	3.49427	2.77463	4.03277	0.127519	0.894426	1
P61264	Syntaxin-1B OS=Mus musculus GN=Stx1b PE=1 SV=1	15	3.027	1.6	1.49555	0.580679	1356.7	997.7	1182.7	950.6	3925.3	2688.1	3925.3	2754.3	0.837521	0.40618	0.845027	1.08677	1.08885	1.01277	1.12151	1.19234	0.0785988	1.10458	1
A2AWI7	Endophilin-B2 OS=Mus musculus GN=Sh3glb2 PE=1 SV=1	9	3.028	1.6	1.49605	0.581156	137.4	93.2	106	87.8	345.3	262.4	345.3	262.4	0.0848201	0.0379432	0.0757359	0.100377	0.0957836	0.0988622	0.0986571	0.113593	0.0994198	1.00253	1
Q8BTS0	DEAD (Asp-Glu-Ala-Asp) box polypeptide 5 OS=Mus musculus GN=Ddx5 PE=1 SV=1	11	3.033	1.6	1.49852	0.583536	956.6	602.2	780	596.7	2483.8	1739.4	2483.8	1739.4	0.59053	0.245165	0.557302	0.682177	0.688988	0.655339	0.709657	0.752987	0.108606	0.964146	1
Q64514	Tripeptidyl-peptidase 2 OS=Mus musculus GN=Tpp2 PE=1 SV=3	8	3.033	1.6	1.49852	0.583536	300.1	229.9	285	225.9	933.2	585	933.2	645.8	0.185258	0.0935961	0.20363	0.25826	0.258863	0.220405	0.266629	0.279567	0.0992472	1.00328	1
P46660	Alpha-internexin OS=Mus musculus GN=Ina PE=1 SV=3	73	3.043	1.61	1.50346	0.588285	6881.4	4063.6	4849.9	3694.7	15733.3	11284.4	15733.3	11600.8	4.24804	1.65436	3.4652	4.22396	4.3643	4.25153	4.49523	5.02199	0.1227	0.911156	1
P61164	Alpha-centractin OS=Mus musculus GN=Actr1a PE=1 SV=1	8	3.043	1.61	1.50346	0.588285	554.1	361.6	485.1	418.4	1641.4	1145	1641.4	1145	0.342058	0.147213	0.346599	0.478335	0.455312	0.431392	0.468971	0.495671	0.101598	0.993113	1
Q9DBJ1	Phosphoglycerate mutase 1 OS=Mus musculus GN=Pgam1 PE=1 SV=3	8	3.044	1.61	1.50395	0.588759	433.1	261	314	256.4	1016.6	747.1	1016.6	747.1	0.267362	0.106257	0.22435	0.293129	0.281997	0.281478	0.290457	0.32342	0.14335	0.843603	1
Q925N0	Sideroflexin-5 OS=Mus musculus GN=Sfxn5 PE=1 SV=2	15	3.045	1.61	1.50445	0.589233	444.1	310.1	397.5	300	1213	942	1213	942	0.274153	0.126247	0.28401	0.342975	0.336477	0.354909	0.346571	0.407792	0.075689	1.12097	1
P35486	Pyruvate dehydrogenase E1 component subunit alpha, somatic form, mitochondrial OS=Mus musculus GN=Pdha1 PE=1 SV=1	27	3.061	1.61	1.51235	0.596794	1179.6	800.8	702.7	573.3	2774.2	1801.4	2774.2	1900.5	0.728193	0.326019	0.502072	0.655425	0.769542	0.678698	0.792629	0.822727	0.0648258	1.18825	0.999999
P06745	Glucose-6-phosphate isomerase OS=Mus musculus GN=Gpi PE=1 SV=4	16	3.062	1.61	1.51285	0.597265	1590	1215.9	1658.2	1418.5	4403.8	4802.4	4403.8	4802.4	0.981542	0.495013	1.18477	1.6217	1.22158	1.80936	1.25823	2.07896	0.14879	0.827427	1
Q8C0M9	Isoaspartyl peptidase/L-asparaginase OS=Mus musculus GN=Asrgl1 PE=1 SV=1	9	3.065	1.62	1.51433	0.598678	504.6	347.1	416.1	359.3	1374.9	875.7	1374.9	1021.3	0.311501	0.14131	0.297299	0.410769	0.381387	0.32993	0.392829	0.442121	0.160946	0.79332	1
Q61548	Clathrin coat assembly protein AP180 OS=Mus musculus GN=Snap91 PE=1 SV=1	24	3.066	1.62	1.51482	0.599148	1214.4	853	1019.9	750.5	3512.9	2187.1	3512.9	2327.4	0.749676	0.34727	0.728708	0.858008	0.974452	0.824015	1.00369	1.00753	0.0569188	1.24474	0.999999
P48320	Glutamate decarboxylase 2 OS=Mus musculus GN=Gad2 PE=1 SV=1	8	3.066	1.62	1.51482	0.599148	650	559.9	717.3	479.7	2161.2	1553	2119.4	1614.4	0.401259	0.227944	0.512504	0.548417	0.599501	0.58511	0.605543	0.698874	0.0401564	1.39625	0.999992
P08551	Neurofilament light polypeptide OS=Mus musculus GN=Nefl PE=1 SV=5	73	3.067	1.62	1.51532	0.599619	4896.6	2967.5	3601.1	2653.9	11292.1	8746.7	11283.5	8909.9	3.02278	1.20812	2.57295	3.03407	3.13234	3.29542	3.22386	3.8571	0.0934486	1.02943	1
O08788	Dynactin subunit 1 OS=Mus musculus GN=Dctn1 PE=1 SV=3	9	3.067	1.62	1.51532	0.599619	538.6	428.7	463.7	371.3	1561.4	1197.5	1561.4	1197.5	0.33249	0.174531	0.331309	0.424488	0.433121	0.451172	0.446114	0.518398	0.0380295	1.41988	0.999989
Q91WD5	NADH dehydrogenase [ubiquinone] iron-sulfur protein 2, mitochondrial OS=Mus musculus GN=Ndufs2 PE=1 SV=1	9	3.069	1.62	1.5163	0.600559	295.1	193.9	250.3	211.1	804.4	618.6	804.4	618.6	0.182172	0.0789399	0.178837	0.24134	0.223135	0.233065	0.229829	0.267792	0.100488	0.997888	1
P83882	60S ribosomal protein L36a OS=Mus musculus GN=Rpl36a PE=1 SV=2	9	3.073	1.62	1.51828	0.602438	490.8	400.4	521.9	380.2	1336.8	1388	1336.8	1388	0.302982	0.163009	0.372892	0.434663	0.370818	0.522945	0.381943	0.600866	0.111407	0.953089	1
E9PUD2	Dynamin-1-like protein OS=Mus musculus GN=Dnm1l PE=1 SV=1	19	3.074	1.62	1.51877	0.602908	1830.3	1336.1	1530.7	1190	5094.3	3758.9	5094.3	3792.7	1.12988	0.543948	1.09367	1.36047	1.41312	1.41621	1.45551	1.64186	0.0478578	1.32005	0.999997
Q9Z1P6	NADH dehydrogenase [ubiquinone] 1 alpha subcomplex subunit 7 OS=Mus musculus GN=Ndufa7 PE=1 SV=3	12	3.077	1.62	1.52026	0.604315	659.1	452.9	489.2	435.8	1679.6	1249	1679.6	1249	0.406877	0.184383	0.349528	0.498228	0.465908	0.470575	0.479886	0.540693	0.106488	0.972698	1
P19096	Fatty acid synthase OS=Mus musculus GN=Fasn PE=1 SV=2	26	3.084	1.62	1.52372	0.607593	704.9	536.4	625.3	508.5	2020.2	1578.6	2020.2	1578.6	0.43515	0.218377	0.446771	0.581342	0.560388	0.594755	0.5772	0.683377	0.0613968	1.21185	0.999999
A2AS98	Nck-associated protein 1 OS=Mus musculus GN=Nckap1 PE=1 SV=1	25	3.085	1.63	1.52421	0.608061	1775.6	1310.7	1468.1	1163.1	5224.6	3113.4	5224.6	3505	1.09612	0.533607	1.04894	1.32971	1.44926	1.17301	1.49274	1.51732	0.0714657	1.1459	1
G5E8G3	MCG9827 OS=Mus musculus GN=Opcml PE=1 SV=1	17	3.095	1.63	1.52915	0.61273	400.2	260.5	323.3	278.1	1194.2	721	1194.2	721	0.247052	0.106054	0.230995	0.317938	0.331262	0.271645	0.3412	0.312121	0.106593	0.97227	1
P62281	40S ribosomal protein S11 OS=Mus musculus GN=Rps11 PE=1 SV=3	11	3.096	1.63	1.52964	0.613196	1186.4	834.2	1059.3	840.2	3480.9	2198.6	3480.9	2450.8	0.732391	0.339616	0.756859	0.960558	0.965576	0.828348	0.994543	1.06095	0.104559	0.980637	1
E9Q800	MICOS complex subunit MIC60 OS=Mus musculus GN=Immt PE=1 SV=1	45	3.101	1.63	1.53211	0.615524	2580.1	1977.1	2284.5	1834.9	7841.5	4976.2	7841.5	5539.2	1.59275	0.80491	1.63225	2.09775	2.17517	1.87484	2.24043	2.39792	0.0691005	1.16052	1
P80313	T-complex protein 1 subunit eta OS=Mus musculus GN=Cct7 PE=1 SV=1	16	3.101	1.63	1.53211	0.615524	721	560.6	651.8	524.2	2213.3	1573.1	2213.3	1588	0.445089	0.228229	0.465704	0.599291	0.613953	0.592683	0.632371	0.687446	0.0477927	1.32064	0.999997
P63085	Mitogen-activated protein kinase 1 OS=Mus musculus GN=Mapk1 PE=1 SV=3	12	3.102	1.63	1.53261	0.615989	697	492.7	580.3	457.9	2033.2	1271.7	2033.2	1353	0.430273	0.200586	0.414618	0.523494	0.563994	0.479127	0.580914	0.585714	0.0696125	1.15731	1
P11983	T-complex protein 1 subunit alpha OS=Mus musculus GN=Tcp1 PE=1 SV=3	16	3.105	1.63	1.53409	0.617384	1249.4	864.7	1038.8	765.4	3445	2513.8	3445	2513.8	0.771282	0.352034	0.742212	0.875043	0.955617	0.947103	0.984286	1.08823	0.0411748	1.38537	0.999993
Q8BG39	Synaptic vesicle glycoprotein 2B OS=Mus musculus GN=Sv2b PE=1 SV=1	13	3.105	1.63	1.53409	0.617384	824.4	615.2	797.8	678.1	2756.9	1642.7	2756.9	1891.4	0.50892	0.250458	0.57002	0.775237	0.764743	0.618906	0.787686	0.818788	0.106945	0.970839	1
O54991	Contactin-associated protein 1 OS=Mus musculus GN=Cntnap1 PE=1 SV=2	11	3.105	1.63	1.53409	0.617384	681.5	507.4	609.8	477.7	2062.2	1446.2	2062.2	1446.2	0.420705	0.206571	0.435696	0.54613	0.572039	0.544872	0.5892	0.626061	0.0480094	1.31867	0.999997
Q9R0P9	Ubiquitin carboxyl-terminal hydrolase isozyme L1 OS=Mus musculus GN=Uchl1 PE=1 SV=1	11	3.105	1.63	1.53409	0.617384	1238.4	816.5	957	815.8	3094.5	2435.1	3094.5	2435.1	0.764492	0.332411	0.683767	0.932663	0.858391	0.917452	0.884143	1.05416	0.110525	0.956539	1
P60879	Synaptosomal-associated protein 25 OS=Mus musculus GN=Snap25 PE=1 SV=1	22	3.109	1.64	1.53607	0.619241	920.9	636.1	760.8	619.8	2544.7	1731.5	2544.7	1838.1	0.568492	0.258967	0.543584	0.708586	0.705881	0.652362	0.727057	0.795714	0.0889662	1.05078	1
Q9DB20	ATP synthase subunit O, mitochondrial OS=Mus musculus GN=Atp5o PE=1 SV=1	23	3.11	1.64	1.53656	0.619705	1565	1297.1	1357	966.3	5074.4	3322.7	5320.2	3354.8	0.966109	0.528071	0.969563	1.10472	1.4076	1.25186	1.52006	1.45229	0.00960591	2.01746	0.978748
Q8K2B3	Succinate dehydrogenase [ubiquinone] flavoprotein subunit, mitochondrial OS=Mus musculus GN=Sdha PE=1 SV=1	9	3.118	1.64	1.54051	0.623412	581.3	353.7	504	434.4	1639.1	1298.4	1639.1	1298.4	0.358849	0.143997	0.360103	0.496627	0.454674	0.489187	0.468314	0.562078	0.0919369	1.03651	1
Q60597	2-oxoglutarate dehydrogenase, mitochondrial OS=Mus musculus GN=Ogdh PE=1 SV=3	17	3.126	1.64	1.54447	0.627108	2064.5	1413.9	1810.4	1466.9	5963	4352.1	5963	4352.1	1.27446	0.575622	1.29351	1.67703	1.65409	1.6397	1.70371	1.88403	0.0719414	1.14302	1
F8WIS9	Calcium/calmodulin-dependent protein kinase type II subunit alpha OS=Mus musculus GN=Camk2a PE=1 SV=1	72	3.127	1.64	1.54496	0.62757	5761.6	4140.1	5035.8	4212.6	18755.9	9131.4	18755.9	11060.9	3.55676	1.6855	3.59803	4.81605	5.20275	3.44036	5.35883	4.78827	0.150698	0.821892	1
Q9Z2Q6	Septin-5 OS=Mus musculus GN=Sept5 PE=1 SV=2	17	3.131	1.65	1.54694	0.629414	1687.4	1173.6	1331	1036.5	4585.7	3240	4585.7	3340	1.04167	0.477792	0.950986	1.18498	1.27204	1.22071	1.3102	1.44589	0.0477084	1.32141	0.999997
Q5SVJ0	Calcium/calmodulin-dependent protein kinase II, beta, isoform CRA_b OS=Mus musculus GN=Camk2b PE=1 SV=1	51	3.139	1.65	1.55089	0.633096	3881.8	2849.9	3352.9	2771.1	12329.9	7205.4	12329.9	7637.2	2.39632	1.16024	2.39561	3.16806	3.42022	2.71472	3.52283	3.30615	0.078134	1.10716	1
P08249	Malate dehydrogenase, mitochondrial OS=Mus musculus GN=Mdh2 PE=1 SV=3	27	3.142	1.65	1.55237	0.634474	1383	1008	996.3	849.8	2822.4	3512.4	2822.4	3512.4	0.853756	0.410373	0.711846	0.971533	0.782913	1.32334	0.8064	1.52052	0.144704	0.83952	1
P62814	V-type proton ATPase subunit B, brain isoform OS=Mus musculus GN=Atp6v1b2 PE=1 SV=1	36	3.151	1.66	1.55682	0.6386	3446.7	2158	2511.4	2135.7	8466.6	6215.1	8466.6	6356	2.12772	0.878557	1.79437	2.44164	2.34857	2.34161	2.41903	2.75152	0.111677	0.952037	1
G5E829	Plasma membrane calcium-transporting ATPase 1 OS=Mus musculus GN=Atp2b1 PE=1 SV=1	60	3.152	1.66	1.55731	0.639058	1005.3	824.3	942.2	779.3	3239.5	2211.3	3239.5	2381.3	0.620594	0.335586	0.673192	0.890934	0.898613	0.833132	0.925571	1.03087	0.0530169	1.27559	0.999998
A0A0R4J036	Neurofilament 3, medium OS=Mus musculus GN=Nefm PE=1 SV=1	95	3.153	1.66	1.55781	0.639516	9197.2	5668.2	6975.5	5442.5	23126.5	16566.8	23126.5	16995.6	5.67763	2.30762	4.98392	6.22213	6.41512	6.24173	6.60757	7.3574	0.0851106	1.07002	1
Q9CZ13	Cytochrome b-c1 complex subunit 1, mitochondrial OS=Mus musculus GN=Uqcrc1 PE=1 SV=2	19	3.154	1.66	1.5583	0.639973	1305.5	798.5	968.8	768	2888.2	2664.1	2888.2	2664.1	0.805914	0.325082	0.692198	0.878015	0.801165	1.00373	0.8252	1.15329	0.117378	0.930414	1
Q64332	Synapsin-2 OS=Mus musculus GN=Syn2 PE=1 SV=2	33	3.155	1.66	1.55879	0.640431	3175.6	2297.5	2407.2	1847.4	9113	5800.5	9113	6039.6	1.96037	0.93535	1.71992	2.11204	2.52788	2.1854	2.60371	2.61455	0.0289513	1.53833	0.999927
P42932	T-complex protein 1 subunit theta OS=Mus musculus GN=Cct8 PE=1 SV=3	15	3.161	1.66	1.56176	0.643172	814.1	597.4	711.7	548.8	2356.4	1747.9	2356.4	1803.3	0.502562	0.243211	0.508502	0.627415	0.653648	0.658541	0.673257	0.780649	0.0429431	1.36711	0.999994
Q8K0S0	Phytanoyl-CoA hydroxylase-interacting protein OS=Mus musculus GN=Phyhip PE=1 SV=1	19	3.164	1.66	1.56324	0.64454	1624.4	1087	1384.7	1169.1	5008	3124.9	5008	3236.7	1.00278	0.442536	0.989354	1.33657	1.38918	1.17734	1.43086	1.40117	0.0807954	1.09261	1
Q3UHL1	CaM kinase-like vesicle-associated protein OS=Mus musculus GN=Camkv PE=1 SV=2	9	3.164	1.66	1.56324	0.64454	789.6	590.4	612	528.9	2272.9	1485.7	2272.9	1591.2	0.487437	0.240362	0.437268	0.604664	0.630485	0.559754	0.6494	0.688831	0.0567953	1.24569	0.999999
Q6PER3	Microtubule-associated protein RP/EB family member 3 OS=Mus musculus GN=Mapre3 PE=1 SV=1	14	3.165	1.66	1.56374	0.644996	1490.9	1057	1187.5	958	3906.4	3219	3906.4	3219	0.920365	0.430322	0.848457	1.09523	1.08361	1.21279	1.11611	1.39351	0.0530261	1.27551	0.999998
E9Q912	Protein Rap1gds1 OS=Mus musculus GN=Rap1gds1 PE=1 SV=1	10	3.168	1.66	1.56522	0.646363	614.8	452.4	514.7	409.4	1646.2	1419.8	1646.2	1419.8	0.37953	0.184179	0.367748	0.468046	0.456644	0.534926	0.470343	0.614632	0.0512384	1.2904	0.999998
Q3U2G2	Heat shock 70 kDa protein 4 OS=Mus musculus GN=Hspa4 PE=1 SV=1	23	3.172	1.67	1.56719	0.648183	1215.8	808.3	935.1	770.7	2888.9	2633.2	2888.9	2633.2	0.75054	0.329072	0.668119	0.881102	0.801359	0.992088	0.8254	1.13991	0.0936436	1.02852	1
P17710	Hexokinase-1 OS=Mus musculus GN=Hk1 PE=1 SV=3	60	3.175	1.67	1.56868	0.649547	4275.8	3333.8	4013.3	3318.9	12954	10290.2	12954	10414.1	2.63955	1.35724	2.86746	3.79433	3.59334	3.87695	3.70114	4.50827	0.0598979	1.22259	0.999999
Q91V14	Solute carrier family 12 member 5 OS=Mus musculus GN=Slc12a5 PE=1 SV=2	23	3.175	1.67	1.56868	0.649547	1060.9	728.5	780.6	638.6	2631.5	2178.7	2631.5	2178.7	0.654917	0.296584	0.557731	0.730079	0.729958	0.82085	0.751857	0.94316	0.0553122	1.25718	0.999999
P80318	T-complex protein 1 subunit gamma OS=Mus musculus GN=Cct3 PE=1 SV=1	13	3.176	1.67	1.56917	0.650002	592.1	448.5	513.8	391.7	1768.5	1314.2	1768.5	1314.2	0.365516	0.182592	0.367105	0.447811	0.490569	0.49514	0.505286	0.568918	0.0255219	1.59309	0.999852
P12970	60S ribosomal protein L7a OS=Mus musculus GN=Rpl7a PE=1 SV=2	11	3.18	1.67	1.57115	0.651817	819.3	502.7	664.8	540.1	2422.2	1298.6	2422.2	1498.8	0.505772	0.204657	0.474993	0.617469	0.6719	0.489262	0.692057	0.648831	0.127972	0.892886	1
P50396	Rab GDP dissociation inhibitor alpha OS=Mus musculus GN=Gdi1 PE=1 SV=3	22	3.181	1.67	1.57164	0.652271	1400.4	997.6	1251.6	1065.2	3498.7	3854.9	3498.7	3854.9	0.864498	0.406139	0.894256	1.21779	0.970513	1.45238	0.999629	1.66879	0.125012	0.903047	1
P31938	Dual specificity mitogen-activated protein kinase kinase 1 OS=Mus musculus GN=Map2k1 PE=1 SV=2	16	3.181	1.67	1.57164	0.652271	567.8	487.4	526.8	427.4	1825.5	1423.6	1825.5	1423.6	0.350515	0.198429	0.376393	0.488625	0.50638	0.536357	0.521571	0.616277	0.0250188	1.60173	0.99984
Q6PIE5	Sodium/potassium-transporting ATPase subunit alpha-2 OS=Mus musculus GN=Atp1a2 PE=1 SV=1	155	3.185	1.67	1.57362	0.654084	3807.7	3007.6	3446.8	2595.5	11595.1	8884.5	11595.1	9068.1	2.35058	1.22444	2.4627	2.9673	3.21639	3.34734	3.31289	3.92558	0.0243481	1.61354	0.999812
Q9JHU4	Cytoplasmic dynein 1 heavy chain 1 OS=Mus musculus GN=Dync1h1 PE=1 SV=2	84	3.187	1.67	1.5746	0.65499	4242.3	3168.3	3980	3150.4	13449.2	9450	13449.2	9522.5	2.61887	1.28987	2.84367	3.60169	3.73071	3.56039	3.84263	4.12229	0.048244	1.31656	0.999997
E9QKC0	Glutamate receptor 2 OS=Mus musculus GN=Gria2 PE=1 SV=1	9	3.187	1.67	1.5746	0.65499	712.3	484.9	589.2	465.5	1893.1	1464.8	1893.1	1532.6	0.439719	0.197411	0.420977	0.532182	0.525132	0.55188	0.540886	0.663463	0.0678467	1.16847	0.999999
Q8K596	Sodium/calcium exchanger 2 OS=Mus musculus GN=Slc8a2 PE=1 SV=1	10	3.19	1.67	1.57609	0.656347	227.4	154.6	177.1	138.8	615.1	453.1	615.1	453.1	0.140379	0.0629402	0.126536	0.158683	0.170624	0.170711	0.175743	0.196147	0.0410749	1.38642	0.999993
Q9QYC0	Alpha-adducin OS=Mus musculus GN=Add1 PE=1 SV=2	17	3.191	1.67	1.57658	0.656799	954.6	694.3	735.5	621.3	2649.8	1962.3	2649.8	1962.3	0.589296	0.282661	0.525507	0.710301	0.735035	0.739319	0.757086	0.849481	0.041177	1.38535	0.999993
Q8VEK3	Heterogeneous nuclear ribonucleoprotein U OS=Mus musculus GN=Hnrnpu PE=1 SV=1	14	3.192	1.67	1.57708	0.657251	698.3	470.9	597.3	503.7	2099.2	1460.3	2099.2	1460.3	0.431076	0.191711	0.426765	0.575855	0.582302	0.550185	0.599771	0.632165	0.0634827	1.19734	0.999999
P61922	4-aminobutyrate aminotransferase, mitochondrial OS=Mus musculus GN=Abat PE=1 SV=1	12	3.193	1.68	1.57757	0.657703	449	362.3	461.3	350.1	1480.6	1081.1	1480.6	1120.4	0.277178	0.147498	0.329594	0.400252	0.410707	0.407317	0.423029	0.485022	0.0444082	1.35254	0.999995
A2AMW0	Capping protein (Actin filament) muscle Z-line, beta, isoform CRA_a OS=Mus musculus GN=Capzb PE=1 SV=1	13	3.197	1.68	1.57955	0.659509	1638.7	1124.3	1217.2	918.3	4360.1	3207.4	4360.1	3207.4	1.01161	0.457721	0.869677	1.04985	1.20946	1.20842	1.24574	1.38848	0.0263906	1.57855	0.999872
Q9D6F9	Tubulin beta-4A chain OS=Mus musculus GN=Tubb4a PE=1 SV=3	140	3.198	1.68	1.58004	0.659961	1462.1	960.8	1079	848	3661.7	2895.7	3661.7	2895.7	0.902587	0.391157	0.770935	0.969475	1.01573	1.09099	1.0462	1.25355	0.049335	1.30685	0.999997
P80314	T-complex protein 1 subunit beta OS=Mus musculus GN=Cct2 PE=1 SV=4	11	3.198	1.68	1.58004	0.659961	237.6	152.4	196.6	150.8	642.8	476.8	642.8	476.8	0.146676	0.0620445	0.140469	0.172402	0.178308	0.17964	0.183657	0.206407	0.0617905	1.20908	0.999999
D3YVN7	Elongation factor Tu OS=Mus musculus GN=Gm9755 PE=3 SV=1	24	3.201	1.68	1.58152	0.661313	2064	1372.6	1542.5	1212.3	5486.7	3577.3	5486.7	3953.3	1.27415	0.558808	1.1021	1.38596	1.52197	1.34779	1.56763	1.71139	0.0605276	1.21805	0.999999
Q99LX0	Protein deglycase DJ-1 OS=Mus musculus GN=Park7 PE=1 SV=1	16	3.202	1.68	1.58202	0.661764	1511.6	1967.5	1118	889.1	5067.5	3416.5	5243.9	3419.5	0.933144	0.801002	0.7988	1.01646	1.40569	1.28721	1.49826	1.4803	0.000312376	3.50532	0.125436
A3KGU9	Spectrin alpha chain, non-erythrocytic 1 OS=Mus musculus GN=Sptan1 PE=1 SV=2	222	3.203	1.68	1.58251	0.662215	14046	9977.8	11529.4	9319.3	42321.3	26694.7	42140	28009.3	8.67091	4.06213	8.23764	10.6543	11.7396	10.0575	12.04	12.1252	0.0503047	1.29839	0.999997
Q9R1V6	Disintegrin and metalloproteinase domain-containing protein 22 OS=Mus musculus GN=Adam22 PE=1 SV=2	9	3.207	1.68	1.58449	0.664015	780.9	552	695.4	548.1	2369.5	1666	2369.5	1666	0.482067	0.224728	0.496856	0.626615	0.657282	0.627684	0.677	0.721212	0.0485739	1.3136	0.999997
P60766	Cell division control protein 42 homolog OS=Mus musculus GN=Cdc42 PE=1 SV=2	18	3.217	1.69	1.58943	0.668507	451.1	318.1	384.9	334.1	1330.3	1000.7	1330.3	1000.7	0.278474	0.129504	0.275007	0.38196	0.369015	0.377025	0.380086	0.433203	0.0617543	1.20933	0.999999
P14152	Malate dehydrogenase, cytoplasmic OS=Mus musculus GN=Mdh1 PE=1 SV=3	41	3.218	1.69	1.58992	0.668955	3627.3	2671.7	3176.6	2379.4	8486.3	10354.1	8486.3	10354.1	2.23921	1.08769	2.26965	2.72025	2.35404	3.90102	2.42466	4.48229	0.106123	0.974191	1
Q91VA7	Isocitrate dehydrogenase [NAD] subunit, mitochondrial OS=Mus musculus GN=Idh3b PE=1 SV=1	14	3.226	1.69	1.59387	0.672537	1282.5	872	1082.7	832.4	3765.4	2316.8	3765.4	2609.1	0.791716	0.355005	0.773578	0.951641	1.04449	0.872881	1.07583	1.12948	0.0654456	1.18412	0.999999
Q3UH59	Myosin-10 OS=Mus musculus GN=Myh10 PE=1 SV=1	33	3.23	1.69	1.59585	0.674325	2030.8	1478.9	1825.8	1526.5	6809.2	3576.3	6809.2	4270.9	1.25366	0.602084	1.30452	1.74517	1.88882	1.34741	1.94549	1.84887	0.0996672	1.00145	1
P11881	Inositol 1,4,5-trisphosphate receptor type 1 OS=Mus musculus GN=Itpr1 PE=1 SV=2	16	3.23	1.69	1.59585	0.674325	1043	760.4	837.4	709.4	3007.8	2208.1	3007.8	2208.1	0.643867	0.309571	0.598314	0.811021	0.834341	0.831927	0.859371	0.955887	0.0415878	1.38103	0.999993
Q01853	Transitional endoplasmic reticulum ATPase OS=Mus musculus GN=Vcp PE=1 SV=4	10	3.23	1.69	1.59585	0.674325	300	204.9	223.1	187.1	811.2	587.8	811.2	587.8	0.185197	0.0834181	0.159403	0.213902	0.225021	0.22146	0.231771	0.254459	0.0458776	1.3384	0.999996
Q8VDN2	Sodium/potassium-transporting ATPase subunit alpha-1 OS=Mus musculus GN=Atp1a1 PE=1 SV=1	127	3.232	1.69	1.59684	0.675218	4326.4	3126.9	3844.3	2943.5	12219.8	10141.4	12219.8	10275.2	2.67078	1.27301	2.74671	3.36515	3.38968	3.82089	3.49137	4.44814	0.044324	1.35336	0.999995
Q9DBG3	AP-2 complex subunit beta OS=Mus musculus GN=Ap2b1 PE=1 SV=1	46	3.233	1.69	1.59733	0.675664	3565.7	2660.7	3093.2	2435.4	11695.1	6941.9	11695.1	7356.1	2.20119	1.08321	2.21006	2.78427	3.24413	2.61544	3.34146	3.18446	0.0395484	1.40287	0.999992
B1AQX9	SRC kinase-signaling inhibitor 1 OS=Mus musculus GN=Srcin1 PE=1 SV=1	31	3.234	1.69	1.59783	0.67611	1781.9	1237.1	1468.5	1227.5	5188.1	3608.6	5188.1	3662.7	1.10001	0.503644	1.04923	1.40334	1.43914	1.35958	1.48231	1.58558	0.0575071	1.24028	0.999999
Q80SW1	Putative adenosylhomocysteinase 2 OS=Mus musculus GN=Ahcyl1 PE=1 SV=1	17	3.234	1.69	1.59783	0.67611	1167.5	758.8	960.7	735.2	3329.6	2159.9	3329.6	2289.7	0.720724	0.30892	0.68641	0.840517	0.923606	0.813767	0.951314	0.991212	0.0594522	1.22583	0.999999
Q91VR2	ATP synthase subunit gamma, mitochondrial OS=Mus musculus GN=Atp5c1 PE=1 SV=1	29	3.25	1.7	1.60573	0.68323	1938	1464.6	1671.4	1277.2	6072.5	4257.2	6072.5	4257.2	1.19637	0.596263	1.1942	1.46016	1.68447	1.60395	1.735	1.84294	0.0188094	1.72563	0.999041
P52480	Pyruvate kinase PKM OS=Mus musculus GN=Pkm PE=1 SV=4	36	3.251	1.7	1.60623	0.683674	3748.6	2486.7	3007.2	2405.8	9140.4	8647	9140.4	8647	2.31409	1.01238	2.14861	2.75043	2.53548	3.25786	2.61154	3.74329	0.0809178	1.09196	1
H7BX01	Dynamin-like 120 kDa protein, mitochondrial OS=Mus musculus GN=Opa1 PE=1 SV=1	12	3.253	1.7	1.60721	0.684562	602.3	491.7	512.5	424.5	1942.2	1373.4	1942.2	1373.4	0.371813	0.200179	0.366176	0.485309	0.538752	0.517444	0.554914	0.594545	0.0183757	1.73576	0.998953
Q9WUM5	Succinate--CoA ligase [ADP/GDP-forming] subunit alpha, mitochondrial OS=Mus musculus GN=Suclg1 PE=1 SV=4	22	3.256	1.7	1.6087	0.685891	1432.3	952	1096.4	916.1	3848.2	2820.8	3848.2	2876.3	0.88419	0.387575	0.783367	1.04733	1.06746	1.06277	1.09949	1.24515	0.0579807	1.23672	0.999999
P63328	Serine/threonine-protein phosphatase 2B catalytic subunit alpha isoform OS=Mus musculus GN=Ppp3ca PE=1 SV=1	45	3.261	1.71	1.61117	0.688105	2804.4	1840.7	2326.5	1783.3	7975.3	5710.9	7975.3	5710.9	1.73122	0.749379	1.66226	2.03876	2.21229	2.15165	2.27866	2.47225	0.042805	1.36851	0.999994
P13595	Neural cell adhesion molecule 1 OS=Mus musculus GN=Ncam1 PE=1 SV=3	13	3.262	1.71	1.61166	0.688547	1404.5	816.8	1160.4	951.5	4214.5	2787.9	4214.5	2787.9	0.867029	0.332533	0.829094	1.0878	1.16907	1.05037	1.20414	1.20688	0.0599717	1.22205	0.999999
P58252	Elongation factor 2 OS=Mus musculus GN=Eef2 PE=1 SV=2	17	3.266	1.71	1.61364	0.690316	1642.6	1137.7	1363.6	1097.6	4708.8	3515.2	4708.8	3515.2	1.01401	0.463176	0.974278	1.25483	1.30619	1.32439	1.34537	1.52173	0.0418775	1.37802	0.999993
B1AQZ0	Septin-8 OS=Mus musculus GN=Sept8 PE=1 SV=1	10	3.271	1.71	1.61611	0.692522	712	487.6	575.1	480.9	2056	1459.6	2056	1459.6	0.439533	0.19851	0.410903	0.549788	0.570319	0.549921	0.587429	0.631861	0.0495439	1.30501	0.999997
Q8C605	ATP-dependent 6-phosphofructokinase OS=Mus musculus GN=Pfkp PE=1 SV=1	23	3.278	1.71	1.61957	0.695607	1641.4	1076.9	1357.3	1069.9	4571.9	3383.6	4571.9	3436.2	1.01327	0.438424	0.969777	1.22316	1.26821	1.27481	1.30626	1.48753	0.0518987	1.28484	0.999998
Q6ZQ38	Cullin-associated NEDD8-dissociated protein 1 OS=Mus musculus GN=Cand1 PE=1 SV=2	19	3.281	1.71	1.62105	0.696926	2379.1	1794.7	2007.5	1608.9	7163.9	5326.5	7163.9	5413	1.46867	0.730652	1.43434	1.83937	1.98721	2.00682	2.04683	2.34329	0.0253409	1.59618	0.99985
Q9D172	ES1 protein homolog, mitochondrial OS=Mus musculus GN=D10Jhu81e PE=1 SV=1	13	3.281	1.71	1.62105	0.696926	806.8	563.5	633.2	516.9	2310.3	1662.8	2310.3	1662.8	0.498055	0.22941	0.452415	0.590945	0.64086	0.626479	0.660086	0.719827	0.0328998	1.48281	0.99997
P80316	T-complex protein 1 subunit epsilon OS=Mus musculus GN=Cct5 PE=1 SV=1	14	3.285	1.72	1.62302	0.698684	807.7	546.9	643.9	487.8	2361.6	1609.3	2361.6	1609.3	0.498611	0.222652	0.46006	0.557677	0.65509	0.606322	0.674743	0.696667	0.0259106	1.58652	0.999862
A0A0R4J275	NADH dehydrogenase [ubiquinone] 1 alpha subcomplex subunit 12 OS=Mus musculus GN=Ndufa12 PE=1 SV=1	12	3.288	1.72	1.62451	0.700001	386.2	269.2	329.3	255.6	1126.3	851	1126.3	851	0.23841	0.109596	0.235282	0.292214	0.312427	0.320624	0.3218	0.368398	0.0333681	1.47667	0.999972
Q9R0Q6	Actin-related protein 2/3 complex subunit 1A OS=Mus musculus GN=Arpc1a PE=1 SV=1	16	3.29	1.72	1.62549	0.700878	1645.2	1041.9	1277.4	1032.9	4508.9	3194.2	4508.9	3194.2	1.01562	0.424175	0.912689	1.18086	1.25074	1.20345	1.28826	1.38277	0.0546429	1.26247	0.999998
P70168	Importin subunit beta-1 OS=Mus musculus GN=Kpnb1 PE=1 SV=2	10	3.301	1.72	1.63093	0.705694	370.5	289.3	310.9	252.2	1109.5	883.4	1109.5	883.4	0.228718	0.117779	0.222135	0.288327	0.307767	0.332831	0.317	0.382424	0.0215158	1.66724	0.999576
P46096	Synaptotagmin-1 OS=Mus musculus GN=Syt1 PE=1 SV=1	20	3.302	1.72	1.63142	0.706131	1300.3	842.4	1158.3	846.3	4317.6	1987.5	4317.6	2476.2	0.802704	0.342955	0.827594	0.967532	1.19767	0.748813	1.2336	1.07195	0.109978	0.958696	1
D3Z656	Synaptojanin-1 OS=Mus musculus GN=Synj1 PE=1 SV=1	38	3.309	1.73	1.63488	0.709186	3039.5	2105.4	2460.1	2136.1	8844.3	6408.2	8844.3	6506.4	1.87635	0.857143	1.75772	2.44209	2.45334	2.41436	2.52694	2.81662	0.0527553	1.27773	0.999998
Q61644	Protein kinase C and casein kinase substrate in neurons protein 1 OS=Mus musculus GN=Pacsin1 PE=1 SV=1	18	3.319	1.73	1.63982	0.713539	636.6	422.7	491.9	440.3	1553.8	1535.9	1553.8	1535.9	0.392987	0.172088	0.351458	0.503373	0.431012	0.578668	0.443943	0.664892	0.0968749	1.01379	1
Q91YT0	NADH dehydrogenase [ubiquinone] flavoprotein 1, mitochondrial OS=Mus musculus GN=Ndufv1 PE=1 SV=1	22	3.321	1.73	1.64081	0.714408	1956.8	1426	1687.5	1351.5	5415.2	4899.6	5415.2	4899.6	1.20798	0.580548	1.2057	1.5451	1.50214	1.84598	1.5472	2.12104	0.0464239	1.33326	0.999996
D3Z4J3	Unconventional myosin-Va OS=Mus musculus GN=Myo5a PE=1 SV=1	48	3.322	1.73	1.6413	0.714843	3131.2	2187.9	2702.3	2192.5	9824.7	6309.2	9824.7	6656.3	1.93296	0.89073	1.93077	2.50657	2.7253	2.37706	2.80706	2.88152	0.0472635	1.32547	0.999997
P50516	V-type proton ATPase catalytic subunit A OS=Mus musculus GN=Atp6v1a PE=1 SV=2	47	3.324	1.73	1.64229	0.715711	3746.5	2740.3	2997.3	2381.7	11318.1	7854.8	11318.1	8020.5	2.3128	1.11562	2.14154	2.72288	3.13956	2.95939	3.23374	3.47208	0.0197912	1.70353	0.999308
Q99JY9	Actin-related protein 3 OS=Mus musculus GN=Actr3 PE=1 SV=3	16	3.324	1.73	1.64229	0.715711	659.9	455.8	573.5	495.4	2079	1510.3	2079	1510.3	0.407371	0.185564	0.40976	0.566366	0.576699	0.569023	0.594	0.65381	0.0431015	1.36551	0.999994
D3Z4B2	Gamma-soluble NSF attachment protein (Fragment) OS=Mus musculus GN=Napg PE=1 SV=1	12	3.325	1.73	1.64279	0.716145	732.4	544.8	640.6	516	2200.1	1707.4	2200.1	1753.6	0.452127	0.221797	0.457702	0.589917	0.610291	0.643282	0.6286	0.759134	0.0331791	1.47914	0.999971
Q8K0U4	Heat shock 70 kDa protein 12A OS=Mus musculus GN=Hspa12a PE=1 SV=1	27	3.334	1.74	1.64723	0.720045	1708.3	1161.6	1351.4	1056.9	4717.5	3663.2	4717.5	3699.1	1.05457	0.472906	0.965562	1.2083	1.3086	1.38015	1.34786	1.60134	0.0305159	1.51547	0.99995
J3QMG3	Voltage-dependent anion-selective channel protein 3 OS=Mus musculus GN=Vdac3 PE=1 SV=1	14	3.335	1.74	1.64773	0.720477	1066	808.4	921.1	706.2	3346.9	2393.2	3346.9	2474.5	0.658065	0.329113	0.658117	0.807363	0.928405	0.901665	0.956257	1.07121	0.0172124	1.76416	0.998538
Q9EQF6	Dihydropyrimidinase-related protein 5 OS=Mus musculus GN=Dpysl5 PE=1 SV=1	18	3.336	1.74	1.64822	0.72091	1100.8	754.8	891.3	687.8	3134.6	2376	3134.6	2388.4	0.679548	0.307291	0.636825	0.786327	0.869515	0.895185	0.8956	1.03394	0.0265167	1.57648	0.999872
S4R1C4	Calcium-transporting ATPase OS=Mus musculus GN=Atp2b2 PE=1 SV=1	69	3.339	1.74	1.6497	0.722207	4845.1	3508.8	4370.4	3434.5	14606.6	11521.5	14606.6	11704.1	2.99099	1.42849	3.12261	3.92649	4.05176	4.34086	4.17331	5.06671	0.0353131	1.45206	0.999981
Q8BH59	Calcium-binding mitochondrial carrier protein Aralar1 OS=Mus musculus GN=Slc25a12 PE=1 SV=1	44	3.339	1.74	1.6497	0.722207	3609.1	2592.1	2893.9	2328.9	10833.9	7302.7	10833.9	7718.1	2.22798	1.05529	2.06766	2.66251	3.00524	2.75138	3.0954	3.34117	0.027598	1.55912	0.999901
D3YWJ3	40S ribosomal protein S2 OS=Mus musculus GN=Rps2 PE=1 SV=1	9	3.341	1.74	1.65069	0.723071	545.1	394.6	511.8	384.6	1773.8	1270.8	1773.8	1270.8	0.336502	0.160648	0.365676	0.439694	0.492039	0.478788	0.5068	0.55013	0.0250764	1.60074	0.99984
Q02053	Ubiquitin-like modifier-activating enzyme 1 OS=Mus musculus GN=Uba1 PE=1 SV=1	31	3.342	1.74	1.65119	0.723502	1616.8	1286.5	1467	1300.2	4848.5	4305.4	4822.6	4418.6	0.998086	0.523755	1.04816	1.48645	1.34494	1.62211	1.37789	1.91281	0.0590897	1.22849	0.999999
Q9JI91	Alpha-actinin-2 OS=Mus musculus GN=Actn2 PE=1 SV=2	24	3.35	1.74	1.65514	0.726952	525.9	392.9	449.7	372.7	1773.2	1028.3	1773.2	1118.3	0.32465	0.159956	0.321306	0.426089	0.491872	0.387424	0.506629	0.484113	0.040606	1.39141	0.999993
Q99P72	Reticulon-4 OS=Mus musculus GN=Rtn4 PE=1 SV=2	9	3.35	1.74	1.65514	0.726952	83.4	64.3	81.5	64.3	292.8	200.8	292.8	200.8	0.0514847	0.0261776	0.0582309	0.0735109	0.0812205	0.0756537	0.0836571	0.0869264	0.0270468	1.56788	0.999889
P17426	AP-2 complex subunit alpha-1 OS=Mus musculus GN=Ap2a1 PE=1 SV=1	57	3.352	1.74	1.65613	0.727813	4056.7	2769	3353.7	2565.4	12788.6	7549.6	12788.6	8156.6	2.50429	1.12731	2.39618	2.93289	3.54746	2.8444	3.65389	3.531	0.0365162	1.43751	0.999986
E9QKR0	Guanine nucleotide-binding protein G(I)/G(S)/G(T) subunit beta-2 OS=Mus musculus GN=Gnb2 PE=1 SV=1	31	3.354	1.75	1.65711	0.728673	2646.6	1721.3	2199.3	1872.9	7938.9	5767.8	7938.9	5835.9	1.6338	0.700769	1.57138	2.14119	2.20219	2.17308	2.26826	2.52636	0.0451763	1.34509	0.999996
Q3TXX4	Vesicular glutamate transporter 1 OS=Mus musculus GN=Slc17a7 PE=1 SV=2	23	3.355	1.75	1.65761	0.729103	1897.3	1491.9	1762.8	1421.4	6009.9	4892.4	6009.9	4924.3	1.17125	0.607377	1.2595	1.62501	1.6671	1.84327	1.71711	2.13173	0.0284096	1.54653	0.999914
P07901	Heat shock protein HSP 90-alpha OS=Mus musculus GN=Hsp90aa1 PE=1 SV=4	57	3.356	1.75	1.6581	0.729533	4556.3	3044.8	3888.5	3421.8	13179.3	11133.9	13179.3	11367.4	2.8127	1.23959	2.77829	3.91197	3.65584	4.19482	3.76551	4.92095	0.0580049	1.23653	0.999999
Q5PR73	GTP-binding protein Di-Ras2 OS=Mus musculus GN=Diras2 PE=1 SV=1	11	3.359	1.75	1.65958	0.730823	524.3	356.8	433.4	324.2	1474	1183.7	1474	1183.7	0.323662	0.145259	0.30966	0.370641	0.408877	0.445972	0.421143	0.512424	0.0258019	1.58835	0.999862
Q9CZW5	Mitochondrial import receptor subunit TOM70 OS=Mus musculus GN=Tomm70 PE=1 SV=2	24	3.366	1.75	1.66304	0.733826	1187.5	896.7	1023.1	782.7	3786.6	2745.8	3786.6	2745.8	0.73307	0.365061	0.730995	0.894821	1.05037	1.03451	1.08189	1.18866	0.0132015	1.87938	0.993922
P68510	14-3-3 protein eta OS=Mus musculus GN=Ywhah PE=1 SV=2	24	3.368	1.75	1.66403	0.734683	1313.1	840.9	1086.7	936.1	3608.8	3197.5	3608.8	3197.5	0.810606	0.342344	0.776436	1.0702	1.00105	1.20469	1.03109	1.3842	0.0596522	1.22437	0.999999
P15105	Glutamine synthetase OS=Mus musculus GN=Glul PE=1 SV=6	43	3.374	1.75	1.667	0.737251	4424	2619.9	3284.1	2601	12177.5	7924.9	12150.6	8061.2	2.73103	1.0666	2.34646	2.97359	3.37795	2.9858	3.4716	3.4897	0.0541516	1.26639	0.999998
Q9CQV8	14-3-3 protein beta/alpha OS=Mus musculus GN=Ywhab PE=1 SV=3	34	3.376	1.76	1.66798	0.738106	186.4	116.1	174	156	604.9	511.5	604.9	511.5	0.115069	0.0472662	0.124321	0.178347	0.167795	0.192713	0.172829	0.221429	0.0495274	1.30515	0.999997
P26443	Glutamate dehydrogenase 1, mitochondrial OS=Mus musculus GN=Glud1 PE=1 SV=1	23	3.377	1.76	1.66848	0.738533	659.3	463.9	524.8	438.1	1544.9	1796.6	1544.9	1796.6	0.407	0.188861	0.374964	0.500857	0.428544	0.676889	0.4414	0.777749	0.0976288	1.01042	1
Q62261	Spectrin beta chain, non-erythrocytic 1 OS=Mus musculus GN=Sptbn1 PE=1 SV=2	131	3.381	1.76	1.67045	0.740241	7234	5173.4	6077.4	4894.5	23298.1	14967	23298.1	15427.1	4.46571	2.10618	4.34224	5.59563	6.46272	5.63899	6.6566	6.6784	0.0274412	1.5616	0.9999
A0A0A0MQF6	Glyceraldehyde-3-phosphate dehydrogenase OS=Mus musculus GN=Gapdh PE=1 SV=1	47	3.382	1.76	1.67095	0.740667	5019.7	3566.6	4274.8	3139.3	14852.6	11600.9	14852.6	11741.7	3.09877	1.45202	3.0543	3.589	4.12	4.37077	4.2436	5.08299	0.0178911	1.74736	0.99881
P62827	GTP-binding nuclear protein Ran OS=Mus musculus GN=Ran PE=1 SV=3	8	3.382	1.76	1.67095	0.740667	870.6	587.1	724.6	636.3	2612.1	2019.4	2612.1	2019.4	0.537441	0.239018	0.517719	0.727449	0.724577	0.760832	0.746314	0.874199	0.0430702	1.36582	0.999994
Q9JLM8	Serine/threonine-protein kinase DCLK1 OS=Mus musculus GN=Dclk1 PE=1 SV=1	10	3.385	1.76	1.67243	0.741947	515.3	373.5	461.5	357.1	1658.9	1190.3	1658.9	1190.3	0.318106	0.152058	0.329737	0.408254	0.460166	0.448459	0.473971	0.515281	0.0213662	1.67027	0.999571
P17427	AP-2 complex subunit alpha-2 OS=Mus musculus GN=Ap2a2 PE=1 SV=2	39	3.389	1.76	1.67441	0.74365	1898.3	1298.8	1556.7	1292	6058.1	3597.3	6058.1	3833.6	1.17186	0.528763	1.11225	1.47708	1.68047	1.35532	1.73089	1.65957	0.0479662	1.31907	0.999997
Q9Z1G3	V-type proton ATPase subunit C 1 OS=Mus musculus GN=Atp6v1c1 PE=1 SV=4	22	3.389	1.76	1.67441	0.74365	981	732	859.9	713	3177.4	2224.6	3177.4	2275.7	0.605593	0.298009	0.61439	0.815137	0.881387	0.838143	0.907829	0.985152	0.0280731	1.55171	0.99991
Q9QUI0	Transforming protein RhoA OS=Mus musculus GN=Rhoa PE=1 SV=1	8	3.394	1.76	1.67688	0.745777	314.6	213.3	284.9	223.7	1022.4	693.8	1022.4	718.1	0.19421	0.0868379	0.203558	0.255745	0.283606	0.261397	0.292114	0.310866	0.0327538	1.48474	0.999969
P17751	Triosephosphate isomerase OS=Mus musculus GN=Tpi1 PE=1 SV=4	26	3.395	1.76	1.67737	0.746202	2966.4	1866.6	2300.7	1958.2	7918.8	6396.1	7918.8	6558.7	1.83122	0.759923	1.64383	2.23871	2.19662	2.4098	2.26251	2.83926	0.056882	1.24503	0.999999
P20357	Microtubule-associated protein 2 OS=Mus musculus GN=Map2 PE=1 SV=2	53	3.399	1.76	1.67935	0.747901	3168.8	2270.9	2637	2028	11010.1	5977.8	11010.1	6282.2	1.95617	0.924521	1.88411	2.31851	3.05412	2.2522	3.14574	2.71957	0.0295531	1.5294	0.999937
Q8BVE3	V-type proton ATPase subunit H OS=Mus musculus GN=Atp6v1h PE=1 SV=1	13	3.401	1.77	1.68034	0.74875	393.2	311.7	359.9	337.4	1361.7	1031.6	1361.7	1031.6	0.242731	0.126898	0.257145	0.385732	0.377725	0.388667	0.389057	0.44658	0.0370125	1.43165	0.999987
P07724	Serum albumin OS=Mus musculus GN=Alb PE=1 SV=3	27	3.408	1.77	1.68379	0.751716	1844	1292.7	1411.9	953.9	5338.9	3961.6	5338.9	3971.3	1.13834	0.526279	1.00879	1.09055	1.48097	1.49258	1.5254	1.71918	0.00670959	2.1733	0.936294
O08749	Dihydrolipoyl dehydrogenase, mitochondrial OS=Mus musculus GN=Dld PE=1 SV=2	26	3.408	1.77	1.68379	0.751716	2375.3	1607.6	1736.8	1242.8	6905.5	4595.5	6905.5	4695.3	1.46633	0.65448	1.24093	1.42083	1.91553	1.73141	1.973	2.0326	0.0110136	1.95807	0.987265
P16125	L-lactate dehydrogenase B chain OS=Mus musculus GN=Ldhb PE=1 SV=2	28	3.416	1.77	1.68775	0.755099	2130.8	1497.6	1897.4	1526.6	5836.7	5791.6	5836.7	5791.6	1.31539	0.609698	1.35567	1.74528	1.61906	2.18205	1.66763	2.50719	0.0597495	1.22367	0.999999
P63168	Dynein light chain 1, cytoplasmic OS=Mus musculus GN=Dynll1 PE=1 SV=1	10	3.427	1.78	1.69318	0.759737	868.8	636.9	782.8	622.9	2902.8	1950.8	2902.8	2017.4	0.536329	0.259292	0.559303	0.71213	0.805215	0.734986	0.829371	0.873333	0.0246022	1.60903	0.999823
Q9DC70	NADH dehydrogenase [ubiquinone] iron-sulfur protein 7, mitochondrial OS=Mus musculus GN=Ndufs7 PE=1 SV=1	8	3.428	1.78	1.69368	0.760158	527.2	354.8	406.7	334.3	1453.3	1166.8	1453.3	1166.8	0.325452	0.144445	0.290583	0.382188	0.403135	0.439605	0.415229	0.505108	0.0315631	1.50082	0.999958
P62806	Histone H4 OS=Mus musculus GN=Hist1h4a PE=1 SV=2	18	3.436	1.78	1.69763	0.763521	1110.6	697.5	836.4	762.2	3482	2057.8	3482	2160.9	0.685598	0.283964	0.597599	0.871384	0.965881	0.7753	0.994857	0.935455	0.0583507	1.23395	0.999999
Q9R1T4	Septin-6 OS=Mus musculus GN=Sept6 PE=1 SV=4	13	3.437	1.78	1.69812	0.763941	176.4	120.6	150.4	115.9	539.6	397	539.6	397	0.108896	0.0490982	0.107459	0.132503	0.149681	0.149574	0.154171	0.171861	0.0219877	1.65782	0.999633
P10126	Elongation factor 1-alpha 1 OS=Mus musculus GN=Eef1a1 PE=1 SV=3	41	3.439	1.78	1.69911	0.76478	5511.3	3603.4	4402.6	3506.6	16986	10788.2	16986	11043.3	3.40225	1.467	3.14561	4.00892	4.71179	4.06458	4.85314	4.78065	0.0318291	1.49718	0.99996
Q60864	Stress-induced-phosphoprotein 1 OS=Mus musculus GN=Stip1 PE=1 SV=1	18	3.439	1.78	1.69911	0.76478	610.3	399.2	480.9	391.1	1764.3	1286.7	1764.3	1286.7	0.376752	0.162521	0.343598	0.447125	0.489404	0.484779	0.504086	0.557013	0.0309557	1.50926	0.999952
A2ALV3	Endophilin-A1 OS=Mus musculus GN=Sh3gl2 PE=1 SV=1	23	3.44	1.78	1.6996	0.765199	1350.2	792.9	960.9	847.1	3333.2	2890.4	3333.2	2890.4	0.833508	0.322803	0.686553	0.968446	0.924605	1.08899	0.952343	1.25126	0.0677623	1.16901	0.999999
P62301	40S ribosomal protein S13 OS=Mus musculus GN=Rps13 PE=1 SV=2	8	3.442	1.78	1.70059	0.766038	930.2	688.1	1020.6	751.6	3151.7	2628.3	3151.7	2628.3	0.574233	0.280137	0.729208	0.859266	0.874258	0.990242	0.900486	1.13779	0.0383931	1.41575	0.99999
P84091	AP-2 complex subunit mu OS=Mus musculus GN=Ap2m1 PE=1 SV=1	39	3.448	1.79	1.70356	0.76855	3176.3	2222.4	2751.1	2132.7	10950.9	6639.1	10950.9	6639.1	1.9608	0.904775	1.96563	2.43821	3.0377	2.50136	3.12883	2.87407	0.0230874	1.63662	0.999731
Q91VD9	NADH-ubiquinone oxidoreductase 75 kDa subunit, mitochondrial OS=Mus musculus GN=Ndufs1 PE=1 SV=2	20	3.448	1.79	1.70356	0.76855	2047.9	1351.4	1640	1339.7	5697	4397.8	5697	4625.6	1.26421	0.550177	1.17176	1.53161	1.58031	1.65692	1.62771	2.00242	0.0425801	1.37079	0.999994
P63318	Protein kinase C gamma type OS=Mus musculus GN=Prkcg PE=1 SV=1	12	3.448	1.79	1.70356	0.76855	852.3	567.3	664.3	562.4	2472.3	1812.6	2472.3	1812.6	0.526144	0.230957	0.474636	0.642963	0.685798	0.682918	0.706371	0.784675	0.0337983	1.47111	0.999975
P28663	Beta-soluble NSF attachment protein OS=Mus musculus GN=Napb PE=1 SV=2	11	3.448	1.79	1.70356	0.76855	622.3	463	526.4	445.4	1902.6	1522.6	1902.6	1522.6	0.38416	0.188495	0.376107	0.509203	0.527767	0.573657	0.5436	0.659134	0.0264277	1.57794	0.999872
Q9CQC7	NADH dehydrogenase [ubiquinone] 1 beta subcomplex subunit 4 OS=Mus musculus GN=Ndufb4 PE=1 SV=3	8	3.451	1.79	1.70504	0.769805	661.4	459.9	591	481.3	2038.5	1559	2038.5	1662.2	0.408297	0.187233	0.422264	0.550246	0.565465	0.587371	0.582429	0.719567	0.0375252	1.42568	0.999988
Q9WV92	Band 4.1-like protein 3 OS=Mus musculus GN=Epb41l3 PE=1 SV=1	24	3.452	1.79	1.70553	0.770223	1290.8	900.8	1101.2	853	4126.4	2863.8	4126.4	2863.8	0.796839	0.36673	0.786796	0.975191	1.14463	1.07897	1.17897	1.23974	0.0181542	1.74102	0.998893
Q9Z2I9	Succinate--CoA ligase [ADP-forming] subunit beta, mitochondrial OS=Mus musculus GN=Sucla2 PE=1 SV=2	38	3.463	1.79	1.71097	0.774813	2886.6	1987.9	2412.6	1840.1	9084.2	6330.8	9084.2	6330.8	1.78196	0.809307	1.72378	2.10369	2.51989	2.3852	2.59549	2.74061	0.0159745	1.79657	0.997728
O08539	Myc box-dependent-interacting protein 1 OS=Mus musculus GN=Bin1 PE=1 SV=1	22	3.468	1.79	1.71344	0.776895	1725.2	1006.4	1196	940.1	4759	3008.2	4759	3042.3	1.065	0.409722	0.85453	1.07477	1.32011	1.13337	1.35971	1.31701	0.0387032	1.41225	0.99999
Q7TMM9	Tubulin beta-2A chain OS=Mus musculus GN=Tubb2a PE=1 SV=1	170	3.469	1.79	1.71393	0.777311	17410.7	11501.6	13349.5	10712.6	50685.2	35848.1	50539.8	36569.8	10.748	4.68249	9.53808	12.2472	14.0597	13.5062	14.4399	15.8311	0.023583	1.6274	0.999764
E9PWE8	Dihydropyrimidinase-related protein 3 OS=Mus musculus GN=Dpysl3 PE=1 SV=1	19	3.471	1.8	1.71492	0.778142	603.7	388.5	482.4	378.4	1801.2	1253.9	1801.2	1253.9	0.372677	0.158165	0.34467	0.432605	0.499639	0.472421	0.514629	0.542814	0.0253922	1.5953	0.99985
P14873	Microtubule-associated protein 1B OS=Mus musculus GN=Map1b PE=1 SV=2	33	3.476	1.8	1.71739	0.780219	2492.6	1757.9	1807.3	1524.5	7785	4814.3	7785	4930	1.53874	0.71567	1.2913	1.74288	2.1595	1.81384	2.22429	2.1342	0.0194512	1.71105	0.99923
P43006	Excitatory amino acid transporter 2 OS=Mus musculus GN=Slc1a2 PE=1 SV=1	36	3.477	1.8	1.71789	0.780634	3133.9	2382.5	2817.2	2117.4	10112.1	7940.1	10112.1	8024.7	1.93463	0.969955	2.01286	2.42072	2.80502	2.99152	2.88917	3.4739	0.012412	1.90616	0.992238
Q60605	Myosin light polypeptide 6 OS=Mus musculus GN=Myl6 PE=1 SV=3	15	3.483	1.8	1.72085	0.783121	757.7	480.3	574.5	494.1	2274.3	1436.5	2274.3	1513.9	0.467745	0.195538	0.410474	0.564879	0.630874	0.541218	0.6498	0.655368	0.0440997	1.35556	0.999995
O35643	AP-1 complex subunit beta-1 OS=Mus musculus GN=Ap1b1 PE=1 SV=2	26	3.492	1.8	1.7253	0.786844	119.7	74	100.1	83.8	396.2	258.2	396.2	258.2	0.0738935	0.0301266	0.0715204	0.0958043	0.109903	0.0972798	0.1132	0.111775	0.0297869	1.52597	0.999939
P61982	14-3-3 protein gamma OS=Mus musculus GN=Ywhag PE=1 SV=2	39	3.494	1.8	1.72628	0.78767	3433.7	2308.1	2683.6	2261.5	9340.1	8094.2	9340.1	8094.2	2.1197	0.939665	1.9174	2.58546	2.59087	3.04958	2.6686	3.50398	0.0392693	1.40595	0.999991
Q9CQQ7	ATP synthase F(0) complex subunit B1, mitochondrial OS=Mus musculus GN=Atp5f1 PE=1 SV=1	27	3.503	1.81	1.73073	0.791382	1614.1	1103.2	1390.8	1119	4942.7	3697.1	4942.7	3864.4	0.99642	0.449131	0.993712	1.2793	1.37107	1.39292	1.4122	1.6729	0.029518	1.52991	0.999937
O89053	Coronin-1A OS=Mus musculus GN=Coro1a PE=1 SV=5	15	3.507	1.81	1.73271	0.793028	1517.9	913.8	1138.5	957.4	4178.7	3208.5	4178.7	3208.5	0.937033	0.372023	0.813447	1.09455	1.15914	1.20884	1.19391	1.38896	0.0379368	1.42094	0.999989
P62918	60S ribosomal protein L8 OS=Mus musculus GN=Rpl8 PE=1 SV=2	8	3.507	1.81	1.73271	0.793028	724.4	454.3	629.8	477.8	2292.9	1565.3	2292.9	1614.4	0.447188	0.184953	0.449986	0.546244	0.636033	0.589745	0.655114	0.698874	0.0257935	1.58849	0.999862
E9PZF0	Nucleoside diphosphate kinase OS=Mus musculus GN=Gm20390 PE=3 SV=1	12	3.509	1.81	1.7337	0.793851	684	436.1	562.6	487	1826.8	1846.9	1826.8	1873.7	0.422248	0.177543	0.401972	0.556762	0.506741	0.695841	0.521943	0.811126	0.0630351	1.20042	0.999999
Q7TPR4	Alpha-actinin-1 OS=Mus musculus GN=Actn1 PE=1 SV=1	28	3.511	1.81	1.73468	0.794673	1899.5	1302.2	1551.6	1298.1	6256.3	3934.5	6256.3	3981.3	1.1726	0.530147	1.1086	1.48405	1.73545	1.48237	1.78751	1.72351	0.0275617	1.55969	0.999901
Q9D6M3	Mitochondrial glutamate carrier 1 OS=Mus musculus GN=Slc25a22 PE=1 SV=1	16	3.511	1.81	1.73468	0.794673	1170.5	912.5	1068	861.1	4234.8	2587.5	4234.8	2836.6	0.722575	0.371494	0.763075	0.984452	1.1747	0.97487	1.20994	1.22797	0.0204028	1.69031	0.999414
P60710	Actin, cytoplasmic 1 OS=Mus musculus GN=Actb PE=1 SV=1	96	3.515	1.81	1.73666	0.796315	11243.5	7464.5	9218.4	7207	33312.3	26007.3	32470.8	26177.5	6.94086	3.03892	6.58645	8.2394	9.24058	9.79855	9.27737	11.3323	0.0224388	1.649	0.999676
Q03265	ATP synthase subunit alpha, mitochondrial OS=Mus musculus GN=Atp5a1 PE=1 SV=1	86	3.518	1.81	1.73814	0.797546	9597.3	5999.3	7012.5	5327.4	27197.4	18958.5	27197.4	19149	5.92462	2.44241	5.01036	6.09055	7.54436	7.14283	7.77069	8.28961	0.0181306	1.74159	0.998893
P68181	cAMP-dependent protein kinase catalytic subunit beta OS=Mus musculus GN=Prkacb PE=1 SV=2	14	3.521	1.82	1.73962	0.798776	261.1	182.8	267.5	225.9	1001.8	729.9	1001.8	729.9	0.161183	0.0744209	0.191126	0.25826	0.277892	0.274998	0.286229	0.315974	0.0242132	1.61595	0.999807
Q11011	Puromycin-sensitive aminopeptidase OS=Mus musculus GN=Npepps PE=1 SV=2	12	3.532	1.82	1.74506	0.803276	310.5	222.3	298.9	215	1082.8	765.6	1082.8	765.6	0.191678	0.090502	0.213561	0.245799	0.300361	0.288448	0.309371	0.331429	0.0126243	1.89879	0.992698
Q9D394	Protein RUFY3 OS=Mus musculus GN=Rufy3 PE=1 SV=1	15	3.533	1.82	1.74555	0.803684	1063.6	701.2	830.5	665.5	3114.8	2334.2	3114.8	2334.2	0.656584	0.28547	0.593384	0.760832	0.864022	0.879436	0.889943	1.01048	0.0202858	1.69281	0.999412
P63101	14-3-3 protein zeta/delta OS=Mus musculus GN=Ywhaz PE=1 SV=1	34	3.547	1.83	1.75247	0.80939	2466.9	1803.6	1937.7	1524.4	7474.2	5941.4	7401.4	5941.4	1.52287	0.734275	1.38447	1.74277	2.07329	2.23849	2.11469	2.57203	0.0101561	1.99328	0.982799
Q9WV69	Dematin OS=Mus musculus GN=Dmtn PE=1 SV=1	10	3.55	1.83	1.75395	0.81061	581.2	346.1	403.6	332.4	1623.1	1056.8	1623.1	1084.4	0.358788	0.140903	0.288368	0.380016	0.450236	0.398161	0.463743	0.469437	0.0347487	1.45906	0.999979
P18872	Guanine nucleotide-binding protein G(o) subunit alpha OS=Mus musculus GN=Gnao1 PE=1 SV=3	43	3.56	1.83	1.75889	0.814668	3599.5	2697.6	3412.8	2741.5	12813.5	9019.5	12813.5	9254.3	2.22205	1.09824	2.43841	3.13422	3.55437	3.3982	3.661	4.00619	0.0176577	1.75307	0.998745
A6ZI44	Fructose-bisphosphate aldolase OS=Mus musculus GN=Aldoa PE=1 SV=1	87	3.562	1.83	1.75988	0.815478	7607.1	5075.1	6086	5372.1	19268.4	21525.8	19256.8	21573.4	4.69603	2.06616	4.34839	6.14165	5.34491	8.11009	5.50194	9.33913	0.0774527	1.11096	1
Q8C8R3	Ankyrin-2 OS=Mus musculus GN=Ank2 PE=1 SV=2	37	3.562	1.83	1.75988	0.815478	1385.5	926.3	1177.8	881.8	4715	2935.4	4715	2935.4	0.8553	0.377112	0.841526	1.00812	1.30791	1.10595	1.34714	1.27074	0.0158162	1.8009	0.997624
P70404	Isocitrate dehydrogenase [NAD] subunit gamma 1, mitochondrial OS=Mus musculus GN=Idh3g PE=1 SV=1	9	3.568	1.84	1.76285	0.817906	448.9	290.5	366.6	284.4	1400.6	968.1	1400.6	968.1	0.277116	0.118267	0.261932	0.32514	0.388516	0.364743	0.400171	0.419091	0.0183791	1.73568	0.998953
P16330	2',3'-cyclic-nucleotide 3'-phosphodiesterase OS=Mus musculus GN=Cnp PE=1 SV=3	96	3.574	1.84	1.76581	0.82033	9629.2	6188	7266	5814.2	25948.8	21968.2	25948.8	22135.8	5.94432	2.51924	5.19148	6.64708	7.198	8.27677	7.41394	9.5826	0.0276421	1.55843	0.999901
O88935	Synapsin-1 OS=Mus musculus GN=Syn1 PE=1 SV=2	42	3.574	1.84	1.76581	0.82033	3981.2	2390.3	2952	2253.7	9843.6	9072.8	9807.4	9188.6	2.45768	0.97313	2.10917	2.57654	2.73054	3.41828	2.80211	3.97775	0.0424033	1.3726	0.999994
Q60598	Src substrate cortactin OS=Mus musculus GN=Cttn PE=1 SV=2	11	3.575	1.84	1.7663	0.820734	889.9	500.9	529.3	435.3	2437.4	1390.2	2437.4	1390.2	0.549355	0.203925	0.378179	0.497656	0.676117	0.523774	0.6964	0.601818	0.0451682	1.34517	0.999996
Q99KJ8	Dynactin subunit 2 OS=Mus musculus GN=Dctn2 PE=1 SV=3	11	3.585	1.84	1.77125	0.824764	640	364	424.6	342.7	1826.1	1088	1826.1	1088	0.395086	0.14819	0.303372	0.391791	0.506546	0.409916	0.521743	0.470996	0.0373499	1.42771	0.999988
P11499	Heat shock protein HSP 90-beta OS=Mus musculus GN=Hsp90ab1 PE=1 SV=3	60	3.59	1.84	1.77372	0.826775	1186.9	893.6	1115.3	935.4	4168.2	3193.8	4168.2	3226.3	0.7327	0.363799	0.796871	1.0694	1.15623	1.2033	1.19091	1.39667	0.0186249	1.72991	0.999
P17182	Alpha-enolase OS=Mus musculus GN=Eno1 PE=1 SV=3	76	3.596	1.85	1.77668	0.829184	9923.3	6001.8	7386.1	5543.6	29387.9	19374.8	29387.9	19503.3	6.12587	2.44343	5.27729	6.33772	8.15198	7.29968	8.39654	8.44299	0.017808	1.74938	0.998794
Q7TSJ2	Microtubule-associated protein 6 OS=Mus musculus GN=Map6 PE=1 SV=2	29	3.602	1.85	1.77964	0.831589	1278.5	760.2	929.2	762.3	4011.1	2170.7	4011.1	2290.7	0.789246	0.30949	0.663904	0.871499	1.11265	0.817836	1.14603	0.991645	0.0476904	1.32157	0.999997
Q8K0T0	Reticulon-1 OS=Mus musculus GN=Rtn1 PE=1 SV=1	26	3.603	1.85	1.78014	0.831989	1205.4	1022.2	1180.6	970.2	4578.3	3312.2	4578.3	3421.8	0.74412	0.416154	0.843527	1.10918	1.26999	1.24791	1.30809	1.4813	0.0114622	1.94073	0.989101
A0A1B0GSX0	L-lactate dehydrogenase A chain OS=Mus musculus GN=Ldha PE=1 SV=1	16	3.608	1.85	1.78261	0.83399	1452.8	1111.1	1356.7	1115.5	4917.5	4006	4917.5	4006	0.896845	0.452347	0.969348	1.27529	1.36408	1.50931	1.405	1.7342	0.018596	1.73058	0.999
Q9CVB6	Actin-related protein 2/3 complex subunit 2 OS=Mus musculus GN=Arpc2 PE=1 SV=3	14	3.612	1.85	1.78458	0.835589	666.2	424.2	531.6	438.4	2044.1	1487.2	2044.1	1487.2	0.41126	0.172699	0.379823	0.5012	0.567018	0.560319	0.584029	0.64381	0.0213688	1.67022	0.999571
Q5SXR6	Clathrin heavy chain OS=Mus musculus GN=Cltc PE=1 SV=1	115	3.616	1.85	1.78656	0.837185	9641.1	7136.3	8523.2	6801.5	35526.4	21733.3	35509.8	22397.5	5.95166	2.9053	6.08974	7.77581	9.85476	8.18827	10.1457	9.69589	0.0139238	1.85624	0.995281
P00920	Carbonic anhydrase 2 OS=Mus musculus GN=Ca2 PE=1 SV=4	14	3.622	1.86	1.78953	0.839577	543.8	423.2	454.6	378.7	1470.7	1716.5	1470.7	1716.5	0.3357	0.172292	0.324807	0.432948	0.407961	0.646711	0.4202	0.743074	0.0535232	1.27146	0.999998
P62259	14-3-3 protein epsilon OS=Mus musculus GN=Ywhae PE=1 SV=1	25	3.626	1.86	1.7915	0.84117	1082.4	717.7	848.2	756.7	3175.2	2645.2	3175.2	2658.1	0.668189	0.292187	0.60603	0.865097	0.880777	0.996609	0.9072	1.15069	0.0305369	1.51517	0.99995
Q02248	Catenin beta-1 OS=Mus musculus GN=Ctnnb1 PE=1 SV=1	8	3.639	1.86	1.79792	0.846333	404.4	316.5	332.1	273.1	1490	891.8	1490	934.3	0.249645	0.128852	0.237282	0.312221	0.413315	0.335996	0.425714	0.404459	0.00916708	2.03777	0.975357
Q9D051	Pyruvate dehydrogenase E1 component subunit beta, mitochondrial OS=Mus musculus GN=Pdhb PE=1 SV=1	19	3.64	1.86	1.79842	0.846729	687.9	435	557.3	406.9	2198.7	1442.1	2198.7	1460.9	0.424656	0.177096	0.398185	0.465188	0.609903	0.543328	0.6282	0.632424	0.0128264	1.89189	0.993147
Q61171	Peroxiredoxin-2 OS=Mus musculus GN=Prdx2 PE=1 SV=3	11	3.652	1.87	1.80435	0.851477	930.8	517.9	642.4	508.2	2714.9	1606	2714.9	1634.8	0.574603	0.210846	0.458988	0.580999	0.753093	0.605079	0.775686	0.707706	0.0360337	1.44329	0.999985
P42669	Transcriptional activator protein Pur-alpha OS=Mus musculus GN=Pura PE=1 SV=1	15	3.659	1.87	1.80781	0.85424	698.8	409.1	439	363.8	1895.6	1268.1	1895.6	1268.1	0.431385	0.166551	0.313661	0.415914	0.525825	0.477771	0.5416	0.548961	0.0228051	1.64197	0.999709
P35700	Peroxiredoxin-1 OS=Mus musculus GN=Prdx1 PE=1 SV=1	12	3.666	1.87	1.81126	0.856997	908.9	554.5	613.1	509.4	2736.9	1669.7	2736.9	1669.7	0.561084	0.225746	0.438054	0.582371	0.759196	0.629078	0.781971	0.722814	0.021975	1.65807	0.999633
Q8BMF4	Dihydrolipoyllysine-residue acetyltransferase component of pyruvate dehydrogenase complex, mitochondrial OS=Mus musculus GN=Dlat PE=1 SV=2	11	3.666	1.87	1.81126	0.856997	851.4	475.2	550	431.1	2406.4	1337.5	2406.4	1459.8	0.525588	0.193462	0.392969	0.492855	0.667517	0.503918	0.687543	0.631948	0.0409888	1.38733	0.999993
A2ARP8	Microtubule-associated protein 1A OS=Mus musculus GN=Map1a PE=1 SV=1	67	3.68	1.88	1.81818	0.862496	4531.9	2882.1	3324.6	2743.5	14018.9	9183.1	14018.9	9256.5	2.79764	1.17335	2.37539	3.1365	3.88874	3.45984	4.0054	4.00714	0.016762	1.77567	0.998293
Q9D881	Cytochrome c oxidase subunit 5B, mitochondrial OS=Mus musculus GN=Cox5b PE=1 SV=1	13	3.683	1.88	1.81966	0.863672	783.2	380.2	556	397.9	2037.2	1447.6	2037.2	1473.2	0.483487	0.154786	0.397256	0.454899	0.565104	0.5454	0.582057	0.637749	0.0349429	1.45664	0.99998
A2AEG6	Glycoprotein m6b, isoform CRA_g OS=Mus musculus GN=Gpm6b PE=1 SV=1	10	3.686	1.88	1.82115	0.864847	565.8	500.4	578.8	447.1	2053.8	1872.5	2053.8	1872.5	0.349281	0.203721	0.413547	0.511147	0.569709	0.705486	0.5868	0.810606	0.0129751	1.88689	0.993449
Q9CPQ1	Cytochrome c oxidase subunit 6C OS=Mus musculus GN=Cox6c PE=1 SV=3	14	3.692	1.88	1.82411	0.867193	1496.1	1200.5	1416.5	1029.1	5495.6	4216.7	5495.6	4216.7	0.923576	0.488743	1.01207	1.17652	1.52444	1.58869	1.57017	1.82541	0.00410815	2.38635	0.823263
P46460	Vesicle-fusing ATPase OS=Mus musculus GN=Nsf PE=1 SV=2	62	3.696	1.89	1.82609	0.868755	3833.1	2696.5	3399.7	2606.6	14034.5	8647.5	14034.5	8922.4	2.36626	1.09779	2.42905	2.97999	3.89307	3.25804	4.00986	3.86251	0.0119961	1.92096	0.991074
P35802	Neuronal membrane glycoprotein M6-a OS=Mus musculus GN=Gpm6a PE=1 SV=1	9	3.696	1.89	1.82609	0.868755	615.4	509	486.5	398.8	1775.6	1904.7	1775.6	1904.7	0.3799	0.207222	0.347599	0.455928	0.492538	0.717617	0.507314	0.824545	0.0245845	1.60934	0.999823
A0A0J9YUN4	Dynamin-1 OS=Mus musculus GN=Dnm1 PE=1 SV=1	82	3.71	1.89	1.833	0.87421	7686.3	4921.9	5691.1	4342.1	24122.3	15927.5	24122.3	15982.7	4.74492	2.00379	4.06623	4.9641	6.69135	6.00087	6.89209	6.91892	0.00910075	2.04092	0.975116
G5E924	Heterogeneous nuclear ribonucleoprotein L (Fragment) OS=Mus musculus GN=Hnrnpl PE=1 SV=1	14	3.71	1.89	1.833	0.87421	1126.8	686.6	838.2	662.8	3412.1	2321.1	3412.1	2321.1	0.695598	0.279526	0.598885	0.757746	0.946491	0.874501	0.974886	1.00481	0.0155741	1.8076	0.997432
Q9D6R2	Isocitrate dehydrogenase [NAD] subunit alpha, mitochondrial OS=Mus musculus GN=Idh3a PE=1 SV=1	32	3.72	1.9	1.83794	0.878093	2627.1	1731.3	2037.7	1524.2	7963.5	6120.1	7963.5	6130.2	1.62177	0.704841	1.45592	1.74254	2.20902	2.30582	2.27529	2.65377	0.00830557	2.08063	0.966161
Q9Z0E0	Neurochondrin OS=Mus musculus GN=Ncdn PE=1 SV=1	19	3.724	1.9	1.83992	0.879644	629.6	479.9	523.8	445	2180.2	1598.7	2180.2	1598.7	0.388666	0.195375	0.37425	0.508746	0.604771	0.602328	0.622914	0.692078	0.00814352	2.08919	0.964135
P97300	Neuroplastin OS=Mus musculus GN=Nptn PE=1 SV=3	31	3.743	1.9	1.84931	0.886986	1674.9	1111.3	1347.7	1051.1	5478.3	3830.3	5478.3	3830.3	1.03395	0.452428	0.962918	1.20167	1.51964	1.44311	1.56523	1.65814	0.00914718	2.03871	0.975357
P68404	Protein kinase C beta type OS=Mus musculus GN=Prkcb PE=1 SV=4	17	3.754	1.91	1.85474	0.891219	1817.3	1258.5	1524.7	1240.5	6265.3	4315	6265.3	4315	1.12186	0.512356	1.08938	1.4182	1.73795	1.62573	1.79009	1.86797	0.0104372	1.98142	0.984476
P48962	ADP/ATP translocase 1 OS=Mus musculus GN=Slc25a4 PE=1 SV=4	44	3.757	1.91	1.85623	0.892372	4923.1	3884.7	4340.6	3395.4	17803.2	13160.5	17803.2	13368.5	3.03914	1.58153	3.10131	3.88179	4.93847	4.95837	5.08663	5.78723	0.00453852	2.34309	0.851996
Q9DCX2	ATP synthase subunit d, mitochondrial OS=Mus musculus GN=Atp5h PE=1 SV=3	16	3.777	1.92	1.86611	0.900031	1454.9	964.9	1086.3	820.4	4931.7	3031.7	4931.7	3031.7	0.898142	0.392827	0.77615	0.937922	1.36802	1.14223	1.40906	1.31242	0.00673405	2.17172	0.936504
P99024	Tubulin beta-5 chain OS=Mus musculus GN=Tubb5 PE=1 SV=1	150	3.782	1.92	1.86858	0.90194	465.8	245.3	344.1	298	1431.6	1024.6	1431.6	1024.6	0.287549	0.0998657	0.245856	0.340688	0.397115	0.38603	0.409029	0.44355	0.0207593	1.68279	0.999475
P31324	cAMP-dependent protein kinase type II-beta regulatory subunit OS=Mus musculus GN=Prkar2b PE=1 SV=3	10	3.794	1.92	1.87451	0.90651	216.2	156.7	205.2	148	805.2	574.9	805.2	574.9	0.133465	0.0637951	0.146613	0.169201	0.223356	0.2166	0.230057	0.248874	0.0052653	2.27858	0.889355
Q91ZZ3	Beta-synuclein OS=Mus musculus GN=Sncb PE=1 SV=1	16	3.812	1.93	1.8834	0.913339	612.9	359.9	402.4	371.9	1607.6	1287.2	1607.6	1352.5	0.378357	0.146521	0.287511	0.425174	0.445936	0.484967	0.459314	0.585498	0.036809	1.43405	0.999987
Q3ULJ0	Glycerol-3-phosphate dehydrogenase 1-like protein OS=Mus musculus GN=Gpd1l PE=1 SV=2	9	3.813	1.93	1.88389	0.913717	815.9	541.9	620.2	472.3	2571.9	1899.6	2571.9	1899.6	0.503673	0.220616	0.443127	0.539957	0.713426	0.715696	0.734829	0.822338	0.0056631	2.24695	0.904201
Q9CZU6	Citrate synthase, mitochondrial OS=Mus musculus GN=Cs PE=1 SV=1	32	3.833	1.94	1.89377	0.921265	2276	1739.9	2222.3	1824.9	6927.9	8602.4	6927.9	8602.4	1.40503	0.708342	1.58781	2.08632	1.92175	3.24105	1.9794	3.72398	0.0554429	1.25615	0.999999
P14094	Sodium/potassium-transporting ATPase subunit beta-1 OS=Mus musculus GN=Atp1b1 PE=1 SV=1	45	3.834	1.94	1.89427	0.921641	2704.8	2322.3	2529.5	1961.2	10705	7816.7	10705	8066.7	1.66973	0.945446	1.8073	2.24214	2.96949	2.94503	3.05857	3.49208	0.00281089	2.55116	0.697693
Q7TQD2	Tubulin polymerization-promoting protein OS=Mus musculus GN=Tppp PE=1 SV=1	9	3.873	1.95	1.91354	0.936242	632	308.3	353.4	283.9	1513.1	1080.3	1513.1	1080.3	0.390148	0.125514	0.252501	0.324568	0.419723	0.407015	0.432314	0.467662	0.0344218	1.46317	0.999978
A2A5Y6	Microtubule-associated protein OS=Mus musculus GN=Mapt PE=1 SV=1	19	3.876	1.95	1.91502	0.937359	1963.7	1024.2	1029.9	832.3	5215.3	3039.3	5215.3	3039.3	1.21224	0.416969	0.735853	0.951526	1.44669	1.14509	1.49009	1.31571	0.0309129	1.50986	0.999952
A0A0G2JGX4	Sodium/potassium-transporting ATPase subunit alpha OS=Mus musculus GN=Atp1a3 PE=1 SV=1	190	3.889	1.96	1.92144	0.94219	13234.8	9315.6	11400.9	8656.6	45612.2	35129.7	45612.2	35207.6	8.17013	3.79253	8.14583	9.89665	12.6525	13.2355	13.0321	15.2414	0.00546311	2.26256	0.897602
A8DUK4	Beta-globin OS=Mus musculus GN=Hbbt1 PE=1 SV=1	15	3.894	1.96	1.92391	0.944044	1003.8	774.4	853.1	623	3594.1	2787.8	3594.1	2787.8	0.619668	0.315271	0.609531	0.712244	0.996976	1.05034	1.02689	1.20684	0.00208955	2.67995	0.589787
O55042	Alpha-synuclein OS=Mus musculus GN=Snca PE=1 SV=2	21	3.897	1.96	1.9254	0.945155	2233.8	1273.3	1341.6	1136.5	5290.6	4902.8	5290.6	4902.8	1.37897	0.518381	0.95856	1.2993	1.46757	1.84719	1.5116	2.12242	0.0310397	1.50808	0.999952
Q6P1J1	Crmp1 protein OS=Mus musculus GN=Crmp1 PE=1 SV=1	26	3.915	1.97	1.93429	0.951803	1598.7	911.3	947	733.3	4608.7	2870.7	4608.7	2870.7	0.986913	0.371005	0.676622	0.838345	1.27842	1.08157	1.31677	1.24273	0.0112237	1.94986	0.988155
Q8CGP0	Histone H2B type 3-B OS=Mus musculus GN=Hist3h2bb PE=1 SV=3	9	3.921	1.97	1.93725	0.954012	288.7	147.5	192.2	162.2	972.4	492.9	972.4	492.9	0.178221	0.0600497	0.137325	0.185435	0.269736	0.185706	0.277829	0.213377	0.037903	1.42133	0.999989
O08553	Dihydropyrimidinase-related protein 2 OS=Mus musculus GN=Dpysl2 PE=1 SV=2	51	3.922	1.97	1.93775	0.95438	4905.5	2534.7	2772.2	1875.4	14170.7	7627.1	14170.7	7627.1	3.02827	1.03192	1.98071	2.14405	3.93085	2.8736	4.04877	3.30177	0.023221	1.63412	0.999738
Q62277	Synaptophysin OS=Mus musculus GN=Syp PE=1 SV=2	14	3.95	1.98	1.95158	0.964643	1349.7	968.3	1277.8	967.9	4814.2	4010.7	4814.2	4010.7	0.8332	0.394211	0.912975	1.10655	1.33542	1.51108	1.37549	1.73623	0.00836259	2.07766	0.966663
Q80YN3	Breast carcinoma-amplified sequence 1 homolog OS=Mus musculus GN=Bcas1 PE=1 SV=3	11	3.951	1.98	1.95208	0.965009	1550.9	805.5	963.7	799.3	4231.7	2753	4231.7	2863	0.957405	0.327932	0.688554	0.913799	1.17384	1.03722	1.20906	1.23939	0.0259639	1.58563	0.999862
Q9Z1S5	Neuronal-specific septin-3 OS=Mus musculus GN=Sept3 PE=1 SV=2	9	3.955	1.98	1.95405	0.966468	139.8	90	95.9	73.4	450.1	299.9	450.1	299.9	0.0863016	0.0366405	0.0685196	0.0839145	0.124854	0.112991	0.1286	0.129827	0.00377809	2.42273	0.797572
E9Q1G8	Septin-7 OS=Mus musculus GN=Sept7 PE=1 SV=2	30	3.956	1.98	1.95455	0.966833	1802.4	1028.6	1182.2	989.2	5048.2	3769.7	5048.2	3769.7	1.11266	0.41876	0.84467	1.1309	1.40033	1.42028	1.44234	1.6319	0.0141162	1.85028	0.995558
P10854	Histone H2B type 1-M OS=Mus musculus GN=Hist1h2bm PE=1 SV=2	19	3.971	1.99	1.96196	0.972293	2500.8	1277.8	1431.3	1238.7	7867.8	3666	7867.8	3666	1.5438	0.520213	1.02265	1.41614	2.18247	1.38121	2.24794	1.58701	0.0615303	1.21091	0.999999
O08599	Syntaxin-binding protein 1 OS=Mus musculus GN=Stxbp1 PE=1 SV=2	73	3.974	1.99	1.96344	0.973383	6541.7	4278.1	5460.9	4289.4	21051.8	17392.6	21037.4	17585.3	4.03834	1.74168	3.90176	4.90385	5.83961	6.55286	6.01069	7.61268	0.0106723	1.97174	0.985721
P68372	Tubulin beta-4B chain OS=Mus musculus GN=Tubb4b PE=1 SV=1	152	3.976	1.99	1.96443	0.974108	1005.4	512.6	712.9	577.6	3097.7	2101.3	3097.7	2101.3	0.620656	0.208688	0.50936	0.660341	0.859279	0.791689	0.885057	0.909654	0.0138741	1.8578	0.995256
P62141	Serine/threonine-protein phosphatase PP1-beta catalytic subunit OS=Mus musculus GN=Ppp1cb PE=1 SV=3	10	3.981	1.99	1.9669	0.975922	76.1	56.7	57.4	49.3	293.8	175.6	293.8	175.6	0.0469782	0.0230835	0.0410117	0.0563622	0.0814979	0.0661593	0.0839429	0.0760173	0.00479042	2.31963	0.86628
A0A0G2JEG8	Amphiphysin OS=Mus musculus GN=Amph PE=1 SV=1	19	4.002	2	1.97727	0.983512	577.5	341	467.4	396.7	1980.5	1499.7	1980.5	1499.7	0.356503	0.138827	0.333953	0.453527	0.549376	0.565029	0.565857	0.649221	0.00946721	2.02378	0.97795
P40124	Adenylyl cyclase-associated protein 1 OS=Mus musculus GN=Cap1 PE=1 SV=4	19	4.003	2	1.97777	0.983872	1061.9	687.5	826.6	732.3	3613.9	2648.6	3613.9	2683.5	0.655534	0.279893	0.590597	0.837201	1.00247	0.99789	1.03254	1.16169	0.00956142	2.01948	0.97857
P61979	Heterogeneous nuclear ribonucleoprotein K OS=Mus musculus GN=Hnrnpk PE=1 SV=1	14	4.015	2.01	1.9837	0.988191	914.5	500.9	599.7	482.4	2650.3	1827.3	2650.3	1827.3	0.564541	0.203925	0.42848	0.551503	0.735173	0.688456	0.757229	0.791039	0.0121424	1.91569	0.991473
F8WGL3	Cofilin-1 OS=Mus musculus GN=Cfl1 PE=1 SV=1	14	4.022	2.01	1.98715	0.990704	2064.8	1050.4	1355.5	1116.7	5206	4704.5	5206	4704.5	1.27465	0.427635	0.968491	1.27667	1.44411	1.77247	1.48743	2.03658	0.0282643	1.54876	0.999913
Q76MZ3	Serine/threonine-protein phosphatase 2A 65 kDa regulatory subunit A alpha isoform OS=Mus musculus GN=Ppp2r1a PE=1 SV=3	28	4.048	2.02	2	1	1208.5	887.3	1062.1	866.5	4400.5	3509.5	4400.5	3509.5	0.746034	0.361234	0.75886	0.990625	1.22067	1.32224	1.25729	1.51926	0.00564805	2.2481	0.904145
Q3UY21	Myelin-oligodendrocyte glycoprotein OS=Mus musculus GN=Mog PE=1 SV=1	18	4.068	2.02	2.00988	1.00711	617.9	391	523.5	369	2037.4	1662.2	2037.4	1662.2	0.381443	0.159183	0.374035	0.421859	0.56516	0.626253	0.582114	0.719567	0.00559611	2.25211	0.902598
A3QM89	Reticulon (Fragment) OS=Mus musculus GN=Rtn1 PE=1 SV=1	20	4.089	2.03	2.02026	1.01454	94	64.2	84.1	66.5	344	271.8	344	271.8	0.0580283	0.0261369	0.0600886	0.0760261	0.095423	0.102404	0.0982857	0.117662	0.00579072	2.23727	0.908618
Q9JJV2	Profilin-2 OS=Mus musculus GN=Pfn2 PE=1 SV=3	14	4.091	2.03	2.02125	1.01524	289.1	147	194.2	160.6	854.5	611	854.5	611	0.178468	0.0598461	0.138754	0.183606	0.237032	0.230201	0.244143	0.264502	0.0125992	1.89966	0.992698
Q62425	Cytochrome c oxidase subunit NDUFA4 OS=Mus musculus GN=Ndufa4 PE=1 SV=2	13	4.109	2.04	2.03014	1.02158	2139.5	1316.9	1739.1	1362.7	7211.5	5547.2	7211.5	5547.2	1.32076	0.536132	1.24257	1.55791	2.00042	2.08997	2.06043	2.40139	0.00635596	2.19682	0.926778
A0A0A0MQA5	Tubulin alpha chain (Fragment) OS=Mus musculus GN=Tuba4a PE=1 SV=1	54	4.115	2.04	2.0331	1.02368	6423.8	4033	4837.4	3899.3	21103.6	15474.5	20992.3	15736.5	3.96555	1.6419	3.45627	4.45787	5.85398	5.83019	5.9978	6.81234	0.00584565	2.23317	0.91015
P05213	Tubulin alpha-1B chain OS=Mus musculus GN=Tuba1b PE=1 SV=2	54	4.185	2.07	2.06769	1.04802	614.6	396.6	528.5	388.6	2214.6	1657.5	2214.6	1657.5	0.379406	0.161462	0.377608	0.444267	0.614313	0.624482	0.632743	0.717532	0.00355311	2.44939	0.778125
G5E902	MCG10343, isoform CRA_b OS=Mus musculus GN=Slc25a3 PE=1 SV=1	35	4.204	2.07	2.07708	1.05455	3450.7	2412.7	2996.2	2295.5	13938.4	8889.4	13938.4	9164.5	2.13019	0.98225	2.14075	2.62433	3.86641	3.34918	3.9824	3.96732	0.00299362	2.5238	0.719504
Q9CYT6	Adenylyl cyclase-associated protein 2 OS=Mus musculus GN=Cap2 PE=1 SV=1	8	4.259	2.09	2.10425	1.07331	486.4	268.6	338.4	318.9	1547.6	1264.6	1547.6	1264.6	0.300265	0.109351	0.241783	0.364582	0.429293	0.476452	0.442171	0.547446	0.0108779	1.96346	0.986704
B1AWD9	Clathrin light chain A OS=Mus musculus GN=Clta PE=1 SV=1	17	4.313	2.11	2.13093	1.09148	1328.4	680	804	646	4454.3	2283.3	4454.3	2283.3	0.820051	0.276839	0.57445	0.738539	1.23559	0.860259	1.27266	0.988442	0.0203391	1.69167	0.999412
P51881	ADP/ATP translocase 2 OS=Mus musculus GN=Slc25a5 PE=1 SV=3	36	4.518	2.18	2.23221	1.15847	1167.5	775.5	1065.5	822.7	5038.9	3533.1	5038.9	3550.4	0.720724	0.315719	0.761289	0.940551	1.39775	1.33114	1.43969	1.53697	0.00175152	2.75658	0.526951
P01942	Hemoglobin subunit alpha OS=Mus musculus GN=Hba PE=1 SV=2	17	4.536	2.18	2.24111	1.16421	1341.4	930.5	1064.2	758.5	5256.5	3825.6	5256.5	3876	0.828076	0.378822	0.76036	0.867154	1.45811	1.44134	1.50186	1.67792	0.000624298	3.20461	0.234544
P60202	Myelin proteolipid protein OS=Mus musculus GN=Plp1 PE=1 SV=2	38	4.614	2.21	2.27964	1.18881	3459.6	2309	2823.3	2137	12185.4	11381.2	12185.4	11390.9	2.13569	0.940032	2.01722	2.44312	3.38014	4.288	3.48154	4.93113	0.00479205	2.31948	0.86628
																							0.232351		1
																							0.14335		1
																							0.885679		1
																							0.201121		1
																							0.0257935		0.999862
																							0.813147		1
																							0.125604		1

## Sheet: Table S2B
Accession	Description	# PSMs	Abundance Ratio: (Treatment) / (Control)	Abundance Ratio (log2): (Treatment) / (Control)	Normalized Abundance Ratio (Treatment/Control)	Normalized Abundance Ratio (log2): (Treatment) / (Control)	Abundance: F1: 126, Sample, Control, Female A2A	Abundance: F1: 127N, Sample, Control, Female D1	Abundance: F1: 127C, Sample, Control, Male D1	Abundance: F1: 130C, Sample, Control, Male D1	Abundance: F1: 128C, Sample, Treatment, Female A2A	Abundance: F1: 129N, Sample, Treatment, Female D1	Abundance: F1: 128N, Sample, Treatment, Male D1	Abundance: F1: 129C, Sample, Treatment, Male D1	Normalized Abundance: F1: 126, Sample, Control, Female A2A	Normalized Abundance: F1: 127N, Sample, Control, Female D1	Normalized Abundance: F1: 127C, Sample, Control, Male D1	Normalized Abundance: F1: 130C, Sample, Control, Male D1	Average Male D1	Error Male D1	Normalized Abundance: F1: 128C, Sample, Treatment, Female A2A	Normalized Abundance: F1: 129N, Sample, Treatment, Female D1	Normalized Abundance: F1: 128N, Sample, Treatment, Male D1	Normalized Abundance: F1: 129C, Sample, Treatment, Male D1	Average Male D1	Error Male D1	Female A2A ratios	Female D1 Ratios	Male D1 Ratios (of averages)	Average D1/A2A ratios
P60202	Myelin proteolipid protein OS=Mus musculus GN=Plp1 PE=1 SV=2	38	4.614	2.21	2.27964	1.18881	3459.6	2309	2823.3	2137	12185.4	11381.2	12185.4	11390.9	2.13569	0.940032	2.01722	2.44312	2.23017	0.30116	3.38014	4.288	3.48154	4.93113	4.20633	1.02501	1.58269	4.56154	1.8861	2.03692
P01942	Hemoglobin subunit alpha OS=Mus musculus GN=Hba PE=1 SV=2	17	4.536	2.18	2.24111	1.16421	1341.4	930.5	1064.2	758.5	5256.5	3825.6	5256.5	3876	0.828076	0.378822	0.76036	0.867154	0.813757	0.075515	1.45811	1.44134	1.50186	1.67792	1.58989	0.124497	1.76085	3.80479	1.95376	1.63517
P51881	ADP/ATP translocase 2 OS=Mus musculus GN=Slc25a5 PE=1 SV=3	36	4.518	2.18	2.23221	1.15847	1167.5	775.5	1065.5	822.7	5038.9	3533.1	5038.9	3550.4	0.720724	0.315719	0.761289	0.940551	0.85092	0.126757	1.39775	1.33114	1.43969	1.53697	1.48833	0.0687902	1.93937	4.21621	1.74908	1.53794
B1AWD9	Clathrin light chain A OS=Mus musculus GN=Clta PE=1 SV=1	17	4.313	2.11	2.13093	1.09148	1328.4	680	804	646	4454.3	2283.3	4454.3	2283.3	0.820051	0.276839	0.57445	0.738539	0.656494	0.116029	1.23559	0.860259	1.27266	0.988442	1.13055	0.200971	1.50672	3.10743	1.7221	1.60266
Q9CYT6	Adenylyl cyclase-associated protein 2 OS=Mus musculus GN=Cap2 PE=1 SV=1	8	4.259	2.09	2.10425	1.07331	486.4	268.6	338.4	318.9	1547.6	1264.6	1547.6	1264.6	0.300265	0.109351	0.241783	0.364582	0.303183	0.0868318	0.429293	0.476452	0.442171	0.547446	0.494809	0.0744403	1.42971	4.35707	1.63205	2.09452
G5E902	MCG10343, isoform CRA_b OS=Mus musculus GN=Slc25a3 PE=1 SV=1	35	4.204	2.07	2.07708	1.05455	3450.7	2412.7	2996.2	2295.5	13938.4	8889.4	13938.4	9164.5	2.13019	0.98225	2.14075	2.62433	2.38254	0.341938	3.86641	3.34918	3.9824	3.96732	3.97486	0.010666	1.81505	3.40971	1.66833	1.39887
P05213	Tubulin alpha-1B chain OS=Mus musculus GN=Tuba1b PE=1 SV=2	54	4.185	2.07	2.06769	1.04802	614.6	396.6	528.5	388.6	2214.6	1657.5	2214.6	1657.5	0.379406	0.161462	0.377608	0.444267	0.410937	0.0471348	0.614313	0.624482	0.632743	0.717532	0.675138	0.0599553	1.61914	3.86766	1.64292	1.7017
A0A0A0MQA5	Tubulin alpha chain (Fragment) OS=Mus musculus GN=Tuba4a PE=1 SV=1	54	4.115	2.04	2.0331	1.02368	6423.8	4033	4837.4	3899.3	21103.6	15474.5	20992.3	15736.5	3.96555	1.6419	3.45627	4.45787	3.95707	0.708237	5.85398	5.83019	5.9978	6.81234	6.40507	0.575965	1.47621	3.55088	1.61864	1.75095
Q62425	Cytochrome c oxidase subunit NDUFA4 OS=Mus musculus GN=Ndufa4 PE=1 SV=2	13	4.109	2.04	2.03014	1.02158	2139.5	1316.9	1739.1	1362.7	7211.5	5547.2	7211.5	5547.2	1.32076	0.536132	1.24257	1.55791	1.40024	0.222976	2.00042	2.08997	2.06043	2.40139	2.23091	0.241093	1.51459	3.89824	1.59323	1.81285
Q9JJV2	Profilin-2 OS=Mus musculus GN=Pfn2 PE=1 SV=3	14	4.091	2.03	2.02125	1.01524	289.1	147	194.2	160.6	854.5	611	854.5	611	0.178468	0.0598461	0.138754	0.183606	0.16118	0.0317151	0.237032	0.230201	0.244143	0.264502	0.254323	0.0143962	1.32815	3.84655	1.57788	2.0421
A3QM89	Reticulon (Fragment) OS=Mus musculus GN=Rtn1 PE=1 SV=1	20	4.089	2.03	2.02026	1.01454	94	64.2	84.1	66.5	344	271.8	344	271.8	0.0580283	0.0261369	0.0600886	0.0760261	0.0680573	0.0112695	0.095423	0.102404	0.0982857	0.117662	0.107974	0.0137013	1.64442	3.91798	1.58652	1.67369
Q3UY21	Myelin-oligodendrocyte glycoprotein OS=Mus musculus GN=Mog PE=1 SV=1	18	4.068	2.02	2.00988	1.00711	617.9	391	523.5	369	2037.4	1662.2	2037.4	1662.2	0.381443	0.159183	0.374035	0.421859	0.397947	0.0338163	0.56516	0.626253	0.582114	0.719567	0.650841	0.0971938	1.48163	3.93418	1.6355	1.87957
Q76MZ3	Serine/threonine-protein phosphatase 2A 65 kDa regulatory subunit A alpha isoform OS=Mus musculus GN=Ppp2r1a PE=1 SV=3	28	4.048	2.02	2	1	1208.5	887.3	1062.1	866.5	4400.5	3509.5	4400.5	3509.5	0.746034	0.361234	0.75886	0.990625	0.874743	0.163883	1.22067	1.32224	1.25729	1.51926	1.38827	0.185247	1.63621	3.66035	1.58707	1.60353
F8WGL3	Cofilin-1 OS=Mus musculus GN=Cfl1 PE=1 SV=1	14	4.022	2.01	1.98715	0.990704	2064.8	1050.4	1355.5	1116.7	5206	4704.5	5206	4704.5	1.27465	0.427635	0.968491	1.27667	1.12258	0.217913	1.44411	1.77247	1.48743	2.03658	1.762	0.388309	1.13295	4.14483	1.5696	2.52194
P61979	Heterogeneous nuclear ribonucleoprotein K OS=Mus musculus GN=Hnrnpk PE=1 SV=1	14	4.015	2.01	1.9837	0.988191	914.5	500.9	599.7	482.4	2650.3	1827.3	2650.3	1827.3	0.564541	0.203925	0.42848	0.551503	0.489991	0.086991	0.735173	0.688456	0.757229	0.791039	0.774134	0.0239076	1.30225	3.37603	1.57989	1.90283
P40124	Adenylyl cyclase-associated protein 1 OS=Mus musculus GN=Cap1 PE=1 SV=4	19	4.003	2	1.97777	0.983872	1061.9	687.5	826.6	732.3	3613.9	2648.6	3613.9	2683.5	0.655534	0.279893	0.590597	0.837201	0.713899	0.174375	1.00247	0.99789	1.03254	1.16169	1.09712	0.0913196	1.52924	3.56526	1.53679	1.66817
A0A0G2JEG8	Amphiphysin OS=Mus musculus GN=Amph PE=1 SV=1	19	4.002	2	1.97727	0.983512	577.5	341	467.4	396.7	1980.5	1499.7	1980.5	1499.7	0.356503	0.138827	0.333953	0.453527	0.39374	0.0845518	0.549376	0.565029	0.565857	0.649221	0.607539	0.058947	1.54101	4.07003	1.543	1.82122
P62141	Serine/threonine-protein phosphatase PP1-beta catalytic subunit OS=Mus musculus GN=Ppp1cb PE=1 SV=3	10	3.981	1.99	1.9669	0.975922	76.1	56.7	57.4	49.3	293.8	175.6	293.8	175.6	0.0469782	0.0230835	0.0410117	0.0563622	0.0486869	0.0108544	0.0814979	0.0661593	0.0839429	0.0760173	0.0799801	0.0056042	1.7348	2.86609	1.64274	1.29952
P68372	Tubulin beta-4B chain OS=Mus musculus GN=Tubb4b PE=1 SV=1	152	3.976	1.99	1.96443	0.974108	1005.4	512.6	712.9	577.6	3097.7	2101.3	3097.7	2101.3	0.620656	0.208688	0.50936	0.660341	0.58485	0.10676	0.859279	0.791689	0.885057	0.909654	0.897355	0.0173924	1.38447	3.79365	1.53433	1.9242
O08599	Syntaxin-binding protein 1 OS=Mus musculus GN=Stxbp1 PE=1 SV=2	73	3.974	1.99	1.96344	0.973383	6541.7	4278.1	5460.9	4289.4	21051.8	17392.6	21037.4	17585.3	4.03834	1.74168	3.90176	4.90385	4.40281	0.708588	5.83961	6.55286	6.01069	7.61268	6.81168	1.13278	1.44604	3.76237	1.54712	1.83587
P10854	Histone H2B type 1-M OS=Mus musculus GN=Hist1h2bm PE=1 SV=2	19	3.971	1.99	1.96196	0.972293	2500.8	1277.8	1431.3	1238.7	7867.8	3666	7867.8	3666	1.5438	0.520213	1.02265	1.41614	1.2194	0.278242	2.18247	1.38121	2.24794	1.58701	1.91748	0.467348	1.4137	2.65508	1.57248	1.49521
E9Q1G8	Septin-7 OS=Mus musculus GN=Sept7 PE=1 SV=2	30	3.956	1.98	1.95455	0.966833	1802.4	1028.6	1182.2	989.2	5048.2	3769.7	5048.2	3769.7	1.11266	0.41876	0.84467	1.1309	0.987786	0.202397	1.40033	1.42028	1.44234	1.6319	1.53712	0.134041	1.25854	3.39163	1.55613	1.96567
Q9Z1S5	Neuronal-specific septin-3 OS=Mus musculus GN=Sept3 PE=1 SV=2	9	3.955	1.98	1.95405	0.966468	139.8	90	95.9	73.4	450.1	299.9	450.1	299.9	0.0863016	0.0366405	0.0685196	0.0839145	0.076217	0.0108858	0.124854	0.112991	0.1286	0.129827	0.129213	0.000867507	1.44672	3.08377	1.69534	1.6517
Q80YN3	Breast carcinoma-amplified sequence 1 homolog OS=Mus musculus GN=Bcas1 PE=1 SV=3	11	3.951	1.98	1.95208	0.965009	1550.9	805.5	963.7	799.3	4231.7	2753	4231.7	2863	0.957405	0.327932	0.688554	0.913799	0.801176	0.159272	1.17384	1.03722	1.20906	1.23939	1.22423	0.0214514	1.22607	3.16292	1.52803	1.91301
Q62277	Synaptophysin OS=Mus musculus GN=Syp PE=1 SV=2	14	3.95	1.98	1.95158	0.964643	1349.7	968.3	1277.8	967.9	4814.2	4010.7	4814.2	4010.7	0.8332	0.394211	0.912975	1.10655	1.00976	0.136879	1.33542	1.51108	1.37549	1.73623	1.55586	0.255087	1.60276	3.83317	1.54082	1.67647
O08553	Dihydropyrimidinase-related protein 2 OS=Mus musculus GN=Dpysl2 PE=1 SV=2	51	3.922	1.97	1.93775	0.95438	4905.5	2534.7	2772.2	1875.4	14170.7	7627.1	14170.7	7627.1	3.02827	1.03192	1.98071	2.14405	2.06238	0.115499	3.93085	2.8736	4.04877	3.30177	3.67527	0.528206	1.29805	2.78471	1.78206	1.75909
Q8CGP0	Histone H2B type 3-B OS=Mus musculus GN=Hist3h2bb PE=1 SV=3	9	3.921	1.97	1.93725	0.954012	288.7	147.5	192.2	162.2	972.4	492.9	972.4	492.9	0.178221	0.0600497	0.137325	0.185435	0.16138	0.0340189	0.269736	0.185706	0.277829	0.213377	0.245603	0.0455744	1.5135	3.09253	1.52189	1.52443
Q6P1J1	Crmp1 protein OS=Mus musculus GN=Crmp1 PE=1 SV=1	26	3.915	1.97	1.93429	0.951803	1598.7	911.3	947	733.3	4608.7	2870.7	4608.7	2870.7	0.986913	0.371005	0.676622	0.838345	0.757483	0.114355	1.27842	1.08157	1.31677	1.24273	1.27975	0.0523571	1.29537	2.91524	1.68948	1.77737
O55042	Alpha-synuclein OS=Mus musculus GN=Snca PE=1 SV=2	21	3.897	1.96	1.9254	0.945155	2233.8	1273.3	1341.6	1136.5	5290.6	4902.8	5290.6	4902.8	1.37897	0.518381	0.95856	1.2993	1.12893	0.240942	1.46757	1.84719	1.5116	2.12242	1.81701	0.431918	1.06425	3.56337	1.6095	2.43029
A8DUK4	Beta-globin OS=Mus musculus GN=Hbbt1 PE=1 SV=1	15	3.894	1.96	1.92391	0.944044	1003.8	774.4	853.1	623	3594.1	2787.8	3594.1	2787.8	0.619668	0.315271	0.609531	0.712244	0.660888	0.072629	0.996976	1.05034	1.02689	1.20684	1.11686	0.127247	1.60889	3.33153	1.68994	1.56054
A0A0G2JGX4	Sodium/potassium-transporting ATPase subunit alpha OS=Mus musculus GN=Atp1a3 PE=1 SV=1	190	3.889	1.96	1.92144	0.94219	13234.8	9315.6	11400.9	8656.6	45612.2	35129.7	45612.2	35207.6	8.17013	3.79253	8.14583	9.89665	9.02124	1.23802	12.6525	13.2355	13.0321	15.2414	14.1367	1.56223	1.54863	3.48989	1.56705	1.63272
A2A5Y6	Microtubule-associated protein OS=Mus musculus GN=Mapt PE=1 SV=1	19	3.876	1.95	1.91502	0.937359	1963.7	1024.2	1029.9	832.3	5215.3	3039.3	5215.3	3039.3	1.21224	0.416969	0.735853	0.951526	0.84369	0.152504	1.44669	1.14509	1.49009	1.31571	1.4029	0.123299	1.1934	2.74623	1.66282	1.84726
Q7TQD2	Tubulin polymerization-promoting protein OS=Mus musculus GN=Tppp PE=1 SV=1	9	3.873	1.95	1.91354	0.936242	632	308.3	353.4	283.9	1513.1	1080.3	1513.1	1080.3	0.390148	0.125514	0.252501	0.324568	0.288535	0.0509596	0.419723	0.407015	0.432314	0.467662	0.449988	0.0249948	1.0758	3.24279	1.55956	2.23198
P14094	Sodium/potassium-transporting ATPase subunit beta-1 OS=Mus musculus GN=Atp1b1 PE=1 SV=1	45	3.834	1.94	1.89427	0.921641	2704.8	2322.3	2529.5	1961.2	10705	7816.7	10705	8066.7	1.66973	0.945446	1.8073	2.24214	2.02472	0.307477	2.96949	2.94503	3.05857	3.49208	3.27532	0.306535	1.77842	3.11496	1.61767	1.33057
Q9CZU6	Citrate synthase, mitochondrial OS=Mus musculus GN=Cs PE=1 SV=1	32	3.833	1.94	1.89377	0.921265	2276	1739.9	2222.3	1824.9	6927.9	8602.4	6927.9	8602.4	1.40503	0.708342	1.58781	2.08632	1.83706	0.352496	1.92175	3.24105	1.9794	3.72398	2.85169	1.23361	1.36777	4.57555	1.55231	2.24009
Q3ULJ0	Glycerol-3-phosphate dehydrogenase 1-like protein OS=Mus musculus GN=Gpd1l PE=1 SV=2	9	3.813	1.93	1.88389	0.913717	815.9	541.9	620.2	472.3	2571.9	1899.6	2571.9	1899.6	0.503673	0.220616	0.443127	0.539957	0.491542	0.0684691	0.713426	0.715696	0.734829	0.822338	0.778583	0.0618783	1.41645	3.24407	1.58396	1.70428
Q91ZZ3	Beta-synuclein OS=Mus musculus GN=Sncb PE=1 SV=1	16	3.812	1.93	1.8834	0.913339	612.9	359.9	402.4	371.9	1607.6	1287.2	1607.6	1352.5	0.378357	0.146521	0.287511	0.425174	0.356343	0.0973429	0.445936	0.484967	0.459314	0.585498	0.522406	0.0892252	1.17861	3.30988	1.46602	2.02607
P31324	cAMP-dependent protein kinase type II-beta regulatory subunit OS=Mus musculus GN=Prkar2b PE=1 SV=3	10	3.794	1.92	1.87451	0.90651	216.2	156.7	205.2	148	805.2	574.9	805.2	574.9	0.133465	0.0637951	0.146613	0.169201	0.157907	0.0159718	0.223356	0.2166	0.230057	0.248874	0.239466	0.0133059	1.67352	3.39524	1.5165	1.46749
P99024	Tubulin beta-5 chain OS=Mus musculus GN=Tubb5 PE=1 SV=1	150	3.782	1.92	1.86858	0.90194	465.8	245.3	344.1	298	1431.6	1024.6	1431.6	1024.6	0.287549	0.0998657	0.245856	0.340688	0.293272	0.0670565	0.397115	0.38603	0.409029	0.44355	0.426289	0.0244102	1.38104	3.86549	1.45356	1.92575
Q9DCX2	ATP synthase subunit d, mitochondrial OS=Mus musculus GN=Atp5h PE=1 SV=3	16	3.777	1.92	1.86611	0.900031	1454.9	964.9	1086.3	820.4	4931.7	3031.7	4931.7	3031.7	0.898142	0.392827	0.77615	0.937922	0.857036	0.11439	1.36802	1.14223	1.40906	1.31242	1.36074	0.0683298	1.52316	2.90771	1.58773	1.47569
P48962	ADP/ATP translocase 1 OS=Mus musculus GN=Slc25a4 PE=1 SV=4	44	3.757	1.91	1.85623	0.892372	4923.1	3884.7	4340.6	3395.4	17803.2	13160.5	17803.2	13368.5	3.03914	1.58153	3.10131	3.88179	3.49155	0.551878	4.93847	4.95837	5.08663	5.78723	5.43693	0.4954	1.62496	3.13518	1.55717	1.44384
P68404	Protein kinase C beta type OS=Mus musculus GN=Prkcb PE=1 SV=4	17	3.754	1.91	1.85474	0.891219	1817.3	1258.5	1524.7	1240.5	6265.3	4315	6265.3	4315	1.12186	0.512356	1.08938	1.4182	1.25379	0.232509	1.73795	1.62573	1.79009	1.86797	1.82903	0.0550692	1.54917	3.17304	1.4588	1.49494
P97300	Neuroplastin OS=Mus musculus GN=Nptn PE=1 SV=3	31	3.743	1.9	1.84931	0.886986	1674.9	1111.3	1347.7	1051.1	5478.3	3830.3	5478.3	3830.3	1.03395	0.452428	0.962918	1.20167	1.08229	0.168823	1.51964	1.44311	1.56523	1.65814	1.61168	0.0656973	1.46974	3.1897	1.48914	1.59172
Q9Z0E0	Neurochondrin OS=Mus musculus GN=Ncdn PE=1 SV=1	19	3.724	1.9	1.83992	0.879644	629.6	479.9	523.8	445	2180.2	1598.7	2180.2	1598.7	0.388666	0.195375	0.37425	0.508746	0.441498	0.0951031	0.604771	0.602328	0.622914	0.692078	0.657496	0.0489061	1.55602	3.08293	1.48924	1.46919
Q9D6R2	Isocitrate dehydrogenase [NAD] subunit alpha, mitochondrial OS=Mus musculus GN=Idh3a PE=1 SV=1	32	3.72	1.9	1.83794	0.878093	2627.1	1731.3	2037.7	1524.2	7963.5	6120.1	7963.5	6130.2	1.62177	0.704841	1.45592	1.74254	1.59923	0.202674	2.20902	2.30582	2.27529	2.65377	2.46453	0.267626	1.3621	3.2714	1.54107	1.76656
G5E924	Heterogeneous nuclear ribonucleoprotein L (Fragment) OS=Mus musculus GN=Hnrnpl PE=1 SV=1	14	3.71	1.89	1.833	0.87421	1126.8	686.6	838.2	662.8	3412.1	2321.1	3412.1	2321.1	0.695598	0.279526	0.598885	0.757746	0.678315	0.112331	0.946491	0.874501	0.974886	1.00481	0.989845	0.0211563	1.36069	3.12851	1.45927	1.68583
A0A0J9YUN4	Dynamin-1 OS=Mus musculus GN=Dnm1 PE=1 SV=1	82	3.71	1.89	1.833	0.87421	7686.3	4921.9	5691.1	4342.1	24122.3	15927.5	24122.3	15982.7	4.74492	2.00379	4.06623	4.9641	4.51517	0.634889	6.69135	6.00087	6.89209	6.91892	6.9055	0.0189731	1.41021	2.99476	1.5294	1.60407
P35802	Neuronal membrane glycoprotein M6-a OS=Mus musculus GN=Gpm6a PE=1 SV=1	9	3.696	1.89	1.82609	0.868755	615.4	509	486.5	398.8	1775.6	1904.7	1775.6	1904.7	0.3799	0.207222	0.347599	0.455928	0.401764	0.0765998	0.492538	0.717617	0.507314	0.824545	0.66593	0.224316	1.29649	3.46303	1.65752	1.97477
P46460	Vesicle-fusing ATPase OS=Mus musculus GN=Nsf PE=1 SV=2	62	3.696	1.89	1.82609	0.868755	3833.1	2696.5	3399.7	2606.6	14034.5	8647.5	14034.5	8922.4	2.36626	1.09779	2.42905	2.97999	2.70452	0.389575	3.89307	3.25804	4.00986	3.86251	3.93618	0.10419	1.64524	2.96782	1.45541	1.34425
Q9CPQ1	Cytochrome c oxidase subunit 6C OS=Mus musculus GN=Cox6c PE=1 SV=3	14	3.692	1.88	1.82411	0.867193	1496.1	1200.5	1416.5	1029.1	5495.6	4216.7	5495.6	4216.7	0.923576	0.488743	1.01207	1.17652	1.0943	0.116279	1.52444	1.58869	1.57017	1.82541	1.69779	0.180482	1.65058	3.25056	1.55149	1.45465
A2AEG6	Glycoprotein m6b, isoform CRA_g OS=Mus musculus GN=Gpm6b PE=1 SV=1	10	3.686	1.88	1.82115	0.864847	565.8	500.4	578.8	447.1	2053.8	1872.5	2053.8	1872.5	0.349281	0.203721	0.413547	0.511147	0.462347	0.0690136	0.569709	0.705486	0.5868	0.810606	0.698703	0.158255	1.63109	3.463	1.51121	1.52481
Q9D881	Cytochrome c oxidase subunit 5B, mitochondrial OS=Mus musculus GN=Cox5b PE=1 SV=1	13	3.683	1.88	1.81966	0.863672	783.2	380.2	556	397.9	2037.2	1447.6	2037.2	1473.2	0.483487	0.154786	0.397256	0.454899	0.426078	0.0407594	0.565104	0.5454	0.582057	0.637749	0.609903	0.03938	1.16881	3.52358	1.43144	2.11968
A2ARP8	Microtubule-associated protein 1A OS=Mus musculus GN=Map1a PE=1 SV=1	67	3.68	1.88	1.81818	0.862496	4531.9	2882.1	3324.6	2743.5	14018.9	9183.1	14018.9	9256.5	2.79764	1.17335	2.37539	3.1365	2.75595	0.538187	3.88874	3.45984	4.0054	4.00714	4.00627	0.00123239	1.39001	2.94868	1.45368	1.58358
Q8BMF4	Dihydrolipoyllysine-residue acetyltransferase component of pyruvate dehydrogenase complex, mitochondrial OS=Mus musculus GN=Dlat PE=1 SV=2	11	3.666	1.87	1.81126	0.856997	851.4	475.2	550	431.1	2406.4	1337.5	2406.4	1459.8	0.525588	0.193462	0.392969	0.492855	0.442912	0.0706296	0.667517	0.503918	0.687543	0.631948	0.659745	0.0393115	1.27004	2.60474	1.48956	1.61188
P35700	Peroxiredoxin-1 OS=Mus musculus GN=Prdx1 PE=1 SV=1	12	3.666	1.87	1.81126	0.856997	908.9	554.5	613.1	509.4	2736.9	1669.7	2736.9	1669.7	0.561084	0.225746	0.438054	0.582371	0.510212	0.102048	0.759196	0.629078	0.781971	0.722814	0.752393	0.0418307	1.35309	2.78666	1.47467	1.57467
P42669	Transcriptional activator protein Pur-alpha OS=Mus musculus GN=Pura PE=1 SV=1	15	3.659	1.87	1.80781	0.85424	698.8	409.1	439	363.8	1895.6	1268.1	1895.6	1268.1	0.431385	0.166551	0.313661	0.415914	0.364788	0.0723038	0.525825	0.477771	0.5416	0.548961	0.545281	0.00520504	1.21892	2.86861	1.49479	1.78986
Q61171	Peroxiredoxin-2 OS=Mus musculus GN=Prdx2 PE=1 SV=3	11	3.652	1.87	1.80435	0.851477	930.8	517.9	642.4	508.2	2714.9	1606	2714.9	1634.8	0.574603	0.210846	0.458988	0.580999	0.519994	0.0862747	0.753093	0.605079	0.775686	0.707706	0.741696	0.0480692	1.31063	2.86977	1.42635	1.63895
Q9D051	Pyruvate dehydrogenase E1 component subunit beta, mitochondrial OS=Mus musculus GN=Pdhb PE=1 SV=1	19	3.64	1.86	1.79842	0.846729	687.9	435	557.3	406.9	2198.7	1442.1	2198.7	1460.9	0.424656	0.177096	0.398185	0.465188	0.431687	0.0473782	0.609903	0.543328	0.6282	0.632424	0.630312	0.00298699	1.43623	3.06799	1.46011	1.57639
Q02248	Catenin beta-1 OS=Mus musculus GN=Ctnnb1 PE=1 SV=1	8	3.639	1.86	1.79792	0.846333	404.4	316.5	332.1	273.1	1490	891.8	1490	934.3	0.249645	0.128852	0.237282	0.312221	0.274752	0.0529901	0.413315	0.335996	0.425714	0.404459	0.415087	0.0150298	1.65561	2.6076	1.51077	1.24376
P62259	14-3-3 protein epsilon OS=Mus musculus GN=Ywhae PE=1 SV=1	25	3.626	1.86	1.7915	0.84117	1082.4	717.7	848.2	756.7	3175.2	2645.2	3175.2	2658.1	0.668189	0.292187	0.60603	0.865097	0.735563	0.183188	0.880777	0.996609	0.9072	1.15069	1.02895	0.172175	1.31815	3.41086	1.39885	1.82441
P00920	Carbonic anhydrase 2 OS=Mus musculus GN=Ca2 PE=1 SV=4	14	3.622	1.86	1.78953	0.839577	543.8	423.2	454.6	378.7	1470.7	1716.5	1470.7	1716.5	0.3357	0.172292	0.324807	0.432948	0.378878	0.0764675	0.407961	0.646711	0.4202	0.743074	0.581637	0.228306	1.21526	3.75358	1.53516	2.17598
Q5SXR6	Clathrin heavy chain OS=Mus musculus GN=Cltc PE=1 SV=1	115	3.616	1.85	1.78656	0.837185	9641.1	7136.3	8523.2	6801.5	35526.4	21733.3	35509.8	22397.5	5.95166	2.9053	6.08974	7.77581	6.93277	1.19223	9.85476	8.18827	10.1457	9.69589	9.92077	0.318035	1.6558	2.81839	1.431	1.28318
Q9CVB6	Actin-related protein 2/3 complex subunit 2 OS=Mus musculus GN=Arpc2 PE=1 SV=3	14	3.612	1.85	1.78458	0.835589	666.2	424.2	531.6	438.4	2044.1	1487.2	2044.1	1487.2	0.41126	0.172699	0.379823	0.5012	0.440512	0.0858269	0.567018	0.560319	0.584029	0.64381	0.613919	0.0422715	1.37873	3.24449	1.39365	1.68203
A0A1B0GSX0	L-lactate dehydrogenase A chain OS=Mus musculus GN=Ldha PE=1 SV=1	16	3.608	1.85	1.78261	0.83399	1452.8	1111.1	1356.7	1115.5	4917.5	4006	4917.5	4006	0.896845	0.452347	0.969348	1.27529	1.12232	0.216336	1.36408	1.50931	1.405	1.7342	1.5696	0.232779	1.52097	3.33661	1.39853	1.55662
Q8K0T0	Reticulon-1 OS=Mus musculus GN=Rtn1 PE=1 SV=1	26	3.603	1.85	1.78014	0.831989	1205.4	1022.2	1180.6	970.2	4578.3	3312.2	4578.3	3421.8	0.74412	0.416154	0.843527	1.10918	0.976354	0.187845	1.26999	1.24791	1.30809	1.4813	1.39469	0.12248	1.7067	2.99867	1.42847	1.29699
Q7TSJ2	Microtubule-associated protein 6 OS=Mus musculus GN=Map6 PE=1 SV=2	29	3.602	1.85	1.77964	0.831589	1278.5	760.2	929.2	762.3	4011.1	2170.7	4011.1	2290.7	0.789246	0.30949	0.663904	0.871499	0.767701	0.146792	1.11265	0.817836	1.14603	0.991645	1.06884	0.109166	1.40976	2.64253	1.39226	1.43102
P17182	Alpha-enolase OS=Mus musculus GN=Eno1 PE=1 SV=3	76	3.596	1.85	1.77668	0.829184	9923.3	6001.8	7386.1	5543.6	29387.9	19374.8	29387.9	19503.3	6.12587	2.44343	5.27729	6.33772	5.8075	0.749832	8.15198	7.29968	8.39654	8.44299	8.41976	0.032841	1.33075	2.98747	1.44981	1.66721
P11499	Heat shock protein HSP 90-beta OS=Mus musculus GN=Hsp90ab1 PE=1 SV=3	60	3.59	1.84	1.77372	0.826775	1186.9	893.6	1115.3	935.4	4168.2	3193.8	4168.2	3226.3	0.7327	0.363799	0.796871	1.0694	0.933133	0.192704	1.15623	1.2033	1.19091	1.39667	1.29379	0.145489	1.57804	3.30759	1.3865	1.48732
Q99KJ8	Dynactin subunit 2 OS=Mus musculus GN=Dctn2 PE=1 SV=3	11	3.585	1.84	1.77125	0.824764	640	364	424.6	342.7	1826.1	1088	1826.1	1088	0.395086	0.14819	0.303372	0.391791	0.347582	0.0625217	0.506546	0.409916	0.521743	0.470996	0.496369	0.0358837	1.28212	2.76615	1.42806	1.63566
Q60598	Src substrate cortactin OS=Mus musculus GN=Cttn PE=1 SV=2	11	3.575	1.84	1.7663	0.820734	889.9	500.9	529.3	435.3	2437.4	1390.2	2437.4	1390.2	0.549355	0.203925	0.378179	0.497656	0.437918	0.0844829	0.676117	0.523774	0.6964	0.601818	0.649109	0.0668794	1.23075	2.56847	1.48226	1.64564
O88935	Synapsin-1 OS=Mus musculus GN=Syn1 PE=1 SV=2	42	3.574	1.84	1.76581	0.82033	3981.2	2390.3	2952	2253.7	9843.6	9072.8	9807.4	9188.6	2.45768	0.97313	2.10917	2.57654	2.34286	0.330478	2.73054	3.41828	2.80211	3.97775	3.38993	0.831299	1.11102	3.51266	1.44692	2.23199
P16330	2',3'-cyclic-nucleotide 3'-phosphodiesterase OS=Mus musculus GN=Cnp PE=1 SV=3	96	3.574	1.84	1.76581	0.82033	9629.2	6188	7266	5814.2	25948.8	21968.2	25948.8	22135.8	5.94432	2.51924	5.19148	6.64708	5.91928	1.02926	7.198	8.27677	7.41394	9.5826	8.49827	1.53347	1.2109	3.28543	1.43569	1.94942
P70404	Isocitrate dehydrogenase [NAD] subunit gamma 1, mitochondrial OS=Mus musculus GN=Idh3g PE=1 SV=1	9	3.568	1.84	1.76285	0.817906	448.9	290.5	366.6	284.4	1400.6	968.1	1400.6	968.1	0.277116	0.118267	0.261932	0.32514	0.293536	0.0446949	0.388516	0.364743	0.400171	0.419091	0.409631	0.0133781	1.402	3.08405	1.39551	1.59756
A6ZI44	Fructose-bisphosphate aldolase OS=Mus musculus GN=Aldoa PE=1 SV=1	87	3.562	1.83	1.75988	0.815478	7607.1	5075.1	6086	5372.1	19268.4	21525.8	19256.8	21573.4	4.69603	2.06616	4.34839	6.14165	5.24502	1.26803	5.34491	8.11009	5.50194	9.33913	7.42054	2.7133	1.13818	3.92521	1.41478	2.34585
Q8C8R3	Ankyrin-2 OS=Mus musculus GN=Ank2 PE=1 SV=2	37	3.562	1.83	1.75988	0.815478	1385.5	926.3	1177.8	881.8	4715	2935.4	4715	2935.4	0.8553	0.377112	0.841526	1.00812	0.924822	0.117798	1.30791	1.10595	1.34714	1.27074	1.30894	0.0540279	1.52918	2.93267	1.41534	1.42168
P18872	Guanine nucleotide-binding protein G(o) subunit alpha OS=Mus musculus GN=Gnao1 PE=1 SV=3	43	3.56	1.83	1.75889	0.814668	3599.5	2697.6	3412.8	2741.5	12813.5	9019.5	12813.5	9254.3	2.22205	1.09824	2.43841	3.13422	2.78631	0.492009	3.55437	3.3982	3.661	4.00619	3.8336	0.244087	1.59959	3.09423	1.37587	1.39726
Q9WV69	Dematin OS=Mus musculus GN=Dmtn PE=1 SV=1	10	3.55	1.83	1.75395	0.81061	581.2	346.1	403.6	332.4	1623.1	1056.8	1623.1	1084.4	0.358788	0.140903	0.288368	0.380016	0.334192	0.0648049	0.450236	0.398161	0.463743	0.469437	0.46659	0.00402653	1.25488	2.82578	1.39617	1.68221
P63101	14-3-3 protein zeta/delta OS=Mus musculus GN=Ywhaz PE=1 SV=1	34	3.547	1.83	1.75247	0.80939	2466.9	1803.6	1937.7	1524.4	7474.2	5941.4	7401.4	5941.4	1.52287	0.734275	1.38447	1.74277	1.56362	0.253358	2.07329	2.23849	2.11469	2.57203	2.34336	0.323395	1.36143	3.04857	1.49868	1.67002
Q9D394	Protein RUFY3 OS=Mus musculus GN=Rufy3 PE=1 SV=1	15	3.533	1.82	1.74555	0.803684	1063.6	701.2	830.5	665.5	3114.8	2334.2	3114.8	2334.2	0.656584	0.28547	0.593384	0.760832	0.677108	0.118404	0.864022	0.879436	0.889943	1.01048	0.95021	0.0852299	1.31594	3.08066	1.40334	1.70373
Q11011	Puromycin-sensitive aminopeptidase OS=Mus musculus GN=Npepps PE=1 SV=2	12	3.532	1.82	1.74506	0.803276	310.5	222.3	298.9	215	1082.8	765.6	1082.8	765.6	0.191678	0.090502	0.213561	0.245799	0.22968	0.0227954	0.300361	0.288448	0.309371	0.331429	0.3204	0.0155968	1.567	3.18721	1.39499	1.46209
P68181	cAMP-dependent protein kinase catalytic subunit beta OS=Mus musculus GN=Prkacb PE=1 SV=2	14	3.521	1.82	1.73962	0.798776	261.1	182.8	267.5	225.9	1001.8	729.9	1001.8	729.9	0.161183	0.0744209	0.191126	0.25826	0.224693	0.0474709	0.277892	0.274998	0.286229	0.315974	0.301101	0.0210332	1.72408	3.69517	1.34006	1.46027
Q03265	ATP synthase subunit alpha, mitochondrial OS=Mus musculus GN=Atp5a1 PE=1 SV=1	86	3.518	1.81	1.73814	0.797546	9597.3	5999.3	7012.5	5327.4	27197.4	18958.5	27197.4	19149	5.92462	2.44241	5.01036	6.09055	5.55045	0.763806	7.54436	7.14283	7.77069	8.28961	8.03015	0.366935	1.27339	2.9245	1.44676	1.71638
P60710	Actin, cytoplasmic 1 OS=Mus musculus GN=Actb PE=1 SV=1	96	3.515	1.81	1.73666	0.796315	11243.5	7464.5	9218.4	7207	33312.3	26007.3	32470.8	26177.5	6.94086	3.03892	6.58645	8.2394	7.41292	1.16881	9.24058	9.79855	9.27737	11.3323	10.3048	1.45302	1.33133	3.22435	1.39011	1.73303
Q7TPR4	Alpha-actinin-1 OS=Mus musculus GN=Actn1 PE=1 SV=1	28	3.511	1.81	1.73468	0.794673	1899.5	1302.2	1551.6	1298.1	6256.3	3934.5	6256.3	3981.3	1.1726	0.530147	1.1086	1.48405	1.29633	0.265483	1.73545	1.48237	1.78751	1.72351	1.75551	0.0452603	1.48	2.79614	1.35422	1.40215
Q9D6M3	Mitochondrial glutamate carrier 1 OS=Mus musculus GN=Slc25a22 PE=1 SV=1	16	3.511	1.81	1.73468	0.794673	1170.5	912.5	1068	861.1	4234.8	2587.5	4234.8	2836.6	0.722575	0.371494	0.763075	0.984452	0.873763	0.156537	1.1747	0.97487	1.20994	1.22797	1.21895	0.0127438	1.62572	2.62419	1.39506	1.23615
E9PZF0	Nucleoside diphosphate kinase OS=Mus musculus GN=Gm20390 PE=3 SV=1	12	3.509	1.81	1.7337	0.793851	684	436.1	562.6	487	1826.8	1846.9	1826.8	1873.7	0.422248	0.177543	0.401972	0.556762	0.479367	0.109453	0.506741	0.695841	0.521943	0.811126	0.666534	0.204483	1.2001	3.91927	1.39045	2.21219
O89053	Coronin-1A OS=Mus musculus GN=Coro1a PE=1 SV=5	15	3.507	1.81	1.73271	0.793028	1517.9	913.8	1138.5	957.4	4178.7	3208.5	4178.7	3208.5	0.937033	0.372023	0.813447	1.09455	0.953997	0.198768	1.15914	1.20884	1.19391	1.38896	1.29144	0.137919	1.23703	3.24937	1.35371	1.86053
P62918	60S ribosomal protein L8 OS=Mus musculus GN=Rpl8 PE=1 SV=2	8	3.507	1.81	1.73271	0.793028	724.4	454.3	629.8	477.8	2292.9	1565.3	2292.9	1614.4	0.447188	0.184953	0.449986	0.546244	0.498115	0.0680652	0.636033	0.589745	0.655114	0.698874	0.676994	0.0309431	1.42229	3.18862	1.35911	1.59873
Q9CQQ7	ATP synthase F(0) complex subunit B1, mitochondrial OS=Mus musculus GN=Atp5f1 PE=1 SV=1	27	3.503	1.81	1.73073	0.791382	1614.1	1103.2	1390.8	1119	4942.7	3697.1	4942.7	3864.4	0.99642	0.449131	0.993712	1.2793	1.1365	0.201938	1.37107	1.39292	1.4122	1.6729	1.54255	0.184343	1.37599	3.10138	1.35728	1.62016
P61982	14-3-3 protein gamma OS=Mus musculus GN=Ywhag PE=1 SV=2	39	3.494	1.8	1.72628	0.78767	3433.7	2308.1	2683.6	2261.5	9340.1	8094.2	9340.1	8094.2	2.1197	0.939665	1.9174	2.58546	2.25143	0.472385	2.59087	3.04958	2.6686	3.50398	3.08629	0.590705	1.22228	3.24539	1.37081	1.88835
O35643	AP-1 complex subunit beta-1 OS=Mus musculus GN=Ap1b1 PE=1 SV=2	26	3.492	1.8	1.7253	0.786844	119.7	74	100.1	83.8	396.2	258.2	396.2	258.2	0.0738935	0.0301266	0.0715204	0.0958043	0.0836624	0.0171713	0.109903	0.0972798	0.1132	0.111775	0.112487	0.0010077	1.48732	3.22903	1.34454	1.53753
Q60605	Myosin light polypeptide 6 OS=Mus musculus GN=Myl6 PE=1 SV=3	15	3.483	1.8	1.72085	0.783121	757.7	480.3	574.5	494.1	2274.3	1436.5	2274.3	1513.9	0.467745	0.195538	0.410474	0.564879	0.487677	0.109181	0.630874	0.541218	0.6498	0.655368	0.652584	0.00393715	1.34876	2.76784	1.33815	1.52214
P43006	Excitatory amino acid transporter 2 OS=Mus musculus GN=Slc1a2 PE=1 SV=1	36	3.477	1.8	1.71789	0.780634	3133.9	2382.5	2817.2	2117.4	10112.1	7940.1	10112.1	8024.7	1.93463	0.969955	2.01286	2.42072	2.21679	0.288397	2.80502	2.99152	2.88917	3.4739	3.18153	0.413463	1.4499	3.08419	1.4352	1.55851
P14873	Microtubule-associated protein 1B OS=Mus musculus GN=Map1b PE=1 SV=2	33	3.476	1.8	1.71739	0.780219	2492.6	1757.9	1807.3	1524.5	7785	4814.3	7785	4930	1.53874	0.71567	1.2913	1.74288	1.51709	0.319319	2.1595	1.81384	2.22429	2.1342	2.17924	0.0637008	1.40342	2.53447	1.43646	1.41473
E9PWE8	Dihydropyrimidinase-related protein 3 OS=Mus musculus GN=Dpysl3 PE=1 SV=1	19	3.471	1.8	1.71492	0.778142	603.7	388.5	482.4	378.4	1801.2	1253.9	1801.2	1253.9	0.372677	0.158165	0.34467	0.432605	0.388638	0.0621798	0.499639	0.472421	0.514629	0.542814	0.528721	0.01993	1.34068	2.98689	1.36045	1.62132
Q7TMM9	Tubulin beta-2A chain OS=Mus musculus GN=Tubb2a PE=1 SV=1	170	3.469	1.79	1.71393	0.777311	17410.7	11501.6	13349.5	10712.6	50685.2	35848.1	50539.8	36569.8	10.748	4.68249	9.53808	12.2472	10.8926	1.91561	14.0597	13.5062	14.4399	15.8311	15.1355	0.983684	1.30812	2.8844	1.38952	1.63361
O08539	Myc box-dependent-interacting protein 1 OS=Mus musculus GN=Bin1 PE=1 SV=1	22	3.468	1.79	1.71344	0.776895	1725.2	1006.4	1196	940.1	4759	3008.2	4759	3042.3	1.065	0.409722	0.85453	1.07477	0.964649	0.155732	1.32011	1.13337	1.35971	1.31701	1.33836	0.0301944	1.23954	2.7662	1.38741	1.67547
Q9Z2I9	Succinate--CoA ligase [ADP-forming] subunit beta, mitochondrial OS=Mus musculus GN=Sucla2 PE=1 SV=2	38	3.463	1.79	1.71097	0.774813	2886.6	1987.9	2412.6	1840.1	9084.2	6330.8	9084.2	6330.8	1.78196	0.809307	1.72378	2.10369	1.91374	0.26864	2.51989	2.3852	2.59549	2.74061	2.66805	0.102616	1.41411	2.94722	1.39416	1.53502
Q9WV92	Band 4.1-like protein 3 OS=Mus musculus GN=Epb41l3 PE=1 SV=1	24	3.452	1.79	1.70553	0.770223	1290.8	900.8	1101.2	853	4126.4	2863.8	4126.4	2863.8	0.796839	0.36673	0.786796	0.975191	0.880994	0.133216	1.14463	1.07897	1.17897	1.23974	1.20936	0.0429701	1.43647	2.94213	1.37272	1.5019
Q9CQC7	NADH dehydrogenase [ubiquinone] 1 beta subcomplex subunit 4 OS=Mus musculus GN=Ndufb4 PE=1 SV=3	8	3.451	1.79	1.70504	0.769805	661.4	459.9	591	481.3	2038.5	1559	2038.5	1662.2	0.408297	0.187233	0.422264	0.550246	0.486255	0.0904971	0.565465	0.587371	0.582429	0.719567	0.650998	0.0969716	1.38494	3.13712	1.3388	1.61593
Q91VD9	NADH-ubiquinone oxidoreductase 75 kDa subunit, mitochondrial OS=Mus musculus GN=Ndufs1 PE=1 SV=2	20	3.448	1.79	1.70356	0.76855	2047.9	1351.4	1640	1339.7	5697	4397.8	5697	4625.6	1.26421	0.550177	1.17176	1.53161	1.35169	0.254451	1.58031	1.65692	1.62771	2.00242	1.81507	0.26496	1.25003	3.01161	1.34282	1.74173
P63318	Protein kinase C gamma type OS=Mus musculus GN=Prkcg PE=1 SV=1	12	3.448	1.79	1.70356	0.76855	852.3	567.3	664.3	562.4	2472.3	1812.6	2472.3	1812.6	0.526144	0.230957	0.474636	0.642963	0.558799	0.119026	0.685798	0.682918	0.706371	0.784675	0.745523	0.0553692	1.30344	2.9569	1.33415	1.64605
P28663	Beta-soluble NSF attachment protein OS=Mus musculus GN=Napb PE=1 SV=2	11	3.448	1.79	1.70356	0.76855	622.3	463	526.4	445.4	1902.6	1522.6	1902.6	1522.6	0.38416	0.188495	0.376107	0.509203	0.442655	0.0941129	0.527767	0.573657	0.5436	0.659134	0.601367	0.081695	1.37382	3.04335	1.35854	1.60206
P84091	AP-2 complex subunit mu OS=Mus musculus GN=Ap2m1 PE=1 SV=1	39	3.448	1.79	1.70356	0.76855	3176.3	2222.4	2751.1	2132.7	10950.9	6639.1	10950.9	6639.1	1.9608	0.904775	1.96563	2.43821	2.20192	0.334161	3.0377	2.50136	3.12883	2.87407	3.00145	0.180142	1.54921	2.76462	1.36311	1.3322
P62301	40S ribosomal protein S13 OS=Mus musculus GN=Rps13 PE=1 SV=2	8	3.442	1.78	1.70059	0.766038	930.2	688.1	1020.6	751.6	3151.7	2628.3	3151.7	2628.3	0.574233	0.280137	0.729208	0.859266	0.794237	0.0919647	0.874258	0.990242	0.900486	1.13779	1.01914	0.167801	1.52248	3.53485	1.28317	1.58229
A2ALV3	Endophilin-A1 OS=Mus musculus GN=Sh3gl2 PE=1 SV=1	23	3.44	1.78	1.6996	0.765199	1350.2	792.9	960.9	847.1	3333.2	2890.4	3333.2	2890.4	0.833508	0.322803	0.686553	0.968446	0.8275	0.199328	0.924605	1.08899	0.952343	1.25126	1.1018	0.211363	1.10929	3.37355	1.33148	2.12073
Q60864	Stress-induced-phosphoprotein 1 OS=Mus musculus GN=Stip1 PE=1 SV=1	18	3.439	1.78	1.69911	0.76478	610.3	399.2	480.9	391.1	1764.3	1286.7	1764.3	1286.7	0.376752	0.162521	0.343598	0.447125	0.395361	0.0732043	0.489404	0.484779	0.504086	0.557013	0.530549	0.0374252	1.29901	2.98287	1.34193	1.66466
P10126	Elongation factor 1-alpha 1 OS=Mus musculus GN=Eef1a1 PE=1 SV=3	41	3.439	1.78	1.69911	0.76478	5511.3	3603.4	4402.6	3506.6	16986	10788.2	16986	11043.3	3.40225	1.467	3.14561	4.00892	3.57727	0.610448	4.71179	4.06458	4.85314	4.78065	4.8169	0.0512607	1.38491	2.77067	1.34653	1.48645
Q9R1T4	Septin-6 OS=Mus musculus GN=Sept6 PE=1 SV=4	13	3.437	1.78	1.69812	0.763941	176.4	120.6	150.4	115.9	539.6	397	539.6	397	0.108896	0.0490982	0.107459	0.132503	0.119981	0.0177083	0.149681	0.149574	0.154171	0.171861	0.163016	0.0125087	1.37454	3.04643	1.35869	1.6024
P62806	Histone H4 OS=Mus musculus GN=Hist1h4a PE=1 SV=2	18	3.436	1.78	1.69763	0.763521	1110.6	697.5	836.4	762.2	3482	2057.8	3482	2160.9	0.685598	0.283964	0.597599	0.871384	0.734492	0.193595	0.965881	0.7753	0.994857	0.935455	0.965156	0.042004	1.40882	2.73028	1.31405	1.43536
Q9DC70	NADH dehydrogenase [ubiquinone] iron-sulfur protein 7, mitochondrial OS=Mus musculus GN=Ndufs7 PE=1 SV=1	8	3.428	1.78	1.69368	0.760158	527.2	354.8	406.7	334.3	1453.3	1166.8	1453.3	1166.8	0.325452	0.144445	0.290583	0.382188	0.336386	0.0647746	0.403135	0.439605	0.415229	0.505108	0.460168	0.0635545	1.23869	3.04341	1.36798	1.78067
P63168	Dynein light chain 1, cytoplasmic OS=Mus musculus GN=Dynll1 PE=1 SV=1	10	3.427	1.78	1.69318	0.759737	868.8	636.9	782.8	622.9	2902.8	1950.8	2902.8	2017.4	0.536329	0.259292	0.559303	0.71213	0.635716	0.108065	0.805215	0.734986	0.829371	0.873333	0.851352	0.0310858	1.50134	2.83458	1.3392	1.39002
P16125	L-lactate dehydrogenase B chain OS=Mus musculus GN=Ldhb PE=1 SV=2	28	3.416	1.77	1.68775	0.755099	2130.8	1497.6	1897.4	1526.6	5836.7	5791.6	5836.7	5791.6	1.31539	0.609698	1.35567	1.74528	1.55048	0.275497	1.61906	2.18205	1.66763	2.50719	2.08741	0.593657	1.23086	3.57891	1.3463	2.00072
P07724	Serum albumin OS=Mus musculus GN=Alb PE=1 SV=3	27	3.408	1.77	1.68379	0.751716	1844	1292.7	1411.9	953.9	5338.9	3961.6	5338.9	3971.3	1.13834	0.526279	1.00879	1.09055	1.04967	0.057811	1.48097	1.49258	1.5254	1.71918	1.62229	0.137021	1.30099	2.83609	1.54553	1.68396
O08749	Dihydrolipoyl dehydrogenase, mitochondrial OS=Mus musculus GN=Dld PE=1 SV=2	26	3.408	1.77	1.68379	0.751716	2375.3	1607.6	1736.8	1242.8	6905.5	4595.5	6905.5	4695.3	1.46633	0.65448	1.24093	1.42083	1.33088	0.127211	1.91553	1.73141	1.973	2.0326	2.0028	0.0421417	1.30635	2.64547	1.50487	1.58852
Q8BVE3	V-type proton ATPase subunit H OS=Mus musculus GN=Atp6v1h PE=1 SV=1	13	3.401	1.77	1.68034	0.74875	393.2	311.7	359.9	337.4	1361.7	1031.6	1361.7	1031.6	0.242731	0.126898	0.257145	0.385732	0.321439	0.090925	0.377725	0.388667	0.389057	0.44658	0.417819	0.0406749	1.55615	3.06283	1.29984	1.40175
P20357	Microtubule-associated protein 2 OS=Mus musculus GN=Map2 PE=1 SV=2	53	3.399	1.76	1.67935	0.747901	3168.8	2270.9	2637	2028	11010.1	5977.8	11010.1	6282.2	1.95617	0.924521	1.88411	2.31851	2.10131	0.307167	3.05412	2.2522	3.14574	2.71957	2.93265	0.301352	1.56127	2.43608	1.39563	1.22711
P17751	Triosephosphate isomerase OS=Mus musculus GN=Tpi1 PE=1 SV=4	26	3.395	1.76	1.67737	0.746202	2966.4	1866.6	2300.7	1958.2	7918.8	6396.1	7918.8	6558.7	1.83122	0.759923	1.64383	2.23871	1.94127	0.420646	2.19662	2.4098	2.26251	2.83926	2.55089	0.407824	1.19953	3.17111	1.31403	1.86954
Q9QUI0	Transforming protein RhoA OS=Mus musculus GN=Rhoa PE=1 SV=1	8	3.394	1.76	1.67688	0.745777	314.6	213.3	284.9	223.7	1022.4	693.8	1022.4	718.1	0.19421	0.0868379	0.203558	0.255745	0.229651	0.0369015	0.283606	0.261397	0.292114	0.310866	0.30149	0.0132593	1.46031	3.01017	1.31282	1.48016
Q9Z1G3	V-type proton ATPase subunit C 1 OS=Mus musculus GN=Atp6v1c1 PE=1 SV=4	22	3.389	1.76	1.67441	0.74365	981	732	859.9	713	3177.4	2224.6	3177.4	2275.7	0.605593	0.298009	0.61439	0.815137	0.714763	0.141949	0.881387	0.838143	0.907829	0.985152	0.94649	0.0546756	1.45541	2.81247	1.3242	1.42114
P17427	AP-2 complex subunit alpha-2 OS=Mus musculus GN=Ap2a2 PE=1 SV=2	39	3.389	1.76	1.67441	0.74365	1898.3	1298.8	1556.7	1292	6058.1	3597.3	6058.1	3833.6	1.17186	0.528763	1.11225	1.47708	1.29466	0.257975	1.68047	1.35532	1.73089	1.65957	1.69523	0.0504299	1.43402	2.5632	1.3094	1.35026
Q9JLM8	Serine/threonine-protein kinase DCLK1 OS=Mus musculus GN=Dclk1 PE=1 SV=1	10	3.385	1.76	1.67243	0.741947	515.3	373.5	461.5	357.1	1658.9	1190.3	1658.9	1190.3	0.318106	0.152058	0.329737	0.408254	0.368996	0.05552	0.460166	0.448459	0.473971	0.515281	0.494626	0.0292106	1.44658	2.94926	1.34047	1.48271
P62827	GTP-binding nuclear protein Ran OS=Mus musculus GN=Ran PE=1 SV=3	8	3.382	1.76	1.67095	0.740667	870.6	587.1	724.6	636.3	2612.1	2019.4	2612.1	2019.4	0.537441	0.239018	0.517719	0.727449	0.622584	0.148302	0.724577	0.760832	0.746314	0.874199	0.810257	0.0904282	1.3482	3.18316	1.30144	1.66318
A0A0A0MQF6	Glyceraldehyde-3-phosphate dehydrogenase OS=Mus musculus GN=Gapdh PE=1 SV=1	47	3.382	1.76	1.67095	0.740667	5019.7	3566.6	4274.8	3139.3	14852.6	11600.9	14852.6	11741.7	3.09877	1.45202	3.0543	3.589	3.32165	0.378091	4.12	4.37077	4.2436	5.08299	4.66329	0.593536	1.32956	3.01013	1.40391	1.65996
Q62261	Spectrin beta chain, non-erythrocytic 1 OS=Mus musculus GN=Sptbn1 PE=1 SV=2	131	3.381	1.76	1.67045	0.740241	7234	5173.4	6077.4	4894.5	23298.1	14967	23298.1	15427.1	4.46571	2.10618	4.34224	5.59563	4.96894	0.886282	6.46272	5.63899	6.6566	6.6784	6.6675	0.0154137	1.44719	2.67736	1.34184	1.38862
P26443	Glutamate dehydrogenase 1, mitochondrial OS=Mus musculus GN=Glud1 PE=1 SV=1	23	3.377	1.76	1.66848	0.738533	659.3	463.9	524.8	438.1	1544.9	1796.6	1544.9	1796.6	0.407	0.188861	0.374964	0.500857	0.437911	0.0890199	0.428544	0.676889	0.4414	0.777749	0.609574	0.237835	1.05293	3.58406	1.39201	2.36296
Q9CQV8	14-3-3 protein beta/alpha OS=Mus musculus GN=Ywhab PE=1 SV=3	34	3.376	1.76	1.66798	0.738106	186.4	116.1	174	156	604.9	511.5	604.9	511.5	0.115069	0.0472662	0.124321	0.178347	0.151334	0.0382019	0.167795	0.192713	0.172829	0.221429	0.197129	0.0343654	1.45821	4.07719	1.30261	1.84466
P15105	Glutamine synthetase OS=Mus musculus GN=Glul PE=1 SV=6	43	3.374	1.75	1.667	0.737251	4424	2619.9	3284.1	2601	12177.5	7924.9	12150.6	8061.2	2.73103	1.0666	2.34646	2.97359	2.66002	0.443451	3.37795	2.9858	3.4716	3.4897	3.48065	0.0127965	1.23688	2.79935	1.3085	1.66058
P68510	14-3-3 protein eta OS=Mus musculus GN=Ywhah PE=1 SV=2	24	3.368	1.75	1.66403	0.734683	1313.1	840.9	1086.7	936.1	3608.8	3197.5	3608.8	3197.5	0.810606	0.342344	0.776436	1.0702	0.923316	0.207719	1.00105	1.20469	1.03109	1.3842	1.20764	0.249689	1.23495	3.51896	1.30794	1.9543
Q9CZW5	Mitochondrial import receptor subunit TOM70 OS=Mus musculus GN=Tomm70 PE=1 SV=2	24	3.366	1.75	1.66304	0.733826	1187.5	896.7	1023.1	782.7	3786.6	2745.8	3786.6	2745.8	0.73307	0.365061	0.730995	0.894821	0.812908	0.115843	1.05037	1.03451	1.08189	1.18866	1.13527	0.0754994	1.43284	2.8338	1.39656	1.47621
Q5PR73	GTP-binding protein Di-Ras2 OS=Mus musculus GN=Diras2 PE=1 SV=1	11	3.359	1.75	1.65958	0.730823	524.3	356.8	433.4	324.2	1474	1183.7	1474	1183.7	0.323662	0.145259	0.30966	0.370641	0.340151	0.0431204	0.408877	0.445972	0.421143	0.512424	0.466784	0.0645457	1.26328	3.07019	1.37228	1.7583
P07901	Heat shock protein HSP 90-alpha OS=Mus musculus GN=Hsp90aa1 PE=1 SV=4	57	3.356	1.75	1.6581	0.729533	4556.3	3044.8	3888.5	3421.8	13179.3	11133.9	13179.3	11367.4	2.8127	1.23959	2.77829	3.91197	3.34513	0.80163	3.65584	4.19482	3.76551	4.92095	4.34323	0.817018	1.29976	3.38405	1.29837	1.80126
Q3TXX4	Vesicular glutamate transporter 1 OS=Mus musculus GN=Slc17a7 PE=1 SV=2	23	3.355	1.75	1.65761	0.729103	1897.3	1491.9	1762.8	1421.4	6009.9	4892.4	6009.9	4924.3	1.17125	0.607377	1.2595	1.62501	1.44226	0.258456	1.6671	1.84327	1.71711	2.13173	1.92442	0.293179	1.42336	3.0348	1.33431	1.53479
E9QKR0	Guanine nucleotide-binding protein G(I)/G(S)/G(T) subunit beta-2 OS=Mus musculus GN=Gnb2 PE=1 SV=1	31	3.354	1.75	1.65711	0.728673	2646.6	1721.3	2199.3	1872.9	7938.9	5767.8	7938.9	5835.9	1.6338	0.700769	1.57138	2.14119	1.85628	0.402919	2.20219	2.17308	2.26826	2.52636	2.39731	0.182509	1.34789	3.101	1.29146	1.62938
P17426	AP-2 complex subunit alpha-1 OS=Mus musculus GN=Ap2a1 PE=1 SV=1	57	3.352	1.74	1.65613	0.727813	4056.7	2769	3353.7	2565.4	12788.6	7549.6	12788.6	8156.6	2.50429	1.12731	2.39618	2.93289	2.66454	0.379509	3.54746	2.8444	3.65389	3.531	3.59244	0.0868964	1.41655	2.52318	1.34824	1.36649
Q99P72	Reticulon-4 OS=Mus musculus GN=Rtn4 PE=1 SV=2	9	3.35	1.74	1.65514	0.726952	83.4	64.3	81.5	64.3	292.8	200.8	292.8	200.8	0.0514847	0.0261776	0.0582309	0.0735109	0.0658709	0.0108046	0.0812205	0.0756537	0.0836571	0.0869264	0.0852918	0.00231172	1.57757	2.89002	1.29483	1.32636
Q9JI91	Alpha-actinin-2 OS=Mus musculus GN=Actn2 PE=1 SV=2	24	3.35	1.74	1.65514	0.726952	525.9	392.9	449.7	372.7	1773.2	1028.3	1773.2	1118.3	0.32465	0.159956	0.321306	0.426089	0.373698	0.0740927	0.491872	0.387424	0.506629	0.484113	0.495371	0.0159212	1.51509	2.42206	1.32559	1.23678
Q02053	Ubiquitin-like modifier-activating enzyme 1 OS=Mus musculus GN=Uba1 PE=1 SV=1	31	3.342	1.74	1.65119	0.723502	1616.8	1286.5	1467	1300.2	4848.5	4305.4	4822.6	4418.6	0.998086	0.523755	1.04816	1.48645	1.2673	0.309922	1.34494	1.62211	1.37789	1.91281	1.64535	0.378251	1.34752	3.09707	1.29831	1.63092
D3YWJ3	40S ribosomal protein S2 OS=Mus musculus GN=Rps2 PE=1 SV=1	9	3.341	1.74	1.65069	0.723071	545.1	394.6	511.8	384.6	1773.8	1270.8	1773.8	1270.8	0.336502	0.160648	0.365676	0.439694	0.402685	0.0523384	0.492039	0.478788	0.5068	0.55013	0.528465	0.0306388	1.46222	2.98035	1.31235	1.46788
S4R1C4	Calcium-transporting ATPase OS=Mus musculus GN=Atp2b2 PE=1 SV=1	69	3.339	1.74	1.6497	0.722207	4845.1	3508.8	4370.4	3434.5	14606.6	11521.5	14606.6	11704.1	2.99099	1.42849	3.12261	3.92649	3.52455	0.568431	4.05176	4.34086	4.17331	5.06671	4.62001	0.631726	1.35466	3.03877	1.31081	1.60542
Q8BH59	Calcium-binding mitochondrial carrier protein Aralar1 OS=Mus musculus GN=Slc25a12 PE=1 SV=1	44	3.339	1.74	1.6497	0.722207	3609.1	2592.1	2893.9	2328.9	10833.9	7302.7	10833.9	7718.1	2.22798	1.05529	2.06766	2.66251	2.36509	0.420623	3.00524	2.75138	3.0954	3.34117	3.21828	0.173785	1.34887	2.60723	1.36075	1.47086
Q9EQF6	Dihydropyrimidinase-related protein 5 OS=Mus musculus GN=Dpysl5 PE=1 SV=1	18	3.336	1.74	1.64822	0.72091	1100.8	754.8	891.3	687.8	3134.6	2376	3134.6	2388.4	0.679548	0.307291	0.636825	0.786327	0.711576	0.105714	0.869515	0.895185	0.8956	1.03394	0.96477	0.0978207	1.27955	2.91315	1.35582	1.66815
J3QMG3	Voltage-dependent anion-selective channel protein 3 OS=Mus musculus GN=Vdac3 PE=1 SV=1	14	3.335	1.74	1.64773	0.720477	1066	808.4	921.1	706.2	3346.9	2393.2	3346.9	2474.5	0.658065	0.329113	0.658117	0.807363	0.73274	0.105533	0.928405	0.901665	0.956257	1.07121	1.01373	0.0812854	1.41081	2.73968	1.38349	1.46128
Q8K0U4	Heat shock 70 kDa protein 12A OS=Mus musculus GN=Hspa12a PE=1 SV=1	27	3.334	1.74	1.64723	0.720045	1708.3	1161.6	1351.4	1056.9	4717.5	3663.2	4717.5	3699.1	1.05457	0.472906	0.965562	1.2083	1.08693	0.171642	1.3086	1.38015	1.34786	1.60134	1.4746	0.179241	1.24088	2.91845	1.35666	1.72261
D3Z4B2	Gamma-soluble NSF attachment protein (Fragment) OS=Mus musculus GN=Napg PE=1 SV=1	12	3.325	1.73	1.64279	0.716145	732.4	544.8	640.6	516	2200.1	1707.4	2200.1	1753.6	0.452127	0.221797	0.457702	0.589917	0.523809	0.0934897	0.610291	0.643282	0.6286	0.759134	0.693867	0.0923016	1.34982	2.90032	1.32466	1.56501
Q99JY9	Actin-related protein 3 OS=Mus musculus GN=Actr3 PE=1 SV=3	16	3.324	1.73	1.64229	0.715711	659.9	455.8	573.5	495.4	2079	1510.3	2079	1510.3	0.407371	0.185564	0.40976	0.566366	0.488063	0.110737	0.576699	0.569023	0.594	0.65381	0.623905	0.0422917	1.41566	3.06646	1.27833	1.53454
P50516	V-type proton ATPase catalytic subunit A OS=Mus musculus GN=Atp6v1a PE=1 SV=2	47	3.324	1.73	1.64229	0.715711	3746.5	2740.3	2997.3	2381.7	11318.1	7854.8	11318.1	8020.5	2.3128	1.11562	2.14154	2.72288	2.43221	0.411067	3.13956	2.95939	3.23374	3.47208	3.35291	0.168528	1.35747	2.65268	1.37855	1.48483
D3Z4J3	Unconventional myosin-Va OS=Mus musculus GN=Myo5a PE=1 SV=1	48	3.322	1.73	1.6413	0.714843	3131.2	2187.9	2702.3	2192.5	9824.7	6309.2	9824.7	6656.3	1.93296	0.89073	1.93077	2.50657	2.21867	0.407158	2.7253	2.37706	2.80706	2.88152	2.84429	0.0526498	1.40991	2.66867	1.28198	1.40103
Q91YT0	NADH dehydrogenase [ubiquinone] flavoprotein 1, mitochondrial OS=Mus musculus GN=Ndufv1 PE=1 SV=1	22	3.321	1.73	1.64081	0.714408	1956.8	1426	1687.5	1351.5	5415.2	4899.6	5415.2	4899.6	1.20798	0.580548	1.2057	1.5451	1.3754	0.239992	1.50214	1.84598	1.5472	2.12104	1.83412	0.405765	1.24351	3.17972	1.33352	1.81471
Q61644	Protein kinase C and casein kinase substrate in neurons protein 1 OS=Mus musculus GN=Pacsin1 PE=1 SV=1	18	3.319	1.73	1.63982	0.713539	636.6	422.7	491.9	440.3	1553.8	1535.9	1553.8	1535.9	0.392987	0.172088	0.351458	0.503373	0.427415	0.10742	0.431012	0.578668	0.443943	0.664892	0.554417	0.156234	1.09676	3.36263	1.29714	2.12433
D3Z656	Synaptojanin-1 OS=Mus musculus GN=Synj1 PE=1 SV=1	38	3.309	1.73	1.63488	0.709186	3039.5	2105.4	2460.1	2136.1	8844.3	6408.2	8844.3	6506.4	1.87635	0.857143	1.75772	2.44209	2.09991	0.483928	2.45334	2.41436	2.52694	2.81662	2.67178	0.204835	1.30751	2.81676	1.27233	1.5637
P46096	Synaptotagmin-1 OS=Mus musculus GN=Syt1 PE=1 SV=1	20	3.302	1.72	1.63142	0.706131	1300.3	842.4	1158.3	846.3	4317.6	1987.5	4317.6	2476.2	0.802704	0.342955	0.827594	0.967532	0.897563	0.0989512	1.19767	0.748813	1.2336	1.07195	1.15277	0.114305	1.49204	2.18342	1.28434	1.16208
P70168	Importin subunit beta-1 OS=Mus musculus GN=Kpnb1 PE=1 SV=2	10	3.301	1.72	1.63093	0.705694	370.5	289.3	310.9	252.2	1109.5	883.4	1109.5	883.4	0.228718	0.117779	0.222135	0.288327	0.255231	0.0468052	0.307767	0.332831	0.317	0.382424	0.349712	0.0462619	1.34562	2.8259	1.37018	1.55916
Q9R0Q6	Actin-related protein 2/3 complex subunit 1A OS=Mus musculus GN=Arpc1a PE=1 SV=1	16	3.29	1.72	1.62549	0.700878	1645.2	1041.9	1277.4	1032.9	4508.9	3194.2	4508.9	3194.2	1.01562	0.424175	0.912689	1.18086	1.04678	0.189627	1.25074	1.20345	1.28826	1.38277	1.33551	0.0668311	1.2315	2.83716	1.27584	1.66991
A0A0R4J275	NADH dehydrogenase [ubiquinone] 1 alpha subcomplex subunit 12 OS=Mus musculus GN=Ndufa12 PE=1 SV=1	12	3.288	1.72	1.62451	0.700001	386.2	269.2	329.3	255.6	1126.3	851	1126.3	851	0.23841	0.109596	0.235282	0.292214	0.263748	0.0402577	0.312427	0.320624	0.3218	0.368398	0.345099	0.03295	1.31046	2.92551	1.30844	1.61544
P80316	T-complex protein 1 subunit epsilon OS=Mus musculus GN=Cct5 PE=1 SV=1	14	3.285	1.72	1.62302	0.698684	807.7	546.9	643.9	487.8	2361.6	1609.3	2361.6	1609.3	0.498611	0.222652	0.46006	0.557677	0.508868	0.0690256	0.65509	0.606322	0.674743	0.696667	0.685705	0.0155025	1.31383	2.72318	1.34751	1.54917
Q9D172	ES1 protein homolog, mitochondrial OS=Mus musculus GN=D10Jhu81e PE=1 SV=1	13	3.281	1.71	1.62105	0.696926	806.8	563.5	633.2	516.9	2310.3	1662.8	2310.3	1662.8	0.498055	0.22941	0.452415	0.590945	0.52168	0.0979558	0.64086	0.626479	0.660086	0.719827	0.689956	0.0422434	1.28672	2.73082	1.32257	1.57508
Q6ZQ38	Cullin-associated NEDD8-dissociated protein 1 OS=Mus musculus GN=Cand1 PE=1 SV=2	19	3.281	1.71	1.62105	0.696926	2379.1	1794.7	2007.5	1608.9	7163.9	5326.5	7163.9	5413	1.46867	0.730652	1.43434	1.83937	1.63686	0.286403	1.98721	2.00682	2.04683	2.34329	2.19506	0.20963	1.35307	2.74662	1.34102	1.51051
Q8C605	ATP-dependent 6-phosphofructokinase OS=Mus musculus GN=Pfkp PE=1 SV=1	23	3.278	1.71	1.61957	0.695607	1641.4	1076.9	1357.3	1069.9	4571.9	3383.6	4571.9	3436.2	1.01327	0.438424	0.969777	1.22316	1.09647	0.17917	1.26821	1.27481	1.30626	1.48753	1.39689	0.128181	1.2516	2.90771	1.27399	1.67055
B1AQZ0	Septin-8 OS=Mus musculus GN=Sept8 PE=1 SV=1	10	3.271	1.71	1.61611	0.692522	712	487.6	575.1	480.9	2056	1459.6	2056	1459.6	0.439533	0.19851	0.410903	0.549788	0.480346	0.0982068	0.570319	0.549921	0.587429	0.631861	0.609645	0.0314188	1.29756	2.77024	1.26918	1.55655
P58252	Elongation factor 2 OS=Mus musculus GN=Eef2 PE=1 SV=2	17	3.266	1.71	1.61364	0.690316	1642.6	1137.7	1363.6	1097.6	4708.8	3515.2	4708.8	3515.2	1.01401	0.463176	0.974278	1.25483	1.11455	0.19838	1.30619	1.32439	1.34537	1.52173	1.43355	0.124705	1.28813	2.85937	1.28621	1.60914
P13595	Neural cell adhesion molecule 1 OS=Mus musculus GN=Ncam1 PE=1 SV=3	13	3.262	1.71	1.61166	0.688547	1404.5	816.8	1160.4	951.5	4214.5	2787.9	4214.5	2787.9	0.867029	0.332533	0.829094	1.0878	0.958448	0.182934	1.16907	1.05037	1.20414	1.20688	1.20551	0.00193766	1.34836	3.15871	1.25778	1.63772
P63328	Serine/threonine-protein phosphatase 2B catalytic subunit alpha isoform OS=Mus musculus GN=Ppp3ca PE=1 SV=1	45	3.261	1.71	1.61117	0.688105	2804.4	1840.7	2326.5	1783.3	7975.3	5710.9	7975.3	5710.9	1.73122	0.749379	1.66226	2.03876	1.85051	0.266223	2.21229	2.15165	2.27866	2.47225	2.37545	0.136892	1.27788	2.87124	1.28368	1.62571
Q9WUM5	Succinate--CoA ligase [ADP/GDP-forming] subunit alpha, mitochondrial OS=Mus musculus GN=Suclg1 PE=1 SV=4	22	3.256	1.7	1.6087	0.685891	1432.3	952	1096.4	916.1	3848.2	2820.8	3848.2	2876.3	0.88419	0.387575	0.783367	1.04733	0.915349	0.186651	1.06746	1.06277	1.09949	1.24515	1.17232	0.103001	1.20728	2.7421	1.28073	1.66608
H7BX01	Dynamin-like 120 kDa protein, mitochondrial OS=Mus musculus GN=Opa1 PE=1 SV=1	12	3.253	1.7	1.60721	0.684562	602.3	491.7	512.5	424.5	1942.2	1373.4	1942.2	1373.4	0.371813	0.200179	0.366176	0.485309	0.425743	0.0842399	0.538752	0.517444	0.554914	0.594545	0.57473	0.0280235	1.44899	2.58491	1.34995	1.3578
P52480	Pyruvate kinase PKM OS=Mus musculus GN=Pkm PE=1 SV=4	36	3.251	1.7	1.60623	0.683674	3748.6	2486.7	3007.2	2405.8	9140.4	8647	9140.4	8647	2.31409	1.01238	2.14861	2.75043	2.44952	0.425547	2.53548	3.25786	2.61154	3.74329	3.17742	0.800266	1.09567	3.21803	1.29716	2.06047
Q91VR2	ATP synthase subunit gamma, mitochondrial OS=Mus musculus GN=Atp5c1 PE=1 SV=1	29	3.25	1.7	1.60573	0.68323	1938	1464.6	1671.4	1277.2	6072.5	4257.2	6072.5	4257.2	1.19637	0.596263	1.1942	1.46016	1.32718	0.188062	1.68447	1.60395	1.735	1.84294	1.78897	0.0763277	1.40798	2.69	1.34795	1.43395
Q80SW1	Putative adenosylhomocysteinase 2 OS=Mus musculus GN=Ahcyl1 PE=1 SV=1	17	3.234	1.69	1.59783	0.67611	1167.5	758.8	960.7	735.2	3329.6	2159.9	3329.6	2289.7	0.720724	0.30892	0.68641	0.840517	0.763464	0.10897	0.923606	0.813767	0.951314	0.991212	0.971263	0.028212	1.2815	2.63423	1.27218	1.52416
B1AQX9	SRC kinase-signaling inhibitor 1 OS=Mus musculus GN=Srcin1 PE=1 SV=1	31	3.234	1.69	1.59783	0.67611	1781.9	1237.1	1468.5	1227.5	5188.1	3608.6	5188.1	3662.7	1.10001	0.503644	1.04923	1.40334	1.22628	0.250394	1.43914	1.35958	1.48231	1.58558	1.53395	0.073023	1.3083	2.69949	1.25089	1.50974
Q9DBG3	AP-2 complex subunit beta OS=Mus musculus GN=Ap2b1 PE=1 SV=1	46	3.233	1.69	1.59733	0.675664	3565.7	2660.7	3093.2	2435.4	11695.1	6941.9	11695.1	7356.1	2.20119	1.08321	2.21006	2.78427	2.49716	0.406027	3.24413	2.61544	3.34146	3.18446	3.26296	0.111015	1.47381	2.41452	1.30667	1.26243
Q8VDN2	Sodium/potassium-transporting ATPase subunit alpha-1 OS=Mus musculus GN=Atp1a1 PE=1 SV=1	127	3.232	1.69	1.59684	0.675218	4326.4	3126.9	3844.3	2943.5	12219.8	10141.4	12219.8	10275.2	2.67078	1.27301	2.74671	3.36515	3.05593	0.437303	3.38968	3.82089	3.49137	4.44814	3.96975	0.676537	1.26917	3.00145	1.29903	1.69421
Q01853	Transitional endoplasmic reticulum ATPase OS=Mus musculus GN=Vcp PE=1 SV=4	10	3.23	1.69	1.59585	0.674325	300	204.9	223.1	187.1	811.2	587.8	811.2	587.8	0.185197	0.0834181	0.159403	0.213902	0.186652	0.0385368	0.225021	0.22146	0.231771	0.254459	0.243115	0.0160424	1.21504	2.65482	1.3025	1.62848
P11881	Inositol 1,4,5-trisphosphate receptor type 1 OS=Mus musculus GN=Itpr1 PE=1 SV=2	16	3.23	1.69	1.59585	0.674325	1043	760.4	837.4	709.4	3007.8	2208.1	3007.8	2208.1	0.643867	0.309571	0.598314	0.811021	0.704667	0.150407	0.834341	0.831927	0.859371	0.955887	0.907629	0.0682471	1.29583	2.68735	1.28803	1.53391
Q3UH59	Myosin-10 OS=Mus musculus GN=Myh10 PE=1 SV=1	33	3.23	1.69	1.59585	0.674325	2030.8	1478.9	1825.8	1526.5	6809.2	3576.3	6809.2	4270.9	1.25366	0.602084	1.30452	1.74517	1.52484	0.31159	1.88882	1.34741	1.94549	1.84887	1.89718	0.0683145	1.50665	2.23791	1.24418	1.15558
Q91VA7	Isocitrate dehydrogenase [NAD] subunit, mitochondrial OS=Mus musculus GN=Idh3b PE=1 SV=1	14	3.226	1.69	1.59387	0.672537	1282.5	872	1082.7	832.4	3765.4	2316.8	3765.4	2609.1	0.791716	0.355005	0.773578	0.951641	0.862609	0.125909	1.04449	0.872881	1.07583	1.12948	1.10265	0.0379377	1.31928	2.45878	1.27828	1.41633
P14152	Malate dehydrogenase, cytoplasmic OS=Mus musculus GN=Mdh1 PE=1 SV=3	41	3.218	1.69	1.58992	0.668955	3627.3	2671.7	3176.6	2379.4	8486.3	10354.1	8486.3	10354.1	2.23921	1.08769	2.26965	2.72025	2.49495	0.318621	2.35404	3.90102	2.42466	4.48229	3.45348	1.45497	1.05128	3.58651	1.38419	2.36412
P60766	Cell division control protein 42 homolog OS=Mus musculus GN=Cdc42 PE=1 SV=2	18	3.217	1.69	1.58943	0.668507	451.1	318.1	384.9	334.1	1330.3	1000.7	1330.3	1000.7	0.278474	0.129504	0.275007	0.38196	0.328483	0.0756268	0.369015	0.377025	0.380086	0.433203	0.406645	0.0375599	1.32513	2.91131	1.23795	1.5656
Q9R1V6	Disintegrin and metalloproteinase domain-containing protein 22 OS=Mus musculus GN=Adam22 PE=1 SV=2	9	3.207	1.68	1.58449	0.664015	780.9	552	695.4	548.1	2369.5	1666	2369.5	1666	0.482067	0.224728	0.496856	0.626615	0.561736	0.0917532	0.657282	0.627684	0.677	0.721212	0.699106	0.0312627	1.36347	2.79308	1.24455	1.48065
A3KGU9	Spectrin alpha chain, non-erythrocytic 1 OS=Mus musculus GN=Sptan1 PE=1 SV=2	222	3.203	1.68	1.58251	0.662215	14046	9977.8	11529.4	9319.3	42321.3	26694.7	42140	28009.3	8.67091	4.06213	8.23764	10.6543	9.44596	1.70882	11.7396	10.0575	12.04	12.1252	12.0826	0.0602724	1.35391	2.47593	1.27913	1.38675
Q99LX0	Protein deglycase DJ-1 OS=Mus musculus GN=Park7 PE=1 SV=1	16	3.202	1.68	1.58202	0.661764	1511.6	1967.5	1118	889.1	5067.5	3416.5	5243.9	3419.5	0.933144	0.801002	0.7988	1.01646	0.907631	0.153911	1.40569	1.28721	1.49826	1.4803	1.48928	0.0126955	1.5064	1.60699	1.64084	1.07801
D3YVN7	Elongation factor Tu OS=Mus musculus GN=Gm9755 PE=3 SV=1	24	3.201	1.68	1.58152	0.661313	2064	1372.6	1542.5	1212.3	5486.7	3577.3	5486.7	3953.3	1.27415	0.558808	1.1021	1.38596	1.24403	0.20072	1.52197	1.34779	1.56763	1.71139	1.63951	0.101651	1.1945	2.4119	1.3179	1.56124
Q9D6F9	Tubulin beta-4A chain OS=Mus musculus GN=Tubb4a PE=1 SV=3	140	3.198	1.68	1.58004	0.659961	1462.1	960.8	1079	848	3661.7	2895.7	3661.7	2895.7	0.902587	0.391157	0.770935	0.969475	0.870205	0.140389	1.01573	1.09099	1.0462	1.25355	1.14987	0.146618	1.12535	2.78913	1.32138	1.82632
P80314	T-complex protein 1 subunit beta OS=Mus musculus GN=Cct2 PE=1 SV=4	11	3.198	1.68	1.58004	0.659961	237.6	152.4	196.6	150.8	642.8	476.8	642.8	476.8	0.146676	0.0620445	0.140469	0.172402	0.156435	0.0225802	0.178308	0.17964	0.183657	0.206407	0.195032	0.0160865	1.21566	2.89534	1.24673	1.70363
A2AMW0	Capping protein (Actin filament) muscle Z-line, beta, isoform CRA_a OS=Mus musculus GN=Capzb PE=1 SV=1	13	3.197	1.68	1.57955	0.659509	1638.7	1124.3	1217.2	918.3	4360.1	3207.4	4360.1	3207.4	1.01161	0.457721	0.869677	1.04985	0.959761	0.127398	1.20946	1.20842	1.24574	1.38848	1.31711	0.100934	1.19558	2.64009	1.37233	1.67802
P61922	4-aminobutyrate aminotransferase, mitochondrial OS=Mus musculus GN=Abat PE=1 SV=1	12	3.193	1.68	1.57757	0.657703	449	362.3	461.3	350.1	1480.6	1081.1	1480.6	1120.4	0.277178	0.147498	0.329594	0.400252	0.364923	0.0499623	0.410707	0.407317	0.423029	0.485022	0.454025	0.0438357	1.48175	2.7615	1.24417	1.35167
Q8VEK3	Heterogeneous nuclear ribonucleoprotein U OS=Mus musculus GN=Hnrnpu PE=1 SV=1	14	3.192	1.67	1.57708	0.657251	698.3	470.9	597.3	503.7	2099.2	1460.3	2099.2	1460.3	0.431076	0.191711	0.426765	0.575855	0.50131	0.105422	0.582302	0.550185	0.599771	0.632165	0.615968	0.0229054	1.35081	2.86986	1.22872	1.51708
Q9QYC0	Alpha-adducin OS=Mus musculus GN=Add1 PE=1 SV=2	17	3.191	1.67	1.57658	0.656799	954.6	694.3	735.5	621.3	2649.8	1962.3	2649.8	1962.3	0.589296	0.282661	0.525507	0.710301	0.617904	0.130669	0.735035	0.739319	0.757086	0.849481	0.803283	0.065333	1.24731	2.61557	1.30001	1.56961
Q8K596	Sodium/calcium exchanger 2 OS=Mus musculus GN=Slc8a2 PE=1 SV=1	10	3.19	1.67	1.57609	0.656347	227.4	154.6	177.1	138.8	615.1	453.1	615.1	453.1	0.140379	0.0629402	0.126536	0.158683	0.14261	0.0227312	0.170624	0.170711	0.175743	0.196147	0.185945	0.014428	1.21545	2.71227	1.30387	1.65212
E9QKC0	Glutamate receptor 2 OS=Mus musculus GN=Gria2 PE=1 SV=1	9	3.187	1.67	1.5746	0.65499	712.3	484.9	589.2	465.5	1893.1	1464.8	1893.1	1532.6	0.439719	0.197411	0.420977	0.532182	0.47658	0.0786338	0.525132	0.55188	0.540886	0.663463	0.602174	0.0866754	1.19425	2.79559	1.26353	1.69945
Q9JHU4	Cytoplasmic dynein 1 heavy chain 1 OS=Mus musculus GN=Dync1h1 PE=1 SV=2	84	3.187	1.67	1.5746	0.65499	4242.3	3168.3	3980	3150.4	13449.2	9450	13449.2	9522.5	2.61887	1.28987	2.84367	3.60169	3.22268	0.536003	3.73071	3.56039	3.84263	4.12229	3.98246	0.197754	1.42455	2.76028	1.23576	1.40256
Q6PIE5	Sodium/potassium-transporting ATPase subunit alpha-2 OS=Mus musculus GN=Atp1a2 PE=1 SV=1	155	3.185	1.67	1.57362	0.654084	3807.7	3007.6	3446.8	2595.5	11595.1	8884.5	11595.1	9068.1	2.35058	1.22444	2.4627	2.9673	2.715	0.356806	3.21639	3.34734	3.31289	3.92558	3.61924	0.433243	1.36834	2.73376	1.33305	1.48604
P50396	Rab GDP dissociation inhibitor alpha OS=Mus musculus GN=Gdi1 PE=1 SV=3	22	3.181	1.67	1.57164	0.652271	1400.4	997.6	1251.6	1065.2	3498.7	3854.9	3498.7	3854.9	0.864498	0.406139	0.894256	1.21779	1.05602	0.228773	0.970513	1.45238	0.999629	1.66879	1.33421	0.473167	1.12263	3.57606	1.26343	2.15542
P31938	Dual specificity mitogen-activated protein kinase kinase 1 OS=Mus musculus GN=Map2k1 PE=1 SV=2	16	3.181	1.67	1.57164	0.652271	567.8	487.4	526.8	427.4	1825.5	1423.6	1825.5	1423.6	0.350515	0.198429	0.376393	0.488625	0.432509	0.0793596	0.50638	0.536357	0.521571	0.616277	0.568924	0.066967	1.44467	2.70303	1.3154	1.39078
P12970	60S ribosomal protein L7a OS=Mus musculus GN=Rpl7a PE=1 SV=2	11	3.18	1.67	1.57115	0.651817	819.3	502.7	664.8	540.1	2422.2	1298.6	2422.2	1498.8	0.505772	0.204657	0.474993	0.617469	0.546231	0.100746	0.6719	0.489262	0.692057	0.648831	0.670444	0.0305654	1.32846	2.39064	1.2274	1.36174
P80318	T-complex protein 1 subunit gamma OS=Mus musculus GN=Cct3 PE=1 SV=1	13	3.176	1.67	1.56917	0.650002	592.1	448.5	513.8	391.7	1768.5	1314.2	1768.5	1314.2	0.365516	0.182592	0.367105	0.447811	0.407458	0.0570676	0.490569	0.49514	0.505286	0.568918	0.537102	0.0449946	1.34212	2.71173	1.31818	1.50132
Q91V14	Solute carrier family 12 member 5 OS=Mus musculus GN=Slc12a5 PE=1 SV=2	23	3.175	1.67	1.56868	0.649547	1060.9	728.5	780.6	638.6	2631.5	2178.7	2631.5	2178.7	0.654917	0.296584	0.557731	0.730079	0.643905	0.121869	0.729958	0.82085	0.751857	0.94316	0.847509	0.135272	1.11458	2.76768	1.3162	1.83202
P17710	Hexokinase-1 OS=Mus musculus GN=Hk1 PE=1 SV=3	60	3.175	1.67	1.56868	0.649547	4275.8	3333.8	4013.3	3318.9	12954	10290.2	12954	10414.1	2.63955	1.35724	2.86746	3.79433	3.3309	0.655394	3.59334	3.87695	3.70114	4.50827	4.10471	0.570724	1.36135	2.85649	1.23231	1.50175
Q3U2G2	Heat shock 70 kDa protein 4 OS=Mus musculus GN=Hspa4 PE=1 SV=1	23	3.172	1.67	1.56719	0.648183	1215.8	808.3	935.1	770.7	2888.9	2633.2	2888.9	2633.2	0.75054	0.329072	0.668119	0.881102	0.774611	0.150601	0.801359	0.992088	0.8254	1.13991	0.982657	0.222395	1.06771	3.0148	1.26858	2.00587
E9Q912	Protein Rap1gds1 OS=Mus musculus GN=Rap1gds1 PE=1 SV=1	10	3.168	1.66	1.56522	0.646363	614.8	452.4	514.7	409.4	1646.2	1419.8	1646.2	1419.8	0.37953	0.184179	0.367748	0.468046	0.417897	0.0709216	0.456644	0.534926	0.470343	0.614632	0.542487	0.102028	1.20318	2.90437	1.29814	1.74641
Q6PER3	Microtubule-associated protein RP/EB family member 3 OS=Mus musculus GN=Mapre3 PE=1 SV=1	14	3.165	1.66	1.56374	0.644996	1490.9	1057	1187.5	958	3906.4	3219	3906.4	3219	0.920365	0.430322	0.848457	1.09523	0.971845	0.174497	1.08361	1.21279	1.11611	1.39351	1.25481	0.196146	1.17737	2.81834	1.29116	1.74521
Q8K0S0	Phytanoyl-CoA hydroxylase-interacting protein OS=Mus musculus GN=Phyhip PE=1 SV=1	19	3.164	1.66	1.56324	0.64454	1624.4	1087	1384.7	1169.1	5008	3124.9	5008	3236.7	1.00278	0.442536	0.989354	1.33657	1.16296	0.245521	1.38918	1.17734	1.43086	1.40117	1.41601	0.0209928	1.38533	2.66045	1.21759	1.39968
Q3UHL1	CaM kinase-like vesicle-associated protein OS=Mus musculus GN=Camkv PE=1 SV=2	9	3.164	1.66	1.56324	0.64454	789.6	590.4	612	528.9	2272.9	1485.7	2272.9	1591.2	0.487437	0.240362	0.437268	0.604664	0.520966	0.118367	0.630485	0.559754	0.6494	0.688831	0.669116	0.027882	1.29347	2.3288	1.28437	1.3967
P42932	T-complex protein 1 subunit theta OS=Mus musculus GN=Cct8 PE=1 SV=3	15	3.161	1.66	1.56176	0.643172	814.1	597.4	711.7	548.8	2356.4	1747.9	2356.4	1803.3	0.502562	0.243211	0.508502	0.627415	0.567959	0.084084	0.653648	0.658541	0.673257	0.780649	0.726953	0.0759378	1.30063	2.70769	1.27994	1.53296
Q64332	Synapsin-2 OS=Mus musculus GN=Syn2 PE=1 SV=2	33	3.155	1.66	1.55879	0.640431	3175.6	2297.5	2407.2	1847.4	9113	5800.5	9113	6039.6	1.96037	0.93535	1.71992	2.11204	1.91598	0.27727	2.52788	2.1854	2.60371	2.61455	2.60913	0.00765879	1.28949	2.33646	1.36177	1.43399
Q9CZ13	Cytochrome b-c1 complex subunit 1, mitochondrial OS=Mus musculus GN=Uqcrc1 PE=1 SV=2	19	3.154	1.66	1.5583	0.639973	1305.5	798.5	968.8	768	2888.2	2664.1	2888.2	2664.1	0.805914	0.325082	0.692198	0.878015	0.785107	0.131393	0.801165	1.00373	0.8252	1.15329	0.989245	0.231995	0.994107	3.08762	1.26001	2.1867
A0A0R4J036	Neurofilament 3, medium OS=Mus musculus GN=Nefm PE=1 SV=1	95	3.153	1.66	1.55781	0.639516	9197.2	5668.2	6975.5	5442.5	23126.5	16566.8	23126.5	16995.6	5.67763	2.30762	4.98392	6.22213	5.60303	0.875546	6.41512	6.24173	6.60757	7.3574	6.98249	0.530211	1.12989	2.70484	1.2462	1.74841
G5E829	Plasma membrane calcium-transporting ATPase 1 OS=Mus musculus GN=Atp2b1 PE=1 SV=1	60	3.152	1.66	1.55731	0.639058	1005.3	824.3	942.2	779.3	3239.5	2211.3	3239.5	2381.3	0.620594	0.335586	0.673192	0.890934	0.782063	0.153967	0.898613	0.833132	0.925571	1.03087	0.978219	0.0744544	1.44799	2.48262	1.25082	1.28918
P62814	V-type proton ATPase subunit B, brain isoform OS=Mus musculus GN=Atp6v1b2 PE=1 SV=1	36	3.151	1.66	1.55682	0.6386	3446.7	2158	2511.4	2135.7	8466.6	6215.1	8466.6	6356	2.12772	0.878557	1.79437	2.44164	2.118	0.457687	2.34857	2.34161	2.41903	2.75152	2.58527	0.235104	1.1038	2.66529	1.22062	1.76025
P08249	Malate dehydrogenase, mitochondrial OS=Mus musculus GN=Mdh2 PE=1 SV=3	27	3.142	1.65	1.55237	0.634474	1383	1008	996.3	849.8	2822.4	3512.4	2822.4	3512.4	0.853756	0.410373	0.711846	0.971533	0.84169	0.183626	0.782913	1.32334	0.8064	1.52052	1.16346	0.504959	0.917021	3.22471	1.38229	2.51194
Q5SVJ0	Calcium/calmodulin-dependent protein kinase II, beta, isoform CRA_b OS=Mus musculus GN=Camk2b PE=1 SV=1	51	3.139	1.65	1.55089	0.633096	3881.8	2849.9	3352.9	2771.1	12329.9	7205.4	12329.9	7637.2	2.39632	1.16024	2.39561	3.16806	2.78184	0.546201	3.42022	2.71472	3.52283	3.30615	3.41449	0.153217	1.42728	2.33979	1.22742	1.24965
Q9Z2Q6	Septin-5 OS=Mus musculus GN=Sept5 PE=1 SV=2	17	3.131	1.65	1.54694	0.629414	1687.4	1173.6	1331	1036.5	4585.7	3240	4585.7	3340	1.04167	0.477792	0.950986	1.18498	1.06798	0.165457	1.27204	1.22071	1.3102	1.44589	1.37804	0.0959455	1.22115	2.55489	1.29033	1.57442
F8WIS9	Calcium/calmodulin-dependent protein kinase type II subunit alpha OS=Mus musculus GN=Camk2a PE=1 SV=1	72	3.127	1.64	1.54496	0.62757	5761.6	4140.1	5035.8	4212.6	18755.9	9131.4	18755.9	11060.9	3.55676	1.6855	3.59803	4.81605	4.20704	0.861272	5.20275	3.44036	5.35883	4.78827	5.07355	0.403447	1.46278	2.04115	1.20597	1.10992
Q60597	2-oxoglutarate dehydrogenase, mitochondrial OS=Mus musculus GN=Ogdh PE=1 SV=3	17	3.126	1.64	1.54447	0.627108	2064.5	1413.9	1810.4	1466.9	5963	4352.1	5963	4352.1	1.27446	0.575622	1.29351	1.67703	1.48527	0.271189	1.65409	1.6397	1.70371	1.88403	1.79387	0.1275	1.29787	2.84858	1.20777	1.56269
Q8K2B3	Succinate dehydrogenase [ubiquinone] flavoprotein subunit, mitochondrial OS=Mus musculus GN=Sdha PE=1 SV=1	9	3.118	1.64	1.54051	0.623412	581.3	353.7	504	434.4	1639.1	1298.4	1639.1	1298.4	0.358849	0.143997	0.360103	0.496627	0.428365	0.0965374	0.454674	0.489187	0.468314	0.562078	0.515196	0.0663009	1.26703	3.3972	1.2027	1.81523
Q9DB20	ATP synthase subunit O, mitochondrial OS=Mus musculus GN=Atp5o PE=1 SV=1	23	3.11	1.64	1.53656	0.619705	1565	1297.1	1357	966.3	5074.4	3322.7	5320.2	3354.8	0.966109	0.528071	0.969563	1.10472	1.03714	0.0955718	1.4076	1.25186	1.52006	1.45229	1.48618	0.0479155	1.45698	2.37064	1.43295	1.3053
P60879	Synaptosomal-associated protein 25 OS=Mus musculus GN=Snap25 PE=1 SV=1	22	3.109	1.64	1.53607	0.619241	920.9	636.1	760.8	619.8	2544.7	1731.5	2544.7	1838.1	0.568492	0.258967	0.543584	0.708586	0.626085	0.116674	0.705881	0.652362	0.727057	0.795714	0.761386	0.0485479	1.24167	2.5191	1.21611	1.5041
Q9R0P9	Ubiquitin carboxyl-terminal hydrolase isozyme L1 OS=Mus musculus GN=Uchl1 PE=1 SV=1	11	3.105	1.63	1.53409	0.617384	1238.4	816.5	957	815.8	3094.5	2435.1	3094.5	2435.1	0.764492	0.332411	0.683767	0.932663	0.808215	0.175996	0.858391	0.917452	0.884143	1.05416	0.969149	0.120217	1.12283	2.76	1.19912	1.76302
P11983	T-complex protein 1 subunit alpha OS=Mus musculus GN=Tcp1 PE=1 SV=3	16	3.105	1.63	1.53409	0.617384	1249.4	864.7	1038.8	765.4	3445	2513.8	3445	2513.8	0.771282	0.352034	0.742212	0.875043	0.808627	0.0939256	0.955617	0.947103	0.984286	1.08823	1.03626	0.0734963	1.239	2.69038	1.2815	1.60286
O54991	Contactin-associated protein 1 OS=Mus musculus GN=Cntnap1 PE=1 SV=2	11	3.105	1.63	1.53409	0.617384	681.5	507.4	609.8	477.7	2062.2	1446.2	2062.2	1446.2	0.420705	0.206571	0.435696	0.54613	0.490913	0.0780888	0.572039	0.544872	0.5892	0.626061	0.60763	0.0260644	1.35971	2.6377	1.23776	1.4251
Q8BG39	Synaptic vesicle glycoprotein 2B OS=Mus musculus GN=Sv2b PE=1 SV=1	13	3.105	1.63	1.53409	0.617384	824.4	615.2	797.8	678.1	2756.9	1642.7	2756.9	1891.4	0.50892	0.250458	0.57002	0.775237	0.672629	0.14511	0.764743	0.618906	0.787686	0.818788	0.803237	0.0219926	1.50268	2.4711	1.19418	1.21958
P63085	Mitogen-activated protein kinase 1 OS=Mus musculus GN=Mapk1 PE=1 SV=3	12	3.102	1.63	1.53261	0.615989	697	492.7	580.3	457.9	2033.2	1271.7	2033.2	1353	0.430273	0.200586	0.414618	0.523494	0.469056	0.0769865	0.563994	0.479127	0.580914	0.585714	0.583314	0.00339411	1.31078	2.38864	1.24359	1.38552
P80313	T-complex protein 1 subunit eta OS=Mus musculus GN=Cct7 PE=1 SV=1	16	3.101	1.63	1.53211	0.615524	721	560.6	651.8	524.2	2213.3	1573.1	2213.3	1588	0.445089	0.228229	0.465704	0.599291	0.532498	0.0944601	0.613953	0.592683	0.632371	0.687446	0.659909	0.0389435	1.37939	2.59687	1.23927	1.39052
E9Q800	MICOS complex subunit MIC60 OS=Mus musculus GN=Immt PE=1 SV=1	45	3.101	1.63	1.53211	0.615524	2580.1	1977.1	2284.5	1834.9	7841.5	4976.2	7841.5	5539.2	1.59275	0.80491	1.63225	2.09775	1.865	0.329155	2.17517	1.87484	2.24043	2.39792	2.31918	0.111365	1.36567	2.32925	1.24353	1.30807
P62281	40S ribosomal protein S11 OS=Mus musculus GN=Rps11 PE=1 SV=3	11	3.096	1.63	1.52964	0.613196	1186.4	834.2	1059.3	840.2	3480.9	2198.6	3480.9	2450.8	0.732391	0.339616	0.756859	0.960558	0.858709	0.144037	0.965576	0.828348	0.994543	1.06095	1.02775	0.0469586	1.31839	2.43907	1.19685	1.37893
G5E8G3	MCG9827 OS=Mus musculus GN=Opcml PE=1 SV=1	17	3.095	1.63	1.52915	0.61273	400.2	260.5	323.3	278.1	1194.2	721	1194.2	721	0.247052	0.106054	0.230995	0.317938	0.274466	0.061478	0.331262	0.271645	0.3412	0.312121	0.326661	0.0205618	1.34086	2.56139	1.19017	1.39894
A2AS98	Nck-associated protein 1 OS=Mus musculus GN=Nckap1 PE=1 SV=1	25	3.085	1.63	1.52421	0.608061	1775.6	1310.7	1468.1	1163.1	5224.6	3113.4	5224.6	3505	1.09612	0.533607	1.04894	1.32971	1.18933	0.198535	1.44926	1.17301	1.49274	1.51732	1.50503	0.0173758	1.32218	2.19826	1.26545	1.30985
P19096	Fatty acid synthase OS=Mus musculus GN=Fasn PE=1 SV=2	26	3.084	1.62	1.52372	0.607593	704.9	536.4	625.3	508.5	2020.2	1578.6	2020.2	1578.6	0.43515	0.218377	0.446771	0.581342	0.514056	0.0951565	0.560388	0.594755	0.5772	0.683377	0.630288	0.0750782	1.2878	2.72352	1.22611	1.53348
Q9Z1P6	NADH dehydrogenase [ubiquinone] 1 alpha subcomplex subunit 7 OS=Mus musculus GN=Ndufa7 PE=1 SV=3	12	3.077	1.62	1.52026	0.604315	659.1	452.9	489.2	435.8	1679.6	1249	1679.6	1249	0.406877	0.184383	0.349528	0.498228	0.423878	0.105146	0.465908	0.470575	0.479886	0.540693	0.510289	0.042997	1.14508	2.55216	1.20386	1.64006
E9PUD2	Dynamin-1-like protein OS=Mus musculus GN=Dnm1l PE=1 SV=1	19	3.074	1.62	1.51877	0.602908	1830.3	1336.1	1530.7	1190	5094.3	3758.9	5094.3	3792.7	1.12988	0.543948	1.09367	1.36047	1.22707	0.188654	1.41312	1.41621	1.45551	1.64186	1.54869	0.131767	1.25068	2.60357	1.2621	1.54543
P83882	60S ribosomal protein L36a OS=Mus musculus GN=Rpl36a PE=1 SV=2	9	3.073	1.62	1.51828	0.602438	490.8	400.4	521.9	380.2	1336.8	1388	1336.8	1388	0.302982	0.163009	0.372892	0.434663	0.403778	0.0436787	0.370818	0.522945	0.381943	0.600866	0.491404	0.154802	1.2239	3.20807	1.21702	1.80778
Q91WD5	NADH dehydrogenase [ubiquinone] iron-sulfur protein 2, mitochondrial OS=Mus musculus GN=Ndufs2 PE=1 SV=1	9	3.069	1.62	1.5163	0.600559	295.1	193.9	250.3	211.1	804.4	618.6	804.4	618.6	0.182172	0.0789399	0.178837	0.24134	0.210088	0.0441963	0.223135	0.233065	0.229829	0.267792	0.24881	0.0268443	1.22486	2.95243	1.18431	1.68866
P08551	Neurofilament light polypeptide OS=Mus musculus GN=Nefl PE=1 SV=5	73	3.067	1.62	1.51532	0.599619	4896.6	2967.5	3601.1	2653.9	11292.1	8746.7	11283.5	8909.9	3.02278	1.20812	2.57295	3.03407	2.80351	0.326061	3.13234	3.29542	3.22386	3.8571	3.54048	0.44777	1.03625	2.72773	1.26287	1.92551
O08788	Dynactin subunit 1 OS=Mus musculus GN=Dctn1 PE=1 SV=3	9	3.067	1.62	1.51532	0.599619	538.6	428.7	463.7	371.3	1561.4	1197.5	1561.4	1197.5	0.33249	0.174531	0.331309	0.424488	0.377899	0.0658878	0.433121	0.451172	0.446114	0.518398	0.482256	0.0511125	1.30266	2.58506	1.27615	1.48205
Q61548	Clathrin coat assembly protein AP180 OS=Mus musculus GN=Snap91 PE=1 SV=1	24	3.066	1.62	1.51482	0.599148	1214.4	853	1019.9	750.5	3512.9	2187.1	3512.9	2327.4	0.749676	0.34727	0.728708	0.858008	0.793358	0.0914291	0.974452	0.824015	1.00369	1.00753	1.00561	0.00272007	1.29983	2.37283	1.26753	1.40032
P48320	Glutamate decarboxylase 2 OS=Mus musculus GN=Gad2 PE=1 SV=1	8	3.066	1.62	1.51482	0.599148	650	559.9	717.3	479.7	2161.2	1553	2119.4	1614.4	0.401259	0.227944	0.512504	0.548417	0.53046	0.0253943	0.599501	0.58511	0.605543	0.698874	0.652209	0.0659954	1.49405	2.5669	1.22952	1.27051
Q8C0M9	Isoaspartyl peptidase/L-asparaginase OS=Mus musculus GN=Asrgl1 PE=1 SV=1	9	3.065	1.62	1.51433	0.598678	504.6	347.1	416.1	359.3	1374.9	875.7	1374.9	1021.3	0.311501	0.14131	0.297299	0.410769	0.354034	0.0802355	0.381387	0.32993	0.392829	0.442121	0.417475	0.0348552	1.22435	2.33479	1.17919	1.43504
P06745	Glucose-6-phosphate isomerase OS=Mus musculus GN=Gpi PE=1 SV=4	16	3.062	1.61	1.51285	0.597265	1590	1215.9	1658.2	1418.5	4403.8	4802.4	4403.8	4802.4	0.981542	0.495013	1.18477	1.6217	1.40323	0.308957	1.22158	1.80936	1.25823	2.07896	1.66859	0.580345	1.24455	3.65518	1.18911	1.94619
P35486	Pyruvate dehydrogenase E1 component subunit alpha, somatic form, mitochondrial OS=Mus musculus GN=Pdha1 PE=1 SV=1	27	3.061	1.61	1.51235	0.596794	1179.6	800.8	702.7	573.3	2774.2	1801.4	2774.2	1900.5	0.728193	0.326019	0.502072	0.655425	0.578748	0.108437	0.769542	0.678698	0.792629	0.822727	0.807678	0.021283	1.05678	2.08178	1.39556	1.64525
Q925N0	Sideroflexin-5 OS=Mus musculus GN=Sfxn5 PE=1 SV=2	15	3.045	1.61	1.50445	0.589233	444.1	310.1	397.5	300	1213	942	1213	942	0.274153	0.126247	0.28401	0.342975	0.313492	0.0416946	0.336477	0.354909	0.346571	0.407792	0.377182	0.0432896	1.22733	2.81123	1.20316	1.63541
Q9DBJ1	Phosphoglycerate mutase 1 OS=Mus musculus GN=Pgam1 PE=1 SV=3	8	3.044	1.61	1.50395	0.588759	433.1	261	314	256.4	1016.6	747.1	1016.6	747.1	0.267362	0.106257	0.22435	0.293129	0.258739	0.0486343	0.281997	0.281478	0.290457	0.32342	0.306939	0.0233082	1.05474	2.64902	1.18628	1.81813
P46660	Alpha-internexin OS=Mus musculus GN=Ina PE=1 SV=3	73	3.043	1.61	1.50346	0.588285	6881.4	4063.6	4849.9	3694.7	15733.3	11284.4	15733.3	11600.8	4.24804	1.65436	3.4652	4.22396	3.84458	0.536523	4.3643	4.25153	4.49523	5.02199	4.75861	0.372478	1.02737	2.56989	1.23774	1.8531
P61164	Alpha-centractin OS=Mus musculus GN=Actr1a PE=1 SV=1	8	3.043	1.61	1.50346	0.588285	554.1	361.6	485.1	418.4	1641.4	1145	1641.4	1145	0.342058	0.147213	0.346599	0.478335	0.412467	0.0931517	0.455312	0.431392	0.468971	0.495671	0.482321	0.0188794	1.3311	2.93039	1.16936	1.53999
Q8BTS0	DEAD (Asp-Glu-Ala-Asp) box polypeptide 5 OS=Mus musculus GN=Ddx5 PE=1 SV=1	11	3.033	1.6	1.49852	0.583536	956.6	602.2	780	596.7	2483.8	1739.4	2483.8	1739.4	0.59053	0.245165	0.557302	0.682177	0.619739	0.0882997	0.688988	0.655339	0.709657	0.752987	0.731322	0.0306388	1.16673	2.67305	1.18005	1.65124
Q64514	Tripeptidyl-peptidase 2 OS=Mus musculus GN=Tpp2 PE=1 SV=3	8	3.033	1.6	1.49852	0.583536	300.1	229.9	285	225.9	933.2	585	933.2	645.8	0.185258	0.0935961	0.20363	0.25826	0.230945	0.0386295	0.258863	0.220405	0.266629	0.279567	0.273098	0.00914892	1.39731	2.35486	1.18252	1.26579
A2AWI7	Endophilin-B2 OS=Mus musculus GN=Sh3glb2 PE=1 SV=1	9	3.028	1.6	1.49605	0.581156	137.4	93.2	106	87.8	345.3	262.4	345.3	262.4	0.0848201	0.0379432	0.0757359	0.100377	0.0880566	0.0174241	0.0957836	0.0988622	0.0986571	0.113593	0.106125	0.0105613	1.12926	2.60553	1.20519	1.68727
P61264	Syntaxin-1B OS=Mus musculus GN=Stx1b PE=1 SV=1	15	3.027	1.6	1.49555	0.580679	1356.7	997.7	1182.7	950.6	3925.3	2688.1	3925.3	2754.3	0.837521	0.40618	0.845027	1.08677	0.9659	0.17094	1.08885	1.01277	1.12151	1.19234	1.15693	0.0500797	1.30009	2.49341	1.19777	1.41959
Q9DB77	Cytochrome b-c1 complex subunit 2, mitochondrial OS=Mus musculus GN=Uqcrc2 PE=1 SV=1	40	3.026	1.6	1.49506	0.580203	4149.7	2783.1	3524.6	2678.9	9642.9	9274.5	9711.2	9315.7	2.5617	1.13305	2.51829	3.06265	2.79047	0.38492	2.67487	3.49427	2.77463	4.03277	3.4037	0.889641	1.04418	3.08397	1.21976	2.06082
P51863	V-type proton ATPase subunit d 1 OS=Mus musculus GN=Atp6v0d1 PE=1 SV=2	19	3.018	1.59	1.49111	0.576384	895.1	802.3	886.1	756.2	3160.9	1910.6	3160.9	2048.5	0.552565	0.326629	0.633109	0.864525	0.748817	0.163635	0.87681	0.71984	0.903114	0.886797	0.894955	0.0115384	1.5868	2.20384	1.19516	1.07102
Q61598	Rab GDP dissociation inhibitor beta OS=Mus musculus GN=Gdi2 PE=1 SV=1	14	3.017	1.59	1.49061	0.575905	739.3	539.4	606.5	486	1778.6	1674.7	1778.6	1674.7	0.456386	0.219599	0.433338	0.555619	0.494479	0.0864657	0.49337	0.630962	0.508171	0.724978	0.616575	0.153306	1.08104	2.87325	1.24692	1.90566
O54983	Ketimine reductase mu-crystallin OS=Mus musculus GN=Crym PE=1 SV=1	11	3.006	1.59	1.48518	0.570636	735.3	581.9	455.1	417.9	1677.3	1427.1	1677.3	1427.1	0.453917	0.236901	0.325164	0.477764	0.401464	0.107904	0.46527	0.537676	0.479229	0.617792	0.54851	0.0979793	1.02501	2.26962	1.36628	1.77359
E9Q9H0	Disks large homolog 1 OS=Mus musculus GN=Dlg1 PE=1 SV=1	14	3.002	1.59	1.4832	0.568715	247.3	179.7	225.7	205.1	674.7	618.4	674.7	618.4	0.152664	0.0731588	0.16126	0.23448	0.19787	0.0517744	0.187157	0.232989	0.192771	0.267706	0.230239	0.0529865	1.22594	3.1847	1.16358	1.77345
O55143	Sarcoplasmic/endoplasmic reticulum calcium ATPase 2 OS=Mus musculus GN=Atp2a2 PE=1 SV=2	42	3	1.59	1.48221	0.567753	2317.1	1794.1	2052.1	1598.1	6442.6	5072.6	6442.6	5144.6	1.4304	0.730408	1.4662	1.82703	1.64662	0.25514	1.78713	1.91116	1.84074	2.2271	2.03392	0.273195	1.24939	2.61657	1.23521	1.54146
P84309	Adenylate cyclase type 5 OS=Mus musculus GN=Adcy5 PE=1 SV=2	10	2.997	1.58	1.48073	0.56631	472.5	358.1	411.6	351.1	1217.9	1087.2	1217.9	1087.2	0.291685	0.145788	0.294084	0.401395	0.347739	0.0758802	0.337836	0.409615	0.347971	0.470649	0.40931	0.0867464	1.15822	2.80965	1.17706	1.72105
Q01065	Calcium/calmodulin-dependent 3',5'-cyclic nucleotide phosphodiesterase 1B OS=Mus musculus GN=Pde1b PE=1 SV=2	11	2.997	1.58	1.48073	0.56631	1395.9	1213.4	1294.3	1050.1	4443.8	3008	4443.8	3173.5	0.86172	0.493995	0.924764	1.20053	1.06265	0.194993	1.23268	1.1333	1.26966	1.37381	1.32173	0.0736469	1.43048	2.29415	1.24381	1.23663
Q9Z1G4	V-type proton ATPase 116 kDa subunit a isoform 1 OS=Mus musculus GN=Atp6v0a1 PE=1 SV=3	24	2.996	1.58	1.48024	0.565828	922.8	759.4	931.9	699.9	2950.1	2072.1	2950.1	2132.4	0.569665	0.309164	0.665833	0.80016	0.732997	0.0949835	0.818336	0.780687	0.842886	0.923117	0.883001	0.056732	1.43652	2.52515	1.20465	1.29821
Q6P1F6	Serine/threonine-protein phosphatase 2A 55 kDa regulatory subunit B alpha isoform OS=Mus musculus GN=Ppp2r2a PE=1 SV=1	8	2.995	1.58	1.47974	0.565347	220.1	154.4	160	146.7	595.6	335.1	595.6	372.1	0.135873	0.0628588	0.114318	0.167715	0.141017	0.0377569	0.165215	0.126253	0.170171	0.161082	0.165627	0.00642702	1.21596	2.00851	1.17452	1.30886
D3Z1N9	MCG9889 OS=Mus musculus GN=Gm10709 PE=4 SV=1	9	2.991	1.58	1.47777	0.563419	598.5	423.9	499.4	426.2	1574.2	1218.3	1563.4	1218.3	0.369467	0.172577	0.356816	0.487253	0.422035	0.0922326	0.436671	0.459008	0.446686	0.527403	0.487044	0.0570755	1.18189	2.65974	1.15404	1.61342
A0A1B0GS68	Fms-related tyrosine kinase 3 ligand OS=Mus musculus GN=Flt3l PE=4 SV=1	9	2.979	1.57	1.47184	0.557619	292	190.8	264.7	210.5	919.6	370	919.6	537.6	0.180258	0.0776778	0.189125	0.240654	0.21489	0.0364361	0.25509	0.139402	0.262743	0.232727	0.247735	0.0212242	1.41514	1.79461	1.15285	1.0414
P17183	Gamma-enolase OS=Mus musculus GN=Eno2 PE=1 SV=2	11	2.978	1.57	1.47134	0.557134	1936.9	1062.2	1351.5	1003.1	4427.4	2721.5	4427.4	2875.6	1.19569	0.432439	0.965633	1.14679	1.05621	0.1281	1.22813	1.02536	1.26497	1.24485	1.25491	0.0142291	1.02713	2.3711	1.18812	1.73261
H3BIV5	A-kinase anchor protein 5 OS=Mus musculus GN=Akap5 PE=1 SV=1	8	2.978	1.57	1.47134	0.557134	976	715.8	724.8	625.7	2507.7	1834.6	2507.7	1834.6	0.602506	0.291414	0.517862	0.715331	0.616597	0.139631	0.695617	0.691206	0.716486	0.794199	0.755342	0.0549517	1.15454	2.37191	1.22502	1.55773
Q8BG33	Neurotrimin OS=Mus musculus GN=Ntm PE=1 SV=1	17	2.975	1.57	1.46986	0.55568	1137.4	758.2	857.3	688.2	3179.5	1640.3	3179.5	1809.4	0.702142	0.308676	0.612532	0.786784	0.699658	0.123215	0.881969	0.618002	0.908429	0.78329	0.845859	0.0884863	1.25611	2.00211	1.20896	1.27818
Q61990	Poly(rC)-binding protein 2 OS=Mus musculus GN=Pcbp2 PE=1 SV=1	11	2.963	1.57	1.46393	0.549849	233.6	180.7	193.4	137.3	670.5	406.8	670.5	457.5	0.144206	0.0735659	0.138182	0.156968	0.147575	0.0132835	0.185992	0.153267	0.191571	0.198052	0.194812	0.00458242	1.28976	2.08339	1.32008	1.31942
Q00PI9	Heterogeneous nuclear ribonucleoprotein U-like protein 2 OS=Mus musculus GN=Hnrnpul2 PE=1 SV=2	12	2.96	1.57	1.46245	0.548388	1048.9	715.5	857	653	2758.1	1889.5	2758.1	1947.7	0.647509	0.291292	0.612318	0.746542	0.67943	0.0949106	0.765076	0.711891	0.788029	0.84316	0.815594	0.0389839	1.18157	2.44391	1.20041	1.54215
Q61937	Nucleophosmin OS=Mus musculus GN=Npm1 PE=1 SV=1	8	2.96	1.57	1.46245	0.548388	534.8	376.2	403	321.2	1404.1	946.1	1404.1	946.1	0.330144	0.153157	0.287939	0.367212	0.327576	0.0560539	0.389487	0.356454	0.401171	0.409567	0.405369	0.00593664	1.17975	2.32737	1.23748	1.51085
F6VW30	14-3-3 protein theta (Fragment) OS=Mus musculus GN=Ywhaq PE=1 SV=1	29	2.956	1.56	1.46047	0.546437	392.8	334.6	363.8	302.1	1067.3	996.6	1067.3	996.6	0.242484	0.136221	0.259931	0.345376	0.302653	0.0604181	0.296061	0.37548	0.304943	0.431429	0.368186	0.0894389	1.22095	2.7564	1.21653	1.62698
Q9Z1B3	1-phosphatidylinositol 4,5-bisphosphate phosphodiesterase beta-1 OS=Mus musculus GN=Plcb1 PE=1 SV=2	16	2.955	1.56	1.45998	0.545949	778	629.6	671.7	577.9	2185.9	1641.3	2185.9	1689.6	0.480277	0.25632	0.479923	0.660684	0.570303	0.127817	0.606352	0.618378	0.624543	0.731429	0.677986	0.0755796	1.26251	2.41252	1.18882	1.42626
O35129	Prohibitin-2 OS=Mus musculus GN=Phb2 PE=1 SV=1	14	2.952	1.56	1.4585	0.544483	1321.3	812.4	1117.1	925.8	3388.9	2660	3388.9	2660	0.815668	0.330741	0.798157	1.05842	0.928288	0.184034	0.940055	1.00219	0.968257	1.15152	1.05989	0.129583	1.1525	3.03012	1.14176	1.80993
P01831	Thy-1 membrane glycoprotein OS=Mus musculus GN=Thy1 PE=1 SV=1	12	2.947	1.56	1.45603	0.542038	630.8	487.8	501.8	436.7	2241	849.3	2241	948.4	0.389407	0.198591	0.358531	0.499257	0.428894	0.0995082	0.621637	0.319983	0.640286	0.410563	0.525424	0.162439	1.59637	1.61127	1.22507	0.888371
Q9D8E6	60S ribosomal protein L4 OS=Mus musculus GN=Rpl4 PE=1 SV=3	13	2.944	1.56	1.45455	0.540568	560.9	381.7	520	429.7	1755.8	863.3	1755.8	1103.3	0.346256	0.155396	0.371535	0.491254	0.431394	0.0846544	0.487046	0.325258	0.501657	0.477619	0.489638	0.0169975	1.40661	2.09309	1.13501	1.14748
P05202	Aspartate aminotransferase, mitochondrial OS=Mus musculus GN=Got2 PE=1 SV=1	49	2.94	1.56	1.45257	0.538607	4197.6	3126.2	4124.4	3400.3	11446.7	10307.8	11446.7	10586.5	2.59127	1.27273	2.94684	3.88739	3.41712	0.665068	3.17523	3.88358	3.27049	4.5829	3.92669	0.928017	1.22536	3.05138	1.14912	1.714
P63038	60 kDa heat shock protein, mitochondrial OS=Mus musculus GN=Hspd1 PE=1 SV=1	27	2.94	1.56	1.45257	0.538607	1939.7	1333.9	1590.3	1220.2	5310.2	3248.8	5310.2	3451.9	1.19742	0.543053	1.13625	1.39499	1.26562	0.182956	1.47301	1.22402	1.5172	1.49433	1.50576	0.0161722	1.23015	2.25397	1.18974	1.39971
P05201	Aspartate aminotransferase, cytoplasmic OS=Mus musculus GN=Got1 PE=1 SV=3	46	2.929	1.55	1.44713	0.533199	3422.2	2542	3143.7	2657.3	8761.3	8180.4	8761.3	8180.4	2.1126	1.03489	2.24614	3.03796	2.64205	0.559897	2.43032	3.08206	2.50323	3.5413	3.02226	0.734026	1.15039	2.97815	1.14391	1.79159
Q9ES97	Reticulon-3 OS=Mus musculus GN=Rtn3 PE=1 SV=2	19	2.921	1.55	1.44318	0.529253	724	663.2	804.1	682.9	2468.7	1634.5	2468.7	1708.8	0.446941	0.27	0.574521	0.780725	0.677623	0.145808	0.684799	0.615816	0.705343	0.73974	0.722542	0.0243226	1.53219	2.28081	1.06629	1.09226
P19246	Neurofilament heavy polypeptide OS=Mus musculus GN=Nefh PE=1 SV=3	38	2.92	1.55	1.44269	0.528759	960.3	717.2	781.1	577	2506	1906.1	2506	1906.1	0.592814	0.291984	0.558088	0.659655	0.608871	0.0718185	0.695146	0.718145	0.716	0.825152	0.770576	0.0771818	1.17262	2.45954	1.26558	1.58837
P19783	Cytochrome c oxidase subunit 4 isoform 1, mitochondrial OS=Mus musculus GN=Cox4i1 PE=1 SV=2	20	2.92	1.55	1.44269	0.528759	1260.8	1097.8	1229.1	945.4	3888.9	2861	3888.9	2958.3	0.77832	0.446932	0.878179	1.08083	0.979504	0.143294	1.07875	1.07791	1.11111	1.28065	1.19588	0.119879	1.386	2.41181	1.22091	1.3105
Q8CI94	Glycogen phosphorylase, brain form OS=Mus musculus GN=Pygb PE=1 SV=3	18	2.919	1.55	1.44219	0.528265	1597.3	1052	1214.6	977.1	3564.8	3054.7	3564.8	3054.7	0.986049	0.428286	0.867819	1.11707	0.992444	0.176246	0.988849	1.15089	1.01851	1.32238	1.17045	0.214866	1.00284	2.6872	1.17936	1.92781
Q8CBE3	WD repeat-containing protein 37 OS=Mus musculus GN=Wdr37 PE=1 SV=1	8	2.919	1.55	1.44219	0.528265	512.1	366	396.7	339	1300.7	951.1	1300.7	951.1	0.316131	0.149005	0.283438	0.387561	0.3355	0.0736263	0.360804	0.358338	0.371629	0.411732	0.39168	0.0283571	1.14131	2.40488	1.16745	1.56501
Q9CPQ8	ATP synthase subunit g, mitochondrial OS=Mus musculus GN=Atp5l PE=1 SV=1	10	2.919	1.55	1.44219	0.528265	749.3	584.9	684.5	572.5	2129.9	1529.4	2129.9	1601.1	0.462559	0.238122	0.489068	0.65451	0.571789	0.116985	0.590818	0.576219	0.608543	0.693117	0.65083	0.0598029	1.27728	2.41984	1.13823	1.39283
Q9R0P5	Destrin OS=Mus musculus GN=Dstn PE=1 SV=3	14	2.911	1.54	1.43824	0.524306	447.8	384.7	431.6	309.3	1358.1	1035.8	1358.1	1035.8	0.276437	0.156618	0.308374	0.353607	0.33099	0.0319847	0.376727	0.390249	0.388029	0.448398	0.418213	0.0426878	1.3628	2.49173	1.26352	1.37778
Q9JIS5	Synaptic vesicle glycoprotein 2A OS=Mus musculus GN=Sv2a PE=1 SV=1	15	2.901	1.54	1.4333	0.519341	494.1	440.2	516.3	360.1	1605.1	1110.2	1605.1	1140.4	0.305019	0.179213	0.368891	0.411684	0.390288	0.0302591	0.445243	0.41828	0.4586	0.49368	0.47614	0.0248051	1.45972	2.33399	1.21997	1.21734
P62715	Serine/threonine-protein phosphatase 2A catalytic subunit beta isoform OS=Mus musculus GN=Ppp2cb PE=1 SV=1	13	2.899	1.54	1.43231	0.518346	810	625.2	743.5	569.9	2427.3	1454.1	2427.3	1609.3	0.500031	0.254529	0.531223	0.651538	0.59138	0.0850752	0.673315	0.547849	0.693514	0.696667	0.69509	0.00222907	1.34655	2.1524	1.17537	1.23567
P62242	40S ribosomal protein S8 OS=Mus musculus GN=Rps8 PE=1 SV=2	11	2.894	1.53	1.42984	0.515856	740.1	475.5	593.1	495.8	1953	1146.6	1953	1261.4	0.45688	0.193584	0.423764	0.566823	0.495293	0.101158	0.541748	0.431995	0.558	0.546061	0.55203	0.00844243	1.18575	2.23156	1.11455	1.41096
Q3V117	ATP-citrate synthase OS=Mus musculus GN=Acly PE=1 SV=1	25	2.892	1.53	1.42885	0.514858	1789.5	1365.9	1526.2	1144.7	5041	3341.5	5041	3458.1	1.1047	0.55608	1.09045	1.30868	1.19957	0.154307	1.39834	1.25895	1.44029	1.49701	1.46865	0.0401122	1.26581	2.26397	1.22432	1.37789
Q61553	Fascin OS=Mus musculus GN=Fscn1 PE=1 SV=4	26	2.889	1.53	1.42737	0.513361	1483.5	872.7	1097.7	882.6	2939.8	2625.7	2939.8	2749.8	0.915797	0.35529	0.784296	1.00903	0.896664	0.158912	0.815479	0.989262	0.839943	1.19039	1.01517	0.247803	0.890457	2.78438	1.13216	2.19917
Q8K310	Matrin-3 OS=Mus musculus GN=Matr3 PE=1 SV=1	16	2.886	1.53	1.42589	0.511862	1214.5	825.6	844	693.8	2793.9	2047.1	2793.9	2076.9	0.749738	0.336115	0.603029	0.793186	0.698108	0.134461	0.775007	0.771268	0.798257	0.899091	0.848674	0.0713002	1.0337	2.29465	1.21568	1.69794
P48722	Heat shock 70 kDa protein 4L OS=Mus musculus GN=Hspa4l PE=1 SV=2	12	2.879	1.53	1.42243	0.508358	478.3	350.8	374.8	319.2	1151.1	946.8	1151.1	946.8	0.295265	0.142816	0.267791	0.364925	0.316358	0.0686843	0.319307	0.356718	0.328886	0.40987	0.369378	0.0572646	1.08142	2.49774	1.16759	1.69468
Q9CR62	Mitochondrial 2-oxoglutarate/malate carrier protein OS=Mus musculus GN=Slc25a11 PE=1 SV=3	10	2.871	1.52	1.41848	0.504344	770.9	607.1	635.5	468	2088	1504	2088	1523.2	0.475894	0.24716	0.454058	0.535041	0.494549	0.0572631	0.579196	0.566649	0.596571	0.659394	0.627983	0.0444222	1.21707	2.29264	1.26981	1.46353
Q68FG2	Protein Sptbn2 OS=Mus musculus GN=Sptbn2 PE=1 SV=1	80	2.869	1.52	1.41749	0.503339	2943.9	2328.3	2477	1942.4	8209.3	5475.5	8209.3	5781.6	1.81733	0.947889	1.76979	2.22065	1.99522	0.318803	2.2772	2.06296	2.34551	2.50286	2.42419	0.111258	1.25304	2.17637	1.215	1.35325
Q60930	Voltage-dependent anion-selective channel protein 2 OS=Mus musculus GN=Vdac2 PE=1 SV=2	14	2.868	1.52	1.417	0.502836	1846.5	1278.5	1478.7	1131.4	5054.2	2283.9	5054.2	3076.3	1.13989	0.520498	1.05652	1.29347	1.17499	0.167553	1.402	0.860485	1.44406	1.33173	1.38789	0.0794262	1.22995	1.6532	1.18119	1.15224
P61028	Ras-related protein Rab-8B OS=Mus musculus GN=Rab8b PE=1 SV=1	10	2.858	1.52	1.41206	0.497797	1365	961.1	1288.2	942.1	3876.3	2418.4	3876.3	2609	0.842645	0.39128	0.920406	1.07705	0.99873	0.110768	1.07526	0.91116	1.10751	1.12944	1.11848	0.0155019	1.27605	2.32867	1.1199	1.35127
P67778	Prohibitin OS=Mus musculus GN=Phb PE=1 SV=1	12	2.856	1.51	1.41107	0.496787	1022.1	713.4	840.1	694.1	2522.5	1883.4	2522.5	1938.1	0.630965	0.290437	0.600243	0.793529	0.696886	0.136674	0.699723	0.709592	0.720714	0.839004	0.779859	0.0836437	1.10897	2.44319	1.11906	1.60611
B2RSH2	Guanine nucleotide-binding protein G(i) subunit alpha-1 OS=Mus musculus GN=Gnai1 PE=1 SV=1	12	2.855	1.51	1.41057	0.496281	718.9	510.8	619.1	468.8	1804.4	1428.4	1804.4	1428.4	0.443793	0.207955	0.442341	0.535955	0.489148	0.0661955	0.500527	0.538166	0.515543	0.618355	0.566949	0.0726991	1.12784	2.5879	1.15905	1.66112
Q6ZWZ7	60S ribosomal protein L17 OS=Mus musculus GN=Rpl17 PE=1 SV=1	8	2.85	1.51	1.4081	0.493753	478.3	308.9	423.4	350.3	1128.5	1067.5	1128.5	1067.5	0.295265	0.125758	0.302515	0.40048	0.351498	0.0692718	0.313037	0.402193	0.322429	0.462121	0.392275	0.0987776	1.06019	3.19814	1.11601	2.03461
P27773	Protein disulfide-isomerase A3 OS=Mus musculus GN=Pdia3 PE=1 SV=2	9	2.849	1.51	1.40761	0.493246	65.3	44.6	52.5	49	135.8	153.8	135.8	153.8	0.0403111	0.0181574	0.0375107	0.0560192	0.046765	0.0130875	0.0376699	0.0579459	0.0388	0.0665801	0.05269	0.0196435	0.934479	3.19131	1.1267	2.31038
Q61753	D-3-phosphoglycerate dehydrogenase OS=Mus musculus GN=Phgdh PE=1 SV=3	15	2.849	1.51	1.40761	0.493246	540.8	410.7	489.4	420.2	1463.7	1085	1463.7	1140.7	0.333848	0.167203	0.349671	0.480393	0.415032	0.0924344	0.406019	0.408786	0.4182	0.49381	0.456005	0.053464	1.21618	2.44485	1.09872	1.45684
P61161	Actin-related protein 2 OS=Mus musculus GN=Actr2 PE=1 SV=1	11	2.847	1.51	1.40662	0.492233	414.8	312.4	362.1	309.7	1091.1	840.3	1091.1	840.3	0.256065	0.127183	0.258717	0.354064	0.306391	0.0674208	0.302663	0.316593	0.311743	0.363766	0.337755	0.0367861	1.18198	2.48926	1.10237	1.51933
P38647	Stress-70 protein, mitochondrial OS=Mus musculus GN=Hspa9 PE=1 SV=3	24	2.839	1.51	1.40267	0.488174	1170.4	774.6	908.3	721.2	2625	2160.1	2625	2160.1	0.722514	0.315352	0.648971	0.824511	0.736741	0.124126	0.728155	0.813842	0.75	0.935108	0.842554	0.130891	1.00781	2.58074	1.14362	1.84775
P41105	60S ribosomal protein L28 OS=Mus musculus GN=Rpl28 PE=1 SV=2	9	2.838	1.5	1.40217	0.487665	614.1	407	540	467.3	1830.6	1103.9	1830.6	1110.2	0.379097	0.165696	0.385825	0.53424	0.460032	0.104946	0.507795	0.415907	0.523029	0.480606	0.501817	0.0299972	1.33948	2.51005	1.09083	1.34413
Q99KI0	Aconitate hydratase, mitochondrial OS=Mus musculus GN=Aco2 PE=1 SV=1	57	2.834	1.5	1.4002	0.48563	2747.4	2085.2	2396.7	1930.7	6548.3	5883.5	6525.2	6150.1	1.69603	0.848919	1.71242	2.20727	1.95984	0.349914	1.81645	2.21668	1.86434	2.66238	2.26336	0.564298	1.071	2.61117	1.15487	1.75819
P62874	Guanine nucleotide-binding protein G(I)/G(S)/G(T) subunit beta-1 OS=Mus musculus GN=Gnb1 PE=1 SV=3	28	2.83	1.5	1.39822	0.483593	249.1	160.3	228.2	189.3	710.7	486.8	710.7	486.8	0.153775	0.0652608	0.163047	0.216417	0.189732	0.0377386	0.197143	0.183407	0.203057	0.210736	0.206897	0.00542972	1.28202	2.81038	1.09047	1.52136
P63017	Heat shock cognate 71 kDa protein OS=Mus musculus GN=Hspa8 PE=1 SV=1	61	2.829	1.5	1.39773	0.483083	7632.4	4573.7	5592.5	4612.4	17354.2	10308	17354.2	11898.6	4.71165	1.86203	3.99578	5.27312	4.63445	0.903214	4.81393	3.88366	4.95834	5.15091	5.05463	0.136165	1.02171	2.08571	1.09066	1.55445
P47857	ATP-dependent 6-phosphofructokinase, muscle type OS=Mus musculus GN=Pfkm PE=1 SV=3	18	2.827	1.5	1.39674	0.482063	709.3	532.5	611.8	479.4	1849.1	1342.3	1849.1	1408	0.437867	0.216789	0.437125	0.548074	0.492599	0.0784526	0.512926	0.505727	0.528314	0.609524	0.568919	0.0574238	1.17142	2.3328	1.15493	1.48868
P50518	V-type proton ATPase subunit E 1 OS=Mus musculus GN=Atp6v1e1 PE=1 SV=2	19	2.825	1.5	1.39575	0.481042	1581.8	1212.7	1226.3	861.7	4397.4	2698.3	4397.4	2698.3	0.97648	0.49371	0.876179	0.985138	0.930658	0.0770455	1.21981	1.01662	1.2564	1.1681	1.21225	0.0624409	1.24919	2.05913	1.30257	1.34556
E9QLL2	Dynamin-3 OS=Mus musculus GN=Dnm3 PE=1 SV=1	27	2.82	1.5	1.39328	0.478486	178.7	131.6	150.2	121.2	483.8	325	483.8	325	0.110315	0.0535765	0.107316	0.138562	0.122939	0.0220938	0.134202	0.122447	0.138229	0.140693	0.139461	0.00174236	1.21653	2.28547	1.13439	1.40557
F8WIV5	Dynamin-2 OS=Mus musculus GN=Dnm2 PE=1 SV=2	35	2.82	1.5	1.39328	0.478486	77.3	63.3	74.9	53.9	240.3	156.9	240.3	156.9	0.047719	0.0257705	0.0535153	0.0616211	0.0575682	0.00573169	0.0666574	0.0591139	0.0686571	0.0679221	0.0682896	0.000519769	1.39687	2.29386	1.18624	1.24567
Q9D8N0	Elongation factor 1-gamma OS=Mus musculus GN=Eef1g PE=1 SV=3	16	2.817	1.49	1.3918	0.47695	1288	1021.9	1191.8	884.8	3510	2752.5	3510	2752.5	0.795111	0.416032	0.851529	1.01155	0.931538	0.11315	0.973648	1.03704	1.00286	1.19156	1.09721	0.133432	1.22454	2.49268	1.17785	1.49873
A2AQR0	Glycerol-3-phosphate dehydrogenase OS=Mus musculus GN=Gpd2 PE=1 SV=1	17	2.815	1.49	1.39081	0.475926	326.1	258.2	309.7	241.8	902.3	702.2	902.3	702.2	0.201309	0.105117	0.221278	0.276438	0.248858	0.0390041	0.250291	0.264562	0.2578	0.303983	0.280891	0.0326561	1.24332	2.51682	1.12872	1.46605
O55023	Inositol monophosphatase 1 OS=Mus musculus GN=Impa1 PE=1 SV=1	10	2.811	1.49	1.38883	0.473874	417	334.2	391.4	314.9	1180.4	870.3	1180.4	875.7	0.257423	0.136058	0.279651	0.360009	0.31983	0.0568216	0.327434	0.327895	0.337257	0.379091	0.358174	0.0295809	1.27197	2.40996	1.11989	1.38756
Q04447	Creatine kinase B-type OS=Mus musculus GN=Ckb PE=1 SV=1	19	2.809	1.49	1.38785	0.472847	2222.4	1513.7	1691.3	1362.4	4651.3	4200.6	4651.3	4341.8	1.37194	0.616252	1.20842	1.55756	1.38299	0.246883	1.29024	1.58262	1.32894	1.87957	1.60425	0.38935	0.940449	2.56814	1.15999	1.9821
Q8BWF0	Succinate-semialdehyde dehydrogenase, mitochondrial OS=Mus musculus GN=Aldh5a1 PE=1 SV=1	8	2.809	1.49	1.38785	0.472847	752.2	527.8	576.4	425	1758.5	1364.9	1758.5	1364.9	0.46435	0.214876	0.411832	0.485881	0.448856	0.0523605	0.487795	0.514242	0.502429	0.590866	0.546647	0.0625346	1.05049	2.3932	1.21787	1.71875
P12787	Cytochrome c oxidase subunit 5A, mitochondrial OS=Mus musculus GN=Cox5a PE=1 SV=2	11	2.802	1.49	1.38439	0.469248	918.8	676.4	722.7	518.9	2223.5	1726.6	2223.5	1726.6	0.567196	0.275374	0.516362	0.593232	0.554797	0.0543554	0.616782	0.650516	0.635286	0.747446	0.691366	0.0793092	1.08742	2.3623	1.24616	1.65918
Q9Z2Y3	Homer protein homolog 1 OS=Mus musculus GN=Homer1 PE=1 SV=2	14	2.801	1.49	1.38389	0.468733	578.3	423.8	418.7	325.9	1375.7	1012.3	1375.7	1012.3	0.356997	0.172536	0.299157	0.372585	0.335871	0.0519214	0.381609	0.381396	0.393057	0.438225	0.415641	0.0319386	1.06894	2.21053	1.2375	1.61283
Q5SQX6	Cytoplasmic FMR1-interacting protein 2 OS=Mus musculus GN=Cyfip2 PE=1 SV=2	25	2.801	1.49	1.38389	0.468733	1543.5	1296.6	1323.7	1028.9	4636.5	2323	4636.5	2904.2	0.952837	0.527867	0.94577	1.17629	1.06103	0.163001	1.28613	0.875217	1.32471	1.25723	1.29097	0.047719	1.34979	1.65802	1.21672	1.06488
O88342	WD repeat-containing protein 1 OS=Mus musculus GN=Wdr1 PE=1 SV=3	8	2.8	1.49	1.3834	0.468218	465.6	363.6	387.9	310.7	1028.5	1074.8	1028.5	1074.8	0.287425	0.148028	0.277151	0.355207	0.316179	0.0551946	0.285298	0.404943	0.293857	0.465281	0.379569	0.121215	0.9926	2.73559	1.20049	1.98271
Q8CA95	cAMP and cAMP-inhibited cGMP 3',5'-cyclic phosphodiesterase 10A OS=Mus musculus GN=Pde10a PE=1 SV=2	13	2.795	1.48	1.38093	0.465639	1032.7	841	930.3	752.2	2925.6	1814.6	2925.6	2089.6	0.637508	0.342385	0.66469	0.859952	0.762321	0.138071	0.81154	0.683671	0.835886	0.904589	0.870237	0.0485804	1.27299	1.99679	1.14156	1.23267
A0A0J9YUL3	Septin 11, isoform CRA_b OS=Mus musculus GN=Sept11 PE=1 SV=1	17	2.794	1.48	1.38043	0.465123	293.7	181	217.3	163	683.9	436.2	683.9	448.9	0.181307	0.0736881	0.155259	0.18635	0.170804	0.0219846	0.189709	0.164343	0.1954	0.194329	0.194865	0.000757308	1.04634	2.23026	1.14087	1.61092
F8VPK5	Rho-associated protein kinase OS=Mus musculus GN=Rock2 PE=1 SV=1	8	2.791	1.48	1.37895	0.463573	379.2	281.6	341.4	274.4	1069.3	663.3	1069.3	700.4	0.234089	0.114644	0.243927	0.313708	0.278817	0.0493424	0.296616	0.249906	0.305514	0.303203	0.304359	0.001634	1.26711	2.17984	1.09161	1.29091
P57780	Alpha-actinin-4 OS=Mus musculus GN=Actn4 PE=1 SV=1	17	2.785	1.48	1.37599	0.460468	99.3	69.1	99.5	65.6	250.4	212.6	250.4	212.6	0.0613001	0.0281317	0.0710917	0.0749971	0.0730444	0.00276154	0.0694591	0.0800995	0.0715429	0.0920346	0.0817887	0.0144899	1.1331	2.8473	1.11971	1.75051
P14211	Calreticulin OS=Mus musculus GN=Calr PE=1 SV=1	8	2.784	1.48	1.37549	0.45995	558.5	349.7	451.6	365.3	1075.2	1188.9	1075.2	1188.9	0.344774	0.142369	0.322664	0.417629	0.370146	0.0671506	0.298252	0.447932	0.3072	0.514675	0.410938	0.146707	0.865066	3.14628	1.1102	2.46021
P10852	4F2 cell-surface antigen heavy chain OS=Mus musculus GN=Slc3a2 PE=1 SV=1	9	2.778	1.47	1.37253	0.456837	824.1	691.4	780.2	654	2191.3	1911.1	2148.8	1937.1	0.508735	0.28148	0.557445	0.747685	0.652565	0.13452	0.60785	0.720029	0.613943	0.838571	0.726257	0.158836	1.19483	2.55801	1.11293	1.53618
Q9JKC6	Cell cycle exit and neuronal differentiation protein 1 OS=Mus musculus GN=Cend1 PE=1 SV=1	8	2.775	1.47	1.37105	0.455278	992.7	788.3	840.9	652.3	2838.2	1730.4	2838.2	1798.6	0.612816	0.32093	0.600815	0.745741	0.673278	0.102479	0.787295	0.651948	0.810914	0.778615	0.794765	0.0228392	1.28472	2.03143	1.18044	1.25003
P47963	60S ribosomal protein L13 OS=Mus musculus GN=Rpl13 PE=1 SV=3	8	2.772	1.47	1.36957	0.453718	281.4	212.6	265.7	209.7	751.2	490.6	751.2	577.9	0.173714	0.0865529	0.18984	0.239739	0.21479	0.0352842	0.208377	0.184839	0.214629	0.250173	0.232401	0.0251338	1.19954	2.13556	1.08199	1.34116
Q8VDD5	Myosin-9 OS=Mus musculus GN=Myh9 PE=1 SV=4	18	2.766	1.47	1.3666	0.450592	95	70.5	64.9	52.4	224.9	100.1	224.9	155.6	0.0586456	0.0287017	0.0463704	0.0599063	0.0531383	0.0095713	0.0623856	0.0377138	0.0642571	0.0673593	0.0658082	0.00219356	1.06377	1.31399	1.23843	1.1997
P12960	Contactin-1 OS=Mus musculus GN=Cntn1 PE=1 SV=1	38	2.765	1.47	1.36611	0.45007	1359.1	878.8	1094.7	942.3	3530	2029.4	3498.8	2254.6	0.839002	0.357774	0.782152	1.07728	0.929718	0.20869	0.979196	0.7646	0.999657	0.976017	0.987837	0.0167159	1.1671	2.1371	1.06251	1.37076
Q8BYI9	Tenascin-R OS=Mus musculus GN=Tnr PE=1 SV=2	15	2.763	1.47	1.36512	0.449026	1221.1	1099	856	689.5	3246.2	2052.8	3246.2	2212.1	0.753812	0.447421	0.611603	0.78827	0.699937	0.124922	0.900472	0.773416	0.927486	0.957619	0.942552	0.0213075	1.19456	1.72861	1.34663	1.28719
P02301	Histone H3.3C OS=Mus musculus GN=H3f3c PE=3 SV=3	9	2.762	1.47	1.36462	0.448504	1285	1031.6	1184.5	941.6	3958.2	2179.8	3958.2	2354.3	0.793259	0.419981	0.846313	1.07648	0.961398	0.162755	1.09798	0.821264	1.13091	1.01918	1.07505	0.0790098	1.38413	1.95548	1.11821	1.11033
Q99JR1	Sideroflexin-1 OS=Mus musculus GN=Sfxn1 PE=1 SV=3	14	2.761	1.47	1.36413	0.447982	608.8	570.1	661.2	520	1547.7	1709.4	1547.7	1740.2	0.375826	0.232097	0.472421	0.59449	0.533455	0.0863157	0.42932	0.644036	0.4422	0.753333	0.597767	0.220004	1.14234	2.77486	1.12056	1.70502
A0A0G2JGS4	Calcium/calmodulin-dependent protein kinase type II subunit delta OS=Mus musculus GN=Camk2d PE=1 SV=1	28	2.761	1.47	1.36413	0.447982	470.1	292.6	372.7	367.2	1193	813.3	1193	874.6	0.290203	0.119122	0.26629	0.419801	0.343046	0.108548	0.330929	0.30642	0.340857	0.378615	0.359736	0.0266986	1.14034	2.57232	1.04865	1.58768
Q62108	Disks large homolog 4 OS=Mus musculus GN=Dlg4 PE=1 SV=1	19	2.757	1.46	1.36215	0.44589	689.7	510.4	679	538	2056.7	1194.1	2056.7	1350.1	0.425767	0.207792	0.485139	0.615068	0.550103	0.091874	0.570513	0.449891	0.587629	0.584459	0.586044	0.00224131	1.33997	2.1651	1.06533	1.20542
P62717	60S ribosomal protein L18a OS=Mus musculus GN=Rpl18a PE=1 SV=1	15	2.755	1.46	1.36117	0.444843	383.7	324.3	359.8	256.3	1138.7	777.8	1138.7	777.8	0.236866	0.132028	0.257073	0.293015	0.275044	0.0254143	0.315867	0.293045	0.325343	0.33671	0.331026	0.00803775	1.33352	2.21957	1.20354	1.28348
Q8R5H6	Wiskott-Aldrich syndrome protein family member 1 OS=Mus musculus GN=Wasf1 PE=1 SV=2	8	2.753	1.46	1.36018	0.443795	474.2	365.7	437.9	346.4	1359.3	785.2	1359.3	892.9	0.292734	0.148882	0.312875	0.396021	0.354448	0.0587934	0.37706	0.295833	0.388371	0.386537	0.387454	0.00129728	1.28806	1.98702	1.09312	1.19565
P27661	Histone H2AX OS=Mus musculus GN=H2afx PE=1 SV=2	15	2.748	1.46	1.35771	0.441173	1027.1	827.7	829.2	535.4	3386.6	1311.8	3386.6	1530.3	0.634051	0.33697	0.592455	0.612096	0.602275	0.013888	0.939417	0.494236	0.9676	0.662468	0.815034	0.215761	1.48161	1.4667	1.35326	0.951654
P32037	Solute carrier family 2, facilitated glucose transporter member 3 OS=Mus musculus GN=Slc2a3 PE=1 SV=1	8	2.747	1.46	1.35721	0.440648	72.9	54.9	50.1	37.6	175.8	118.1	175.8	118.1	0.0450028	0.0223507	0.0357959	0.0429862	0.0393911	0.00508426	0.0487656	0.0444955	0.0502286	0.0511255	0.0506771	0.000634253	1.08361	1.99079	1.28651	1.51221
Q3TEA8	Heterochromatin protein 1-binding protein 3 OS=Mus musculus GN=Hp1bp3 PE=1 SV=1	9	2.745	1.46	1.35623	0.439597	338.3	276.5	277.9	227.1	861	672.6	861	672.6	0.20884	0.112568	0.198557	0.259632	0.229094	0.0431866	0.238835	0.25341	0.246	0.291169	0.268584	0.0319392	1.14363	2.25118	1.17237	1.4968
Q9JIA1	Leucine-rich glioma-inactivated protein 1 OS=Mus musculus GN=Lgi1 PE=1 SV=1	15	2.741	1.45	1.35425	0.437493	1343.3	992.6	1198	978.3	3496.1	2265.6	3496.1	2555.4	0.829249	0.404104	0.855959	1.11844	0.9872	0.185603	0.969792	0.853591	0.998886	1.10623	1.05256	0.0759065	1.16948	2.11231	1.06621	1.35894
Q9CWF2	Tubulin beta-2B chain OS=Mus musculus GN=Tubb2b PE=1 SV=1	162	2.737	1.45	1.35227	0.435386	140	105.9	140.1	112.5	380.6	310.1	380.6	310.1	0.0864251	0.0431136	0.1001	0.128616	0.114358	0.0201635	0.105576	0.116834	0.108743	0.134242	0.121493	0.0180309	1.22158	2.7099	1.06239	1.54402
P56391	Cytochrome c oxidase subunit 6B1 OS=Mus musculus GN=Cox6b1 PE=1 SV=2	9	2.732	1.45	1.3498	0.432748	433.8	238.2	273.3	202.5	828.6	438.8	828.6	586.3	0.267794	0.0969751	0.19527	0.231508	0.213389	0.025624	0.229847	0.165323	0.236743	0.25381	0.245276	0.012068	0.858298	1.7048	1.14943	1.66273
P09411	Phosphoglycerate kinase 1 OS=Mus musculus GN=Pgk1 PE=1 SV=4	24	2.726	1.45	1.34684	0.429576	1467.3	1044.5	1278.4	1017.4	3325.7	2982.1	3260.9	3044	0.905797	0.425233	0.913404	1.16314	1.03827	0.176591	0.922524	1.12354	0.931686	1.31775	1.12472	0.272988	1.01847	2.64217	1.08326	1.82894
Q9QYB8	Beta-adducin OS=Mus musculus GN=Add2 PE=1 SV=4	10	2.722	1.44	1.34486	0.427458	161.9	123.8	126.7	109.8	395.3	293.9	395.3	293.9	0.0999444	0.050401	0.0905259	0.125529	0.108027	0.0247508	0.109653	0.11073	0.112943	0.127229	0.120086	0.0101021	1.09714	2.19698	1.11163	1.50783
P63330	Serine/threonine-protein phosphatase 2A catalytic subunit alpha isoform OS=Mus musculus GN=Ppp2ca PE=1 SV=1	14	2.721	1.44	1.34437	0.426928	314.1	216.6	284.7	229.8	835.3	502.9	835.3	579.7	0.193901	0.0881814	0.203415	0.262719	0.233067	0.0419338	0.231706	0.189473	0.238657	0.250952	0.244805	0.00869405	1.19497	2.14868	1.05036	1.33854
P05063	Fructose-bisphosphate aldolase C OS=Mus musculus GN=Aldoc PE=1 SV=4	26	2.701	1.43	1.33449	0.416284	591	440.6	489.7	408.2	1330.7	1182.5	1330.7	1182.5	0.364837	0.179375	0.349886	0.466674	0.40828	0.082582	0.369126	0.44552	0.3802	0.511905	0.446052	0.0931293	1.01176	2.48373	1.09252	1.76735
P60335	Poly(rC)-binding protein 1 OS=Mus musculus GN=Pcbp1 PE=1 SV=1	12	2.697	1.43	1.33251	0.414146	1261	1028.6	1168.1	774.5	3526.8	2478.1	3526.8	2478.1	0.778443	0.41876	0.834596	0.885446	0.860021	0.035957	0.978308	0.933652	1.00766	1.07277	1.04021	0.0460421	1.25675	2.22956	1.20952	1.36825
Q3UHD9	Arf-GAP with GTPase, ANK repeat and PH domain-containing protein 2 OS=Mus musculus GN=Agap2 PE=1 SV=1	9	2.691	1.43	1.32955	0.410933	131.2	105.3	116.2	89.7	351.3	229.5	351.3	252.3	0.0809927	0.0428694	0.0830237	0.102549	0.0927866	0.0138068	0.097448	0.0864667	0.100371	0.109221	0.104796	0.00625744	1.20317	2.01698	1.12943	1.30755
O88737	Protein bassoon OS=Mus musculus GN=Bsn PE=1 SV=4	24	2.69	1.43	1.32905	0.410397	1240	928.6	892.4	724.7	3000.9	1757.5	2998.2	1999.7	0.765479	0.378048	0.637611	0.828513	0.733062	0.134988	0.832427	0.662158	0.856629	0.865671	0.86115	0.00639396	1.08746	1.75152	1.17473	1.34545
P62267	40S ribosomal protein S23 OS=Mus musculus GN=Rps23 PE=1 SV=3	11	2.679	1.42	1.32362	0.404485	879.2	587.9	565.3	433.6	1745.7	1523.7	1565.4	1523.7	0.54275	0.239344	0.403901	0.495713	0.449807	0.0649207	0.484244	0.574071	0.447257	0.65961	0.553434	0.150156	0.892205	2.39852	1.23038	2.03367
Q91V61	Sideroflexin-3 OS=Mus musculus GN=Sfxn3 PE=1 SV=1	12	2.673	1.42	1.32065	0.401251	611.9	469.9	527.7	419.7	1541.2	1056.7	1541.2	1149.2	0.377739	0.191304	0.377036	0.479822	0.428429	0.0726802	0.427517	0.398124	0.440343	0.497489	0.468916	0.0404086	1.13178	2.08111	1.0945	1.40293
P62812	Gamma-aminobutyric acid receptor subunit alpha-1 OS=Mus musculus GN=Gabra1 PE=1 SV=1	10	2.668	1.42	1.31818	0.398549	675.8	511.1	540.6	422.4	1538.5	1229.2	1482.6	1326.4	0.417186	0.208077	0.386253	0.482908	0.434581	0.0683456	0.426768	0.463115	0.4236	0.574199	0.4989	0.10649	1.02297	2.22569	1.148	1.64897
A0A0R4J117	Immunoglobulin superfamily member 8 OS=Mus musculus GN=Igsf8 PE=1 SV=1	10	2.667	1.42	1.31769	0.398009	327.4	229.7	268.1	227.3	731.2	530.6	731.2	599	0.202111	0.0935146	0.191555	0.259861	0.225708	0.0482995	0.202829	0.19991	0.208914	0.259307	0.234111	0.0356333	1.00355	2.13774	1.03723	1.58186
A0A087WP80	Limbic system-associated membrane protein OS=Mus musculus GN=Lsamp PE=1 SV=1	8	2.665	1.41	1.3167	0.396926	208.3	153.3	187.1	157.5	577.8	362.2	577.8	362.2	0.128588	0.0624109	0.133681	0.180062	0.156871	0.0327961	0.160277	0.136463	0.165086	0.156797	0.160941	0.00586133	1.24644	2.18652	1.02594	1.28866
O88569	Heterogeneous nuclear ribonucleoproteins A2/B1 OS=Mus musculus GN=Hnrnpa2b1 PE=1 SV=2	12	2.653	1.41	1.31077	0.390415	499.9	296.4	368.5	321.2	993.6	801.2	993.6	838.5	0.308599	0.120669	0.26329	0.367212	0.315251	0.073484	0.275617	0.301861	0.283886	0.362987	0.323436	0.0559331	0.893123	2.50156	1.02597	1.97482
Q3UGX2	Spectrin beta 1 OS=Mus musculus GN=Sptb PE=1 SV=1	16	2.647	1.4	1.30781	0.387149	240.7	187.8	223.6	172	638.8	460.7	638.8	460.7	0.148589	0.0764565	0.15976	0.196639	0.178199	0.0260773	0.177198	0.173574	0.182514	0.199437	0.190976	0.0119663	1.19254	2.27023	1.0717	1.40119
Q80TZ3	Putative tyrosine-protein phosphatase auxilin OS=Mus musculus GN=Dnajc6 PE=1 SV=2	10	2.642	1.4	1.30534	0.384421	319.5	245.3	259.4	215	815.5	508.4	815.5	544.5	0.197234	0.0998657	0.185339	0.245799	0.215569	0.0427516	0.226214	0.191545	0.233	0.235714	0.234357	0.00191929	1.14693	1.91803	1.08716	1.3101
Q9WUM4	Coronin-1C OS=Mus musculus GN=Coro1c PE=1 SV=2	14	2.641	1.4	1.30484	0.383875	574.8	434.8	458	354.2	1245.5	1061.3	1245.5	1115.4	0.354837	0.177014	0.327236	0.404939	0.366088	0.054944	0.345492	0.399857	0.355857	0.482857	0.419357	0.0898026	0.973666	2.2589	1.14551	1.74824
Q99LC3	NADH dehydrogenase [ubiquinone] 1 alpha subcomplex subunit 10, mitochondrial OS=Mus musculus GN=Ndufa10 PE=1 SV=1	10	2.63	1.4	1.29941	0.377854	383.7	292.1	280.6	225.7	809.5	700.5	809.5	700.5	0.236866	0.118919	0.200486	0.258031	0.229259	0.0406908	0.224549	0.263921	0.231286	0.303247	0.267266	0.0508841	0.947999	2.21934	1.16579	1.78541
Q61792	LIM and SH3 domain protein 1 OS=Mus musculus GN=Lasp1 PE=1 SV=1	8	2.628	1.39	1.29842	0.376756	356.7	234.8	285.7	173.8	879.7	526.7	879.7	526.7	0.220199	0.0955909	0.20413	0.198697	0.201413	0.00384175	0.244022	0.19844	0.251343	0.228009	0.239676	0.0164998	1.10819	2.07593	1.18997	1.47353
P27659	60S ribosomal protein L3 OS=Mus musculus GN=Rpl3 PE=1 SV=3	11	2.626	1.39	1.29743	0.375658	691	479.3	620.5	505.1	1730.5	862	1730.5	1249.4	0.42657	0.195131	0.443341	0.577455	0.510398	0.094833	0.480028	0.324768	0.494429	0.540866	0.517647	0.0328361	1.12532	1.66436	1.0142	1.19013
P14131	40S ribosomal protein S16 OS=Mus musculus GN=Rps16 PE=1 SV=4	12	2.61	1.38	1.28953	0.366841	621.8	486.4	552.1	440.4	1437.1	1212.5	1437.1	1272.6	0.383851	0.198021	0.39447	0.503487	0.448978	0.0770867	0.398641	0.456823	0.4106	0.550909	0.480755	0.0992135	1.03853	2.30694	1.07077	1.6262
E9Q3E2	Synaptopodin OS=Mus musculus GN=Synpo PE=1 SV=1	19	2.609	1.38	1.28903	0.366288	1074.7	767.9	845.9	676.9	2636.2	1462.8	2636.2	1677.1	0.663436	0.312625	0.604387	0.773865	0.689126	0.119839	0.731262	0.551127	0.7532	0.726017	0.739609	0.0192211	1.10223	1.7629	1.07326	1.28655
A2AUK5	Band 4.1-like protein 1 OS=Mus musculus GN=Epb41l1 PE=1 SV=1	9	2.581	1.37	1.2752	0.350721	482.7	443.8	442.4	375.7	1385.9	795.8	1385.9	943.4	0.297981	0.180678	0.31609	0.429519	0.372805	0.080206	0.384438	0.299827	0.395971	0.408398	0.402185	0.0087871	1.29014	1.65945	1.07881	1.06122
P57746	V-type proton ATPase subunit D OS=Mus musculus GN=Atp6v1d PE=1 SV=1	8	2.571	1.36	1.27026	0.34512	581.5	467.2	520.1	417.1	1521.2	927.3	1521.2	1056.1	0.358973	0.190205	0.371606	0.476849	0.424228	0.0744181	0.421969	0.349371	0.434629	0.457186	0.445907	0.0159506	1.17549	1.83681	1.0511	1.22839
Q8VDQ8	NAD-dependent protein deacetylase sirtuin-2 OS=Mus musculus GN=Sirt2 PE=1 SV=2	15	2.556	1.35	1.26285	0.336679	1560.9	1809.8	1510.4	1247.6	4067.9	3726.5	4105.7	3786.9	0.963578	0.736799	1.07917	1.42632	1.25274	0.245474	1.1284	1.404	1.17306	1.63935	1.4062	0.329719	1.17106	1.90554	1.1225	1.29287
F6SEU4	Ras/Rap GTPase-activating protein SynGAP OS=Mus musculus GN=Syngap1 PE=1 SV=2	28	2.555	1.35	1.26235	0.336114	1948.8	1260.7	1492.4	1243.9	4412.7	2327.2	4377.4	2804.8	1.20304	0.513252	1.0663	1.42209	1.2442	0.251577	1.22405	0.876799	1.25069	1.2142	1.23244	0.0257999	1.01747	1.70832	0.990553	1.32627
Q9D1R9	60S ribosomal protein L34 OS=Mus musculus GN=Rpl34 PE=1 SV=2	12	2.555	1.35	1.26235	0.336114	634	481.3	632	503.2	1769	1078.6	1769	1173.9	0.391382	0.195945	0.451558	0.575283	0.51342	0.087487	0.490707	0.406375	0.505429	0.508182	0.506805	0.00194684	1.25378	2.07392	0.987116	1.22072
E9PUA3	IQ motif and SEC7 domain-containing protein 1 OS=Mus musculus GN=Iqsec1 PE=1 SV=1	10	2.552	1.35	1.26087	0.334419	458.2	335.5	379.8	315.5	1086.7	613.8	1086.7	763.4	0.282857	0.136588	0.271363	0.360695	0.316029	0.0631672	0.301442	0.231256	0.310486	0.330476	0.320481	0.0141354	1.06571	1.6931	1.01409	1.27014
Q9QXS6	Drebrin OS=Mus musculus GN=Dbn1 PE=1 SV=4	10	2.539	1.34	1.25445	0.327051	849.5	638.3	631.9	530.7	1811.3	1329.7	1811.3	1435	0.524415	0.259862	0.451486	0.606722	0.529104	0.109769	0.502441	0.50098	0.517514	0.621212	0.569363	0.0733254	0.958098	1.92786	1.07609	1.56767
P15864	Histone H1.2 OS=Mus musculus GN=Hist1h1c PE=1 SV=2	20	2.536	1.34	1.25296	0.325345	55.9	34.2	45.5	38.4	127.8	87.9	127.8	87.9	0.0345083	0.0139234	0.0325093	0.0439008	0.038205	0.00805499	0.0354508	0.0331173	0.0365143	0.0380519	0.0372831	0.00108729	1.02731	2.37854	0.975869	1.63262
P17156	Heat shock-related 70 kDa protein 2 OS=Mus musculus GN=Hspa2 PE=1 SV=2	26	2.528	1.34	1.24901	0.320787	391.8	263.4	338.4	253	897.3	634.8	897.3	634.8	0.241867	0.107234	0.241783	0.289242	0.265513	0.0335583	0.248904	0.239168	0.256371	0.274805	0.265588	0.0130346	1.0291	2.23033	1.00028	1.56964
E9Q7L0	Protein Ogdhl OS=Mus musculus GN=Ogdhl PE=1 SV=1	9	2.527	1.34	1.24852	0.320216	186.3	138.7	148.7	101.3	388.5	339.1	388.5	339.1	0.115007	0.056467	0.106245	0.115811	0.111028	0.00676453	0.107767	0.12776	0.111	0.146797	0.128898	0.025312	0.937046	2.26255	1.16095	1.82676
Q8BGT8	Phytanoyl-CoA hydroxylase-interacting protein-like OS=Mus musculus GN=Phyhipl PE=1 SV=1	10	2.522	1.33	1.24605	0.317359	139.5	134.1	127.1	109.5	399.6	260.1	399.6	271.3	0.0861164	0.0545943	0.0908117	0.125186	0.107999	0.0243062	0.110846	0.0979956	0.114171	0.117446	0.115809	0.00231539	1.28716	1.79498	1.07232	1.1138
Q9QXS1	Plectin OS=Mus musculus GN=Plec PE=1 SV=3	41	2.515	1.33	1.24259	0.313349	1951	1592.8	1799	1389.8	5073	3198.9	5073	3572.4	1.2044	0.648455	1.28537	1.58889	1.43713	0.214621	1.40721	1.20522	1.44943	1.54649	1.49796	0.0686353	1.1684	1.85861	1.04233	1.24142
Q91V41	Ras-related protein Rab-14 OS=Mus musculus GN=Rab14 PE=1 SV=3	8	2.488	1.32	1.22925	0.297777	249.8	212.3	250.7	193.8	698.5	391.7	698.5	470.1	0.154207	0.0864308	0.179123	0.221562	0.200342	0.030009	0.193759	0.147577	0.199571	0.203506	0.201539	0.00278251	1.25648	1.70746	1.00597	1.07977
Q9ERD7	Tubulin beta-3 chain OS=Mus musculus GN=Tubb3 PE=1 SV=1	105	2.486	1.31	1.22826	0.296617	1878.3	1520.7	1429.1	1128.6	4129.1	3145.8	4118.5	3261	1.15952	0.619102	1.02108	1.29027	1.15567	0.190349	1.14538	1.18522	1.17671	1.41169	1.2942	0.166152	0.98781	1.91441	1.11987	1.53586
P03995	Glial fibrillary acidic protein OS=Mus musculus GN=Gfap PE=1 SV=4	10	2.484	1.31	1.22727	0.295456	570.2	426.9	463.2	350.5	1366.3	803.3	1366.3	893.2	0.351997	0.173798	0.330952	0.400709	0.36583	0.0493257	0.379001	0.302652	0.390371	0.386667	0.388519	0.00261966	1.07672	1.7414	1.06202	1.30184
P80315	T-complex protein 1 subunit delta OS=Mus musculus GN=Cct4 PE=1 SV=3	10	2.477	1.31	1.22381	0.291385	490.7	359.4	352	269	928.5	835.8	928.5	835.8	0.30292	0.146318	0.2515	0.307534	0.279517	0.0396217	0.257559	0.314897	0.265286	0.361818	0.313552	0.0682588	0.850254	2.15215	1.12176	1.92525
E9Q1K3	Alpha-adducin OS=Mus musculus GN=Add1 PE=1 SV=1	17	2.477	1.31	1.22381	0.291385	230.7	167.7	161.5	129.4	468	292.9	468	355.1	0.142416	0.0682734	0.11539	0.147936	0.131663	0.0230137	0.12982	0.110353	0.133714	0.153723	0.143719	0.0141483	0.911551	1.61635	1.09156	1.48533
B0V2P5	DmX-like protein 2 OS=Mus musculus GN=Dmxl2 PE=1 SV=1	21	2.467	1.3	1.21887	0.285548	1039.3	835.6	968.3	749.1	2658	1738.8	2562.9	1921.5	0.641583	0.340186	0.691841	0.856408	0.774124	0.116367	0.737309	0.655113	0.732257	0.831818	0.782038	0.0704003	1.1492	1.92575	1.01022	1.27739
Q6ZWV7	60S ribosomal protein L35 OS=Mus musculus GN=Rpl35 PE=1 SV=1	8	2.46	1.3	1.21542	0.281449	736.4	565.1	632.8	721	1739.4	1546.2	1739.4	1587.2	0.454596	0.230061	0.452129	0.824283	0.638206	0.263152	0.482497	0.582548	0.496971	0.6871	0.592035	0.134441	1.06137	2.53214	0.927656	1.62987
E0CXZ9	Voltage-gated potassium channel subunit beta-2 OS=Mus musculus GN=Kcnab2 PE=1 SV=1	8	2.456	1.3	1.21344	0.279101	443.4	314.1	373.6	252.6	1009.4	612.3	1009.4	701.3	0.273721	0.127875	0.266933	0.288785	0.277859	0.0154512	0.28	0.230691	0.2884	0.303593	0.295997	0.0107431	1.02294	1.80403	1.06528	1.40248
A0JNY3	Gephyrin OS=Mus musculus GN=Gphn PE=1 SV=1	8	2.449	1.29	1.20998	0.274983	825.4	615.8	874.5	683.8	2237.7	1273.3	2237.7	1513.2	0.509538	0.250702	0.624821	0.781754	0.703288	0.110968	0.620721	0.47973	0.639343	0.655065	0.647204	0.0111172	1.2182	1.91355	0.920255	1.16311
P62631	Elongation factor 1-alpha 2 OS=Mus musculus GN=Eef1a2 PE=1 SV=1	30	2.436	1.28	1.20356	0.267305	567.9	488.6	524.5	402.8	1432.4	893	1432.4	1061.5	0.350577	0.198917	0.37475	0.460501	0.417625	0.060635	0.397337	0.336448	0.409257	0.459524	0.43439	0.0355439	1.13338	1.6914	1.04014	1.20504
Q9R1Q8	Transgelin-3 OS=Mus musculus GN=Tagln3 PE=1 SV=1	8	2.425	1.28	1.19812	0.260775	293.7	218.9	219.7	175.1	570.8	495.4	570.8	495.4	0.181307	0.0891178	0.156973	0.200183	0.178578	0.0305537	0.158336	0.186648	0.163086	0.214459	0.188772	0.0363263	0.873299	2.09439	1.05708	1.80435
P12382	ATP-dependent 6-phosphofructokinase, liver type OS=Mus musculus GN=Pfkl PE=1 SV=4	8	2.422	1.28	1.19664	0.25899	109.1	87.5	107.6	85.5	276.1	133.9	276.1	200.1	0.0673498	0.0356227	0.0768791	0.0977478	0.0873135	0.0147564	0.0765881	0.0504483	0.0788857	0.0866234	0.0827545	0.00547135	1.13717	1.41619	0.947787	1.03941
G3X9V4	Glutamate receptor ionotropic, NMDA 2B OS=Mus musculus GN=Grin2b PE=1 SV=1	10	2.412	1.27	1.1917	0.253021	158.2	138.8	152	150.7	447	298.1	447	297.7	0.0976603	0.0565078	0.108602	0.172288	0.140445	0.0450322	0.123994	0.112313	0.127714	0.128874	0.128294	0.000820366	1.26965	1.98756	0.913484	1.14246
Q8QZT1	Acetyl-CoA acetyltransferase, mitochondrial OS=Mus musculus GN=Acat1 PE=1 SV=1	15	2.391	1.26	1.18132	0.240405	1819.5	1398.5	1608.6	1225.1	3854.6	3039.4	3854.6	3337.1	1.12322	0.569352	1.14933	1.40059	1.27496	0.177672	1.06924	1.14513	1.10131	1.44463	1.27297	0.242762	0.951941	2.01128	0.998441	1.58083
Q60932	Voltage-dependent anion-selective channel protein 1 OS=Mus musculus GN=Vdac1 PE=1 SV=3	21	2.387	1.26	1.17935	0.237989	1256.2	1033.7	1245.9	884.8	3585.9	1622.3	3585.9	2046.1	0.77548	0.420836	0.890183	1.01155	0.950865	0.0858172	0.994702	0.61122	1.02454	0.885758	0.95515	0.098136	1.28269	1.45239	1.00451	0.957713
Q923T9	Calcium/calmodulin-dependent protein kinase type II subunit gamma OS=Mus musculus GN=Camk2g PE=1 SV=1	22	2.385	1.25	1.17836	0.23678	690.4	522.5	549.7	457	1430.6	969.8	1430.6	1141.9	0.426199	0.212718	0.392755	0.522465	0.45761	0.0917187	0.396838	0.365383	0.408743	0.494329	0.451536	0.0605185	0.931109	1.71769	0.986727	1.45225
Q8BKX1	Brain-specific angiogenesis inhibitor 1-associated protein 2 OS=Mus musculus GN=Baiap2 PE=1 SV=2	17	2.382	1.25	1.17688	0.234964	757.1	550.3	691.1	572.1	2086.7	886	2086.7	1075.5	0.467375	0.224036	0.493784	0.654053	0.573918	0.113327	0.578835	0.333811	0.5962	0.465584	0.530892	0.0923592	1.23848	1.48999	0.925031	0.97499
Q8BH44	Coronin-2B OS=Mus musculus GN=Coro2b PE=1 SV=2	9	2.381	1.25	1.17638	0.234358	520.2	414.1	500.1	383.4	1224.6	885.8	1224.6	958.5	0.321131	0.168587	0.357316	0.438322	0.397819	0.0572794	0.339695	0.333735	0.349886	0.414935	0.38241	0.0459968	1.05781	1.9796	0.961267	1.39008
F6XI62	60S ribosomal protein L7 (Fragment) OS=Mus musculus GN=Rpl7 PE=1 SV=1	8	2.343	1.23	1.15761	0.211148	167.8	145.1	178	136.3	442.6	207.1	442.6	302	0.103587	0.0590726	0.127179	0.155825	0.141502	0.0202555	0.122774	0.0780273	0.126457	0.130736	0.128597	0.00302556	1.18523	1.32087	0.908796	0.940606
Q3TLP8	RAS-related C3 botulinum substrate 1, isoform CRA_a OS=Mus musculus GN=Rac1 PE=1 SV=1	22	2.338	1.23	1.15514	0.208066	1256.5	1462.1	1617.1	871.5	3777.1	2550.3	3777.1	2659.5	0.775665	0.595245	1.1554	0.996342	1.07587	0.112472	1.04774	0.960854	1.07917	1.1513	1.11524	0.0510017	1.35076	1.61422	1.03659	0.981225
P62821	Ras-related protein Rab-1A OS=Mus musculus GN=Rab1A PE=1 SV=3	11	2.309	1.21	1.14081	0.190059	1069.7	955	1073.4	750.7	2838.1	1666.1	2838.1	1918.5	0.660349	0.388796	0.766933	0.858237	0.812585	0.0645615	0.787268	0.627722	0.810886	0.830519	0.820703	0.0138832	1.1922	1.61453	1.00999	1.1007
P68033	Actin, alpha cardiac muscle 1 OS=Mus musculus GN=Actc1 PE=1 SV=1	77	2.308	1.21	1.14032	0.189434	235.5	167.2	205.7	159.4	471	389	471	389	0.145379	0.0680699	0.146971	0.182234	0.164602	0.024935	0.130652	0.14656	0.134571	0.168398	0.151485	0.0239192	0.898696	2.15308	0.920309	1.70992
P43274	Histone H1.4 OS=Mus musculus GN=Hist1h1e PE=1 SV=2	26	2.306	1.21	1.13933	0.188183	1862	1592.1	1765.7	1290.5	4897.6	2510.1	4814.6	3103.9	1.14945	0.64817	1.26157	1.47536	1.36847	0.151171	1.35856	0.945709	1.3756	1.34368	1.35964	0.0225711	1.18192	1.45904	0.993548	1.03755
Q9DC69	NADH dehydrogenase [ubiquinone] 1 alpha subcomplex subunit 9, mitochondrial OS=Mus musculus GN=Ndufa9 PE=1 SV=2	22	2.303	1.2	1.13785	0.186305	1268.2	1045.2	1190.6	957	2862	2104.9	2862	2306	0.782888	0.425518	0.850672	1.09409	0.972381	0.172122	0.793897	0.793045	0.817714	0.998268	0.907991	0.127671	1.01406	1.86372	0.933782	1.37935
S4R2K9	Ankyrin-3 (Fragment) OS=Mus musculus GN=Ank3 PE=1 SV=1	18	2.295	1.2	1.13389	0.181285	323.9	245.2	269.7	234	704.1	361.3	704.1	494.8	0.199951	0.0998249	0.192698	0.26752	0.230109	0.0529074	0.195312	0.136124	0.201171	0.214199	0.207685	0.00921198	0.976802	1.36363	0.902551	1.16
Q9CQ54	NADH dehydrogenase [ubiquinone] 1 subunit C2 OS=Mus musculus GN=Ndufc2 PE=1 SV=1	9	2.274	1.19	1.12352	0.168023	157.3	120.1	154.7	127.3	381.5	319.1	245.3	319.1	0.0971048	0.0488947	0.110532	0.145536	0.128034	0.0247516	0.105825	0.120225	0.0700857	0.138139	0.104112	0.0481206	1.0898	2.45885	0.813163	1.50119
Q61699	Heat shock protein 105 kDa OS=Mus musculus GN=Hsph1 PE=1 SV=2	12	2.226	1.15	1.0998	0.137244	681.8	532.2	533	373.4	1325.9	1020.8	1325.9	1060.4	0.42089	0.216667	0.380823	0.426889	0.403856	0.0325737	0.367795	0.384598	0.378829	0.459048	0.418938	0.0567234	0.87385	1.77506	1.03734	1.60921
Q920I9	WD repeat-containing protein 7 OS=Mus musculus GN=Wdr7 PE=1 SV=3	12	2.193	1.13	1.0835	0.115697	695	577.7	587.8	486.4	1358.2	1143.9	1358.2	1202.9	0.429039	0.235191	0.419977	0.556076	0.488027	0.0962367	0.376755	0.430977	0.388057	0.520736	0.454397	0.0938181	0.878136	1.83246	0.931089	1.57353
P56480	ATP synthase subunit beta, mitochondrial OS=Mus musculus GN=Atp5b PE=1 SV=2	28	2.192	1.13	1.083	0.115039	1562.9	1088.3	1194.3	861.2	2958.6	1945.8	2958.6	2111	0.964813	0.443065	0.853315	0.984566	0.918941	0.0928084	0.820693	0.733102	0.845314	0.913853	0.879584	0.0484641	0.850625	1.65462	0.957171	1.53522
P10922	Histone H1.0 OS=Mus musculus GN=H1f0 PE=2 SV=4	8	2.164	1.11	1.06917	0.0964912	878.8	772.1	925.9	728.9	2074.3	1193.8	2074.3	1532.1	0.542503	0.314335	0.661546	0.833314	0.74743	0.121458	0.575395	0.449778	0.592657	0.663247	0.627952	0.0499144	1.06063	1.43089	0.840148	1.07061
Q68FL4	Putative adenosylhomocysteinase 3 OS=Mus musculus GN=Ahcyl2 PE=1 SV=1	11	2.159	1.11	1.0667	0.093154	318.1	310.3	261.9	211.4	696.6	544	696.6	544	0.19637	0.126328	0.187125	0.241683	0.214404	0.0385783	0.193232	0.204958	0.199029	0.235498	0.217263	0.0257877	0.984017	1.62243	1.01334	1.33929
E9Q828	Calcium-transporting ATPase OS=Mus musculus GN=Atp2b4 PE=1 SV=1	35	2.137	1.1	1.05583	0.0783776	169.9	152.9	138.3	105	367.3	202	367.3	262.8	0.104883	0.0622481	0.0988139	0.120041	0.109428	0.0150099	0.101886	0.0761058	0.104943	0.113766	0.109355	0.00623907	0.971428	1.22262	0.999333	1.14365
A2AI21	Glutamate receptor ionotropic, NMDA 1 OS=Mus musculus GN=Grin1 PE=1 SV=1	11	2.11	1.08	1.04249	0.0600337	339.6	283	325.3	302.9	805.6	382.1	805.6	544.7	0.209643	0.115214	0.232424	0.34629	0.289357	0.0805158	0.223467	0.143961	0.230171	0.235801	0.232986	0.00398061	1.06594	1.24951	0.805186	0.963789
A0A0R4J1N0	Dihydropyrimidinase-related protein 4 OS=Mus musculus GN=Dpysl4 PE=1 SV=1	9	2.097	1.07	1.03607	0.0511176	195.2	249.4	258.7	112.3	561.3	381.4	561.3	381.4	0.120501	0.101535	0.184839	0.128387	0.156613	0.0399173	0.1557	0.143697	0.160371	0.165108	0.16274	0.00334942	1.29211	1.41525	1.03912	0.949755
P62137	Serine/threonine-protein phosphatase PP1-alpha catalytic subunit OS=Mus musculus GN=Ppp1ca PE=1 SV=1	22	2.092	1.06	1.0336	0.0476736	1340.2	1886.3	1035.1	676.7	3009.9	2017.2	3009.9	1857.6	0.827335	0.767944	0.739568	0.773637	0.756603	0.0240899	0.834924	0.760003	0.859971	0.804156	0.832064	0.0394676	1.00917	0.98966	1.09974	1.0352
Q7TMB8	Cytoplasmic FMR1-interacting protein 1 OS=Mus musculus GN=Cyfip1 PE=1 SV=1	18	2.029	1.02	1.00247	0.00355958	122.2	95.4	115.5	80.7	253.4	140.4	253.4	179.1	0.0754368	0.0388389	0.0825236	0.0922602	0.0873919	0.00688483	0.0702913	0.0528973	0.0724	0.0775325	0.0749662	0.0036292	0.931791	1.36197	0.857817	1.19114
Q6R891	Neurabin-2 OS=Mus musculus GN=Ppp1r9b PE=1 SV=1	48	2.024	1.02	1	0	1619.9	2456.3	1399.6	874.7	3605	2654.2	3500	2310	1	1	1	1	1	0	1	1	1	1	1	0	1	1	1	1
Q62419	Endophilin-A2 OS=Mus musculus GN=Sh3gl1 PE=1 SV=1	12	2.013	1.01	0.994565	-0.00786212	543	438.2	223.6	137.8	609.5	651.4	436.1	651.4	0.335206	0.178398	0.15976	0.15754	0.15865	0.00156992	0.169071	0.245422	0.1246	0.281991	0.203296	0.111292	0.504379	1.3757	1.28141	2.63404
P14733	Lamin-B1 OS=Mus musculus GN=Lmnb1 PE=1 SV=3	17	2.005	1	0.990613	-0.0136071	658.9	530.4	600.8	719.2	1507.3	840.4	1507.3	1055.4	0.406754	0.215935	0.429266	0.822225	0.625745	0.277864	0.418114	0.31663	0.430657	0.456883	0.44377	0.0185446	1.02793	1.46633	0.709187	1.0582
H3BJD6	Protein Ppp1r9a OS=Mus musculus GN=Ppp1r9a PE=1 SV=1	39	1.983	0.99	0.979743	-0.0295246	1746.8	2651.5	1503.3	937.6	3977.5	2806.3	3680.8	2384.1	1.07834	1.07947	1.07409	1.07191	1.073	0.00154307	1.10333	1.05731	1.05166	1.03208	1.04187	0.0138446	1.02318	0.979468	0.970984	0.953137
E9Q2L2	Disks large homolog 2 OS=Mus musculus GN=Dlg2 PE=1 SV=1	15	1.976	0.98	0.976285	-0.0346263	269.6	234	266.4	229.5	578.9	410.1	578.9	420.3	0.16643	0.0952652	0.19034	0.262376	0.226358	0.0509368	0.160583	0.15451	0.1654	0.181948	0.173674	0.0117012	0.964865	1.62189	0.767254	1.23807
P20152	Vimentin OS=Mus musculus GN=Vim PE=1 SV=3	17	1.947	0.96	0.961957	-0.0559564	174	131.4	174	148.2	369	209.7	369	264.8	0.107414	0.0534951	0.124321	0.16943	0.146875	0.0318964	0.102358	0.0790069	0.105429	0.114632	0.11003	0.00650783	0.952928	1.4769	0.749141	1.168
Q9D415	Disks large-associated protein 1 OS=Mus musculus GN=Dlgap1 PE=1 SV=3	13	1.878	0.91	0.927866	-0.108012	416.6	464.7	416.4	340.6	1005.7	582	935.2	654	0.257176	0.189187	0.297514	0.389391	0.343452	0.0649669	0.278974	0.219275	0.2672	0.283117	0.275158	0.0112549	1.08476	1.15904	0.801155	0.903518
Q6PFD5	Disks large-associated protein 3 OS=Mus musculus GN=Dlgap3 PE=1 SV=1	12	1.792	0.84	0.885375	-0.175639	1273.5	1181.2	1287.2	1070.9	2793.4	1615.5	2705.6	1784.5	0.78616	0.480886	0.919691	1.22431	1.072	0.215395	0.774868	0.608658	0.773029	0.772511	0.77277	0.000366104	0.985637	1.2657	0.720868	1.00776
P63087	Serine/threonine-protein phosphatase PP1-gamma catalytic subunit OS=Mus musculus GN=Ppp1cc PE=1 SV=1	13	1.771	0.82	0.875	-0.192645	257.6	408.1	200.4	107.5	436.8	370.7	436.8	257.9	0.159022	0.166144	0.143184	0.122899	0.133042	0.0143433	0.121165	0.139665	0.1248	0.111645	0.118223	0.00930197	0.761938	0.840628	0.888614	1.13476
F6RT34	Myelin basic protein (Fragment) OS=Mus musculus GN=Mbp PE=1 SV=1	68	1.712	0.78	0.84585	-0.241527	5269.5	10851	10876.8	3343.9	12944.5	12864.7	12944.5	12946.7	3.25298	4.41762	7.77136	3.82291	5.79714	2.79198	3.59071	4.84692	3.69843	5.60463	4.65153	1.34789	1.10382	1.09718	0.802384	0.860449
Q0VF59	Disks large-associated protein 2 OS=Mus musculus GN=Dlgap2 PE=1 SV=1	36	1.644	0.72	0.812253	-0.299999	825.7	681.1	815	671.1	1473	878	1473	1018.2	0.509723	0.277287	0.582309	0.767234	0.674772	0.130762	0.408599	0.330796	0.420857	0.440779	0.430818	0.014087	0.801611	1.19298	0.638465	1.14235
F6TYB7	Myelin basic protein (Fragment) OS=Mus musculus GN=Mbp PE=1 SV=1	58	1.612	0.69	0.796443	-0.328358	314.6	259.1	315.4	243.9	539.8	328.8	539.8	392.2	0.19421	0.105484	0.22535	0.278838	0.252094	0.037822	0.149736	0.123879	0.154229	0.169784	0.162006	0.010999	0.771005	1.17439	0.642641	1.17835
Q9R111	Guanine deaminase OS=Mus musculus GN=Gda PE=1 SV=1	20	1.477	0.56	0.729743	-0.454539	3072.4	2695.3	2983.6	2865.4	5321.1	3078.4	5321.1	3503.5	1.89666	1.0973	2.13175	3.27587	2.70381	0.809011	1.47603	1.15982	1.52031	1.51667	1.51849	0.00257926	0.778228	1.05698	0.561612	1.03992
B1AZP2	Disks large-associated protein 4 OS=Mus musculus GN=Dlgap4 PE=1 SV=1	9	1.438	0.52	0.710474	-0.493146	189.3	199.7	158.3	143.4	345.1	179.6	231.3	267.9	0.116859	0.0813011	0.113104	0.163942	0.138523	0.035948	0.0957282	0.0676663	0.0660857	0.115974	0.0910299	0.0352764	0.819176	0.832293	0.657147	0.909108
Q60989	E3 ubiquitin-protein ligase XIAP OS=Mus musculus GN=Xiap PE=1 SV=2	22	1.395	0.48	0.689229	-0.536944	1805.1	1421.8	1699.8	1294.1	2489.3	1763	2218.7	2119.3	1.11433	0.578838	1.21449	1.47948	1.34698	0.187375	0.690513	0.66423	0.633914	0.917446	0.77568	0.200487	0.619668	1.14752	0.575864	1.39057
A2BEE9	Disks large homolog 3 OS=Mus musculus GN=Dlg3 PE=1 SV=1	143	1.356	0.44	0.66996	-0.577852	12405.5	10668.8	12444.6	10759.2	19131.6	13443.5	17489.2	14039.6	7.65819	4.34344	8.89154	12.3004	10.596	2.41046	5.30696	5.06499	4.99691	6.07775	5.53733	0.764265	0.692979	1.16612	0.522587	1.21844
Q3U9N4	Granulins OS=Mus musculus GN=Grn PE=1 SV=1	10	0.731	-0.45	0.361166	-1.46927	643	860.6	898.6	834.5	645.9	594.7	548.8	687.2	0.396938	0.350364	0.642041	0.954041	0.798041	0.220618	0.179168	0.22406	0.1568	0.297489	0.227145	0.0994823	0.451375	0.639506	0.284628	1.02369

## Sheet: Legend
Table S2. Normalized spinophilin interacting proteins identified in TMT experiment. Spinophilin interacting proteins (Table S1) were normalized to spinophilin. Only those proteins with at least 8 spectral counts (PSMs) per protein are shown. A ratio of the abundance of proteins isolated from the amphetamine treated over the saline treated mice is given (Table S2A). Additionally, a calculation for…
