# Supplementary material for: Proteomic Analysis of the Spinophilin Interactome in Rodent Striatum Following Psychostimulant Sensitization
Source: Proteomes. 2018 Dec 17;6(4):53. doi: 10.3390/proteomes6040053 (PMC6313900; doi:10.3390/proteomes6040053)
Supplement: Supplementary file 1 [file proteomes-06-00053-s001.zip › proteomes-379440-supplementary-revised2/Table S3 KEGG pathways.xlsx]

## Sheet: KEGG pathways all
Category	Term	Count	%	PValue	Genes	List Total	Pop Hits	Pop Total	Fold Enrichment	Bonferroni	Benjamini	FDR
KEGG_PATHWAY	mmu01200:Carbon metabolism	27	9.54064	3.51909e-18	P52480, O08749, Q60597, P26443, Q9WUM5, P12382, Q9D051, P14152, P08249, Q8K2B3, Q91VA7, P17710, P05201, P05202, P17182, P17751, P06745, P17183, Q9DBJ1, P70404, P05064, Q9D6R2, Q8BMF4, Q9CZU6, Q9Z2I9, P35486, P16858	195	116	7720	9.21485	7.03818e-16	7.03818e-16	4.41081e-15
KEGG_PATHWAY	mmu05012:Parkinson's disease	29	10.2473	2.34439e-17	P19783, Q9DB77, Q60931, P19536, Q9CZ13, Q62425, Q91YT0, Q03265, P84309, Q9Z1P6, Q8K2B3, Q02053, Q91WD5, O55042, Q9R0P9, Q7TMF3, Q9CPQ1, Q91VR2, P68181, Q9DB20, Q9CQC7, P48962, Q9CQQ7, Q9DCX2, Q91VD9, Q99LX0, P51881, Q9Z2Q6, Q9DC70	195	149	7720	7.70539	4.68878e-15	2.34439e-15	2.93845e-14
KEGG_PATHWAY	mmu05016:Huntington's disease	32	11.3074	9.23106e-17	P19783, Q9DB77, Q60931, B1AWD9, P19536, O08788, Q9CZ13, Q62425, Q91YT0, Q03265, Q9Z1B3, Q9DBG3, Q9Z1P6, Q8K2B3, Q68FD5, Q91WD5, Q7TMF3, P84091, Q99KJ8, Q9CPQ1, Q91VR2, Q9DB20, Q9CQC7, P48962, Q9CQQ7, P11881, Q9DCX2, P17427, Q91VD9, P17426, P51881, Q9DC70	195	198	7720	6.39834	2.22045e-14	7.43849e-15	1.44329e-13
KEGG_PATHWAY	mmu00190:Oxidative phosphorylation	26	9.18728	4.41508e-15	P19783, Q7TMF3, Q9CPQ8, Q9DB77, P62814, Q9Z1G4, P19536, Q9CPQ1, Q9CZ13, Q62425, Q91VR2, Q9Z1G3, Q9DB20, Q91YT0, Q9CQC7, P51863, Q03265, P50516, Q9CQQ7, Q9DCX2, Q8K2B3, Q9Z1P6, Q91VD9, Q91WD5, Q9DC70, Q8BVE3	195	139	7720	7.40528	8.88178e-13	2.22045e-13	5.56222e-12
KEGG_PATHWAY	mmu04721:Synaptic vesicle cycle	19	6.71378	5.03717e-15	Q3TXX4, P84091, B1AWD9, P62814, Q9Z1G4, P39053, Q9Z1G3, P51863, P50516, O08599, Q9DBG3, P17427, P46096, Q68FD5, P17426, P60879, P61264, P46460, Q8BVE3	195	62	7720	12.1323	9.99201e-13	1.9984e-13	6.26166e-12
KEGG_PATHWAY	mmu00020:Citrate cycle (TCA cycle)	15	5.30035	7.9407e-15	O08749, Q60597, P70404, Q91V92, Q9WUM5, Q9D051, P14152, P08249, Q9D6R2, Q8K2B3, Q8BMF4, Q9CZU6, Q91VA7, Q9Z2I9, P35486	195	32	7720	18.5577	1.59872e-12	2.66454e-13	1.00142e-11
KEGG_PATHWAY	mmu05010:Alzheimer's disease	27	9.54064	1.82344e-13	P19783, Q9DB77, P19536, Q9CZ13, Q62425, P63328, Q91YT0, Q03265, Q9Z1B3, Q9Z1P6, Q8K2B3, Q91WD5, O55042, P10637, Q7TMF3, Q9CPQ1, Q91VR2, Q9DB20, Q9CQC7, Q9CQQ7, O55143, P11881, Q9DCX2, Q91VD9, Q9DC70, P63085, P16858	195	177	7720	6.03911	3.64597e-11	5.2085e-12	2.28495e-10
KEGG_PATHWAY	mmu01130:Biosynthesis of antibiotics	29	10.2473	3.85276e-13	P52480, O08749, Q60597, Q91V92, Q9WUM5, Q9D051, P12382, P14152, P08249, Q8K2B3, Q91VA7, P17710, P05201, P05202, P17182, P17751, P06745, P06151, P17183, Q9DBJ1, P70404, P05064, P16125, Q9D6R2, Q8BMF4, Q9CZU6, Q9Z2I9, P35486, P16858	195	214	7720	5.36497	7.70495e-11	9.63118e-12	4.82869e-10
KEGG_PATHWAY	mmu04961:Endocrine and other factor-regulated calcium reabsorption	15	5.30035	1.9183e-11	P63318, P84091, B1AWD9, Q6PIE5, P68404, P39053, P68181, Q9Z1B3, Q9DBG3, Q68FD5, P17427, P17426, P14094, Q6PIC6, Q8VDN2	195	52	7720	11.4201	3.8366e-09	4.26289e-10	2.40439e-08
KEGG_PATHWAY	mmu00010:Glycolysis / Gluconeogenesis	16	5.65371	5.1069e-11	P52480, O08749, P17751, P17182, P06151, P06745, Q9DBJ1, P17183, Q9D051, P12382, P16125, P05064, Q8BMF4, P35486, P17710, P16858	195	66	7720	9.59751	1.02138e-08	1.02138e-09	6.40098e-08
KEGG_PATHWAY	mmu01230:Biosynthesis of amino acids	15	5.30035	6.25613e-09	P05201, P52480, P05202, P15105, P17751, P17182, P17183, Q9DBJ1, P70404, P12382, P05064, Q9D6R2, Q9CZU6, Q91VA7, P16858	195	78	7720	7.61341	1.25122e-06	1.13748e-07	7.84141e-06
KEGG_PATHWAY	mmu04114:Oocyte meiosis	17	6.00707	1.19775e-08	P61982, Q9CQV8, P62715, P62141, P31938, P68181, P63328, P11798, P68254, P63101, P84309, P11881, Q76MZ3, P62259, P68510, P28652, P63085	195	110	7720	6.11841	2.39549e-06	1.99625e-07	1.50125e-05
KEGG_PATHWAY	mmu01100:Metabolic pathways	63	22.2615	6.56379e-08	P15105, Q60597, P26443, Q62425, Q91YT0, P48320, Q9Z1B3, Q8K2B3, Q9Z1P6, Q91WD5, P17710, Q7TMF3, P62814, P17751, P17182, P06745, P70404, P17183, Q91VR2, P16125, Q9CQC7, P51863, Q9DCX2, P61922, Q8BMF4, P19096, Q9CZU6, Q9Z2I9, P19783, P52480, Q80SW1, Q9DB77, O08749, Q8CHC4, P19536, Q91V92, Q9WUM5, Q9D051, P12382, Q9CZ13, P14152, Q03265, P08249, Q91VA7, Q8CI94, P05201, P05202, Q9CPQ8, Q9Z1G4, P06151,…	195	1278	7720	1.95161	1.31275e-05	1.00981e-06	8.22703e-05
KEGG_PATHWAY	mmu04971:Gastric acid secretion	13	4.59364	1.85264e-07	P11798, Q9Z1B3, P63318, P84309, P11881, Q6PIE5, P68404, P14094, P00920, Q6PIC6, P28652, P68181, Q8VDN2	195	72	7720	7.14815	3.70522e-05	2.64663e-06	0.000232209
KEGG_PATHWAY	mmu04540:Gap junction	14	4.947	1.85792e-07	P63318, Q9D6F9, P05213, P68404, Q7TMM9, P68372, P31938, P68181, Q9Z1B3, P84309, P11881, P99024, P68368, P63085	195	86	7720	6.44484	3.71578e-05	2.47723e-06	0.000232871
KEGG_PATHWAY	mmu04022:cGMP-PKG signaling pathway	19	6.71378	2.4171e-07	Q60931, Q6PIE5, P62141, P31938, G5E829, P63328, P48962, Q9Z1B3, P84309, O55143, P11881, Q9R0K7, P51881, P14094, Q9QUI0, Q8K596, Q6PIC6, P63085, Q8VDN2	195	171	7720	4.39886	4.83409e-05	3.02137e-06	0.000302958
KEGG_PATHWAY	mmu04720:Long-term potentiation	12	4.24028	6.10805e-07	P23819, P11798, Q9Z1B3, P63318, P11881, P62141, P68404, P31938, P28652, P68181, P63085, P63328	195	66	7720	7.19814	0.000122154	7.18592e-06	0.000765578
KEGG_PATHWAY	mmu04972:Pancreatic secretion	14	4.947	1.11496e-06	P63318, Q6PIE5, P68404, P00920, G5E829, Q9Z1B3, P11881, O55143, P84309, Q9R0K7, P14094, Q9QUI0, Q6PIC6, Q8VDN2	195	100	7720	5.54256	0.000222967	1.23884e-05	0.00139748
KEGG_PATHWAY	mmu04728:Dopaminergic synapse	16	5.65371	1.16044e-06	P63318, P18872, P62715, P62141, P68404, Q6P1F6, P68181, P63328, P23819, P11798, Q9Z1B3, P84309, P11881, Q76MZ3, P62880, P28652	195	134	7720	4.72713	0.00023206	1.2215e-05	0.00145448
KEGG_PATHWAY	mmu04921:Oxytocin signaling pathway	17	6.00707	1.95476e-06	P58252, P63318, P18872, P62141, P68404, P31938, P68181, P63328, P11798, Q9Z1B3, P84309, P11881, P60710, Q9QUI0, P28652, Q60605, P63085	195	158	7720	4.25966	0.000390876	1.95474e-05	0.00245006
KEGG_PATHWAY	mmu04970:Salivary secretion	12	4.24028	2.98529e-06	Q9Z1B3, P63318, P84309, P11881, Q6PIE5, Q9R0K7, P68404, P14094, Q6PIC6, Q8VDN2, G5E829, P68181	195	77	7720	6.16983	0.000596881	2.8431e-05	0.00374169
KEGG_PATHWAY	mmu05100:Bacterial invasion of epithelial cells	12	4.24028	3.40006e-06	P60710, B1AWD9, Q68FD5, Q02248, Q60598, P39053, Q9QUI0, Q9CVB6, Q9R0Q6, Q9Z1S5, P60766, Q9R1T4	195	78	7720	6.09073	0.000679782	3.09092e-05	0.00426154
KEGG_PATHWAY	mmu00620:Pyruvate metabolism	9	3.18021	4.34076e-06	P08249, P52480, O08749, P06151, Q8BMF4, Q9D051, P16125, P35486, P14152	195	39	7720	9.13609	0.000867778	3.77452e-05	0.00544056
KEGG_PATHWAY	mmu04261:Adrenergic signaling in cardiomyocytes	16	5.65371	4.84229e-06	P62715, Q6PIE5, P62141, Q6P1F6, G5E829, P68181, P11798, Q9Z1B3, P84309, Q76MZ3, Q9R0K7, P14094, P28652, Q6PIC6, Q8VDN2, P63085	195	150	7720	4.22291	0.000967991	4.03517e-05	0.00606914
KEGG_PATHWAY	mmu05203:Viral carcinogenesis	20	7.06714	4.91891e-06	Q9JI91, Q811D0, Q8CGP0, P61982, P61979, Q9CQV8, P52480, Q60931, P68181, P51863, P68254, P63101, P68510, P10854, P62259, Q7TPR4, Q9QUI0, P62806, P63085, P60766	195	231	7720	3.42768	0.000983301	3.93506e-05	0.00616517
KEGG_PATHWAY	mmu04724:Glutamatergic synapse	14	4.947	5.5057e-06	Q3TXX4, P63318, P18872, P15105, P68404, P43006, P68181, P63328, P23819, Q9Z1B3, P11881, P84309, P62880, P63085	195	115	7720	4.81962	0.00110054	4.23508e-05	0.00690061
KEGG_PATHWAY	mmu04922:Glucagon signaling pathway	13	4.59364	6.84367e-06	Q8CI94, P52480, P06151, Q9DBJ1, Q9D051, P68181, P16125, P63328, P11798, Q9Z1B3, P11881, P28652, P35486	195	100	7720	5.14667	0.0013678	5.06928e-05	0.0085775
KEGG_PATHWAY	mmu04911:Insulin secretion	12	4.24028	8.97394e-06	P11798, Q9Z1B3, P63318, P84309, Q6PIE5, P68404, P14094, P60879, Q6PIC6, P28652, Q8VDN2, P68181	195	86	7720	5.52415	0.00179319	6.40978e-05	0.0112473
KEGG_PATHWAY	mmu04964:Proximal tubule bicarbonate reclamation	7	2.4735	1.24322e-05	Q6PIE5, P14094, P00920, P26443, Q6PIC6, Q8VDN2, P14152	195	22	7720	12.5967	0.00248337	8.57364e-05	0.0155814
KEGG_PATHWAY	mmu04730:Long-term depression	10	3.53357	1.86011e-05	P23819, Q9Z1B3, P63318, P18872, P11881, Q76MZ3, P62715, P68404, P31938, P63085	195	61	7720	6.49012	0.00371335	0.000124001	0.0233121
KEGG_PATHWAY	mmu04713:Circadian entrainment	12	4.24028	3.16038e-05	P23819, P11798, Q9Z1B3, P63318, P18872, P84309, P11881, P68404, P62880, P28652, P68181, P63085	195	98	7720	4.84772	0.00630093	0.000203878	0.0396049
KEGG_PATHWAY	mmu04932:Non-alcoholic fatty liver disease (NAFLD)	15	5.30035	3.73623e-05	Q9CQC7, P19783, Q7TMF3, Q9Z1P6, Q8K2B3, Q9DB77, Q91VD9, Q91WD5, P19536, Q9CZ13, Q9CPQ1, Q9DC70, Q62425, P60766, Q91YT0	195	157	7720	3.78246	0.00744475	0.000233491	0.0468197
KEGG_PATHWAY	mmu04530:Tight junction	14	4.947	4.32554e-05	P63318, Q9JI91, P62715, Q9WV92, P68404, Q60598, Q6P1F6, Q76MZ3, P60710, Q02248, Q7TPR4, Q9QUI0, P60766, Q61879	195	139	7720	3.98746	0.00861395	0.000262125	0.0542026
KEGG_PATHWAY	mmu04020:Calcium signaling pathway	16	5.65371	4.34933e-05	P63318, Q01065, Q60931, P68404, G5E829, P68181, P63328, P11798, P48962, Q9Z1B3, P11881, O55143, Q9R0K7, P51881, Q8K596, P28652	195	180	7720	3.51909	0.00866112	0.000255816	0.0545007
KEGG_PATHWAY	mmu04066:HIF-1 signaling pathway	12	4.24028	5.51741e-05	P11798, P63318, P68404, P17182, P31938, P17183, Q9D051, P28652, P35486, P63085, P17710, P16858	195	104	7720	4.56805	0.0109745	0.000315239	0.069133
KEGG_PATHWAY	mmu04918:Thyroid hormone synthesis	10	3.53357	5.73974e-05	Q9Z1B3, P63318, P84309, P11881, Q6PIE5, P68404, P14094, Q6PIC6, Q8VDN2, P68181	195	70	7720	5.65568	0.0114142	0.000318833	0.0719179
KEGG_PATHWAY	mmu01210:2-Oxocarboxylic acid metabolism	6	2.12014	8.30669e-05	P05201, P05202, Q9D6R2, P70404, Q91VA7, Q9CZU6	195	19	7720	12.502	0.0164768	0.000448928	0.104066
KEGG_PATHWAY	mmu04145:Phagosome	15	5.30035	0.000115051	O89053, Q9D6F9, P05213, P62814, Q9Z1G4, Q7TMM9, P68372, Q9Z1G3, P51863, P50516, P60710, P99024, Q9JHU4, P68368, Q8BVE3	195	174	7720	3.41291	0.0227488	0.000605385	0.144109
KEGG_PATHWAY	mmu04919:Thyroid hormone signaling pathway	12	4.24028	0.000118129	Q9Z1B3, P63318, P60710, Q6PIE5, Q02248, P68404, P14094, P31938, Q6PIC6, Q8VDN2, P68181, P63085	195	113	7720	4.20422	0.0233502	0.00060564	0.147961
KEGG_PATHWAY	mmu04725:Cholinergic synapse	12	4.24028	0.000118129	P11798, Q9Z1B3, P63318, P18872, P84309, P11881, P68404, P31938, P62880, P28652, P68181, P63085	195	113	7720	4.20422	0.0233502	0.00060564	0.147961
KEGG_PATHWAY	mmu05205:Proteoglycans in cancer	16	5.65371	0.000170109	P63318, P62141, P68404, Q60598, P31938, P68181, P11798, P11881, P60710, Q61656, Q02248, Q9QUI0, P28652, Q8C8R3, P63085, P60766	195	203	7720	3.12037	0.0334523	0.000850253	0.213004
KEGG_PATHWAY	mmu04916:Melanogenesis	11	3.88693	0.000177819	P11798, Q9Z1B3, P63318, P18872, P84309, Q02248, P68404, P31938, P28652, P68181, P63085	195	99	7720	4.39886	0.0349419	0.000867111	0.222649
KEGG_PATHWAY	mmu04666:Fc gamma R-mediated phagocytosis	10	3.53357	0.000240036	O08539, P63318, P68404, Q7TQF7, P31938, P18760, Q9CVB6, Q9R0Q6, P63085, P60766	195	84	7720	4.71306	0.0468785	0.00114251	0.300444
KEGG_PATHWAY	mmu04723:Retrograde endocannabinoid signaling	11	3.88693	0.000246846	P23819, Q3TXX4, Q9Z1B3, P63318, P18872, P84309, P11881, P68404, P62880, P68181, P63085	195	103	7720	4.22803	0.0481762	0.00114761	0.308956
KEGG_PATHWAY	mmu05031:Amphetamine addiction	9	3.18021	0.000252102	P23819, P11798, P63318, P84309, P62141, P68404, P28652, P68181, P63328	195	67	7720	5.31803	0.0491765	0.00114541	0.315525
KEGG_PATHWAY	mmu04727:GABAergic synapse	10	3.53357	0.000313459	P63318, P18872, P84309, P15105, P61922, P68404, P46460, P62880, P68181, P48320	195	87	7720	4.55055	0.0607763	0.0013924	0.392179
KEGG_PATHWAY	mmu04912:GnRH signaling pathway	10	3.53357	0.000341713	P11798, Q9Z1B3, P84309, P11881, P68404, P31938, P28652, P68181, P63085, P60766	195	88	7720	4.49883	0.0660705	0.00148486	0.427459
KEGG_PATHWAY	mmu04390:Hippo signaling pathway	13	4.59364	0.000398711	P68254, Q811D0, P61982, P63101, Q9CQV8, P60710, Q76MZ3, P62715, P68510, P62259, P62141, Q02248, Q6P1F6	195	151	7720	3.40839	0.0766603	0.00169554	0.498595
KEGG_PATHWAY	mmu04024:cAMP signaling pathway	15	5.30035	0.000420559	Q6PIE5, P62141, P31938, G5E829, P68181, P23819, P11798, P84309, Q9R0K7, P14094, Q9QUI0, P28652, Q6PIC6, Q8VDN2, P63085	195	197	7720	3.01445	0.0806879	0.00175116	0.525851
KEGG_PATHWAY	mmu04960:Aldosterone-regulated sodium reabsorption	7	2.4735	0.000438844	P63318, Q6PIE5, P68404, P14094, Q6PIC6, Q8VDN2, P63085	195	40	7720	6.92821	0.084045	0.00178999	0.548655
KEGG_PATHWAY	mmu00270:Cysteine and methionine metabolism	7	2.4735	0.000438844	P05201, P08249, P05202, Q80SW1, P06151, P16125, P14152	195	40	7720	6.92821	0.084045	0.00178999	0.548655
KEGG_PATHWAY	mmu04966:Collecting duct acid secretion	6	2.12014	0.000489712	P51863, P50516, P62814, Q9Z1G4, P00920, Q9Z1G3	195	27	7720	8.79772	0.0933206	0.00195741	0.612072
KEGG_PATHWAY	mmu04260:Cardiac muscle contraction	9	3.18021	0.000656631	P19783, Q9DB77, Q6PIE5, P14094, P19536, Q9CZ13, Q9CPQ1, Q6PIC6, Q8VDN2	195	77	7720	4.62737	0.123106	0.00257256	0.81991
KEGG_PATHWAY	mmu05230:Central carbon metabolism in cancer	8	2.82686	0.00105012	P52480, P31938, Q9DBJ1, Q9D051, P12382, P35486, P63085, P17710	195	64	7720	4.94872	0.189524	0.00403288	1.30827
KEGG_PATHWAY	mmu04270:Vascular smooth muscle contraction	11	3.88693	0.00130023	Q9Z1B3, P63318, P84309, P11881, P62141, P68404, P31938, Q9QUI0, P68181, P63085, Q60605	195	127	7720	3.42903	0.229114	0.00489769	1.61754
KEGG_PATHWAY	mmu00250:Alanine, aspartate and glutamate metabolism	6	2.12014	0.00215756	P05201, P05202, P15105, P61922, P26443, P48320	195	37	7720	6.41996	0.350777	0.0079677	2.67089
KEGG_PATHWAY	mmu04915:Estrogen signaling pathway	9	3.18021	0.00313868	Q9Z1B3, P18872, P07901, P84309, P11881, P11499, P31938, P68181, P63085	195	98	7720	3.63579	0.466728	0.0113662	3.86358
KEGG_PATHWAY	mmu04962:Vasopressin-regulated water reabsorption	6	2.12014	0.00421966	Q9JHU4, O08788, P63168, Q99KJ8, P46460, P68181	195	43	7720	5.52415	0.570751	0.0149886	5.16209
KEGG_PATHWAY	mmu00640:Propanoate metabolism	5	1.76678	0.00431298	P61922, P06151, Q9WUM5, Q9Z2I9, P16125	195	27	7720	7.33143	0.578722	0.0150516	5.27343
KEGG_PATHWAY	mmu00630:Glyoxylate and dicarboxylate metabolism	5	1.76678	0.00561331	P08249, P15105, O08749, Q9CZU6, P14152	195	29	7720	6.82582	0.675615	0.0192236	6.81238
KEGG_PATHWAY	mmu04925:Aldosterone synthesis and secretion	8	2.82686	0.00571894	P11798, Q9Z1B3, P63318, P84309, P11881, P68404, P28652, P68181	195	86	7720	3.68277	0.682435	0.0192541	6.93638
KEGG_PATHWAY	mmu04726:Serotonergic synapse	10	3.53357	0.00589564	Q9Z1B3, P63318, P18872, P84309, P11881, P68404, P31938, P62880, P68181, P63085	195	132	7720	2.99922	0.693525	0.0195173	7.14346
KEGG_PATHWAY	mmu05020:Prion diseases	5	1.76678	0.00801616	Q60864, P31938, P13595, P68181, P63085	195	32	7720	6.1859	0.800051	0.0260433	9.59578
KEGG_PATHWAY	mmu04976:Bile secretion	7	2.4735	0.00861699	P84309, Q6PIE5, P14094, P00920, Q6PIC6, Q8VDN2, P68181	195	71	7720	3.90321	0.822869	0.0275311	10.2797
KEGG_PATHWAY	mmu05014:Amyotrophic lateral sclerosis (ALS)	6	2.12014	0.00876396	P23819, P08553, P08551, P19246, P43006, P63328	195	51	7720	4.65762	0.828044	0.0275579	10.4463
KEGG_PATHWAY	mmu04520:Adherens junction	7	2.4735	0.00920911	Q9JI91, P60710, Q02248, Q7TPR4, Q9QUI0, P63085, P60766	195	72	7720	3.849	0.842819	0.0284978	10.949
KEGG_PATHWAY	mmu04144:Endocytosis	15	5.30035	0.0101647	Q62420, B1AWD9, P84091, Q7TQF7, P39053, O08539, Q9DBG3, Q68FD5, P47757, P17427, P17426, Q9QUI0, Q9R0Q6, Q9CVB6, P60766	195	278	7720	2.13614	0.870406	0.0309472	12.0196
KEGG_PATHWAY	mmu05143:African trypanosomiasis	5	1.76678	0.0110109	Q9Z1B3, A8DUK4, P63318, P01942, P68404	195	35	7720	5.65568	0.89078	0.0329948	12.9577
KEGG_PATHWAY	mmu04670:Leukocyte transendothelial migration	9	3.18021	0.0110251	Q9JI91, P63318, P60710, Q02248, P68404, Q7TPR4, Q9QUI0, P01831, P60766	195	121	7720	2.94469	0.891093	0.0325519	12.9733
KEGG_PATHWAY	mmu00220:Arginine biosynthesis	4	1.41343	0.011253	P05201, P05202, P15105, P26443	195	19	7720	8.33468	0.896	0.0327369	13.2244
KEGG_PATHWAY	mmu04071:Sphingolipid signaling pathway	9	3.18021	0.0126626	Q9Z1B3, P63318, Q76MZ3, P62715, P68404, P31938, Q9QUI0, Q6P1F6, P63085	195	124	7720	2.87345	0.921817	0.0362638	14.7623
KEGG_PATHWAY	mmu05132:Salmonella infection	7	2.4735	0.0133858	P60710, Q9JHU4, Q9JJV2, Q9CVB6, Q9R0Q6, P63085, P60766	195	78	7720	3.55293	0.932474	0.0377716	15.5415
KEGG_PATHWAY	mmu04750:Inflammatory mediator regulation of TRP channels	9	3.18021	0.0138494	P11798, Q9Z1B3, P63318, P84309, P11881, P62141, P68404, P28652, P68181	195	126	7720	2.82784	0.938531	0.0385233	16.0376
KEGG_PATHWAY	mmu04370:VEGF signaling pathway	6	2.12014	0.0170126	P63318, P68404, P31938, P63085, P60766, P63328	195	60	7720	3.95897	0.967671	0.0465457	19.3515
KEGG_PATHWAY	mmu04810:Regulation of actin cytoskeleton	12	4.24028	0.018873	Q9JI91, P60710, P62141, Q7TPR4, P31938, Q9JJV2, P18760, Q9QUI0, Q9CVB6, Q9R0Q6, P63085, P60766	195	214	7720	2.21999	0.977867	0.050862	21.2439
KEGG_PATHWAY	mmu04015:Rap1 signaling pathway	12	4.24028	0.018873	Q9Z1B3, P63318, P18872, P84309, P60710, Q02248, P68404, P31938, Q9JJV2, Q9QUI0, P63085, P60766	195	214	7720	2.21999	0.977867	0.050862	21.2439
KEGG_PATHWAY	mmu04973:Carbohydrate digestion and absorption	5	1.76678	0.0205562	Q6PIE5, P14094, Q6PIC6, Q8VDN2, P17710	195	42	7720	4.71306	0.9843	0.0545897	22.9207
KEGG_PATHWAY	mmu05214:Glioma	6	2.12014	0.0232868	P11798, P63318, P68404, P31938, P28652, P63085	195	65	7720	3.65444	0.991017	0.0608993	25.5712
KEGG_PATHWAY	mmu04310:Wnt signaling pathway	9	3.18021	0.0254674	P11798, Q9Z1B3, P63318, Q02248, P68404, Q9QUI0, P28652, P68181, P63328	195	141	7720	2.527	0.994255	0.0656345	27.6274
KEGG_PATHWAY	mmu05032:Morphine addiction	7	2.4735	0.0292499	P63318, P18872, P84309, Q01065, P68404, P62880, P68181	195	93	7720	2.97987	0.997361	0.0742092	31.0705
KEGG_PATHWAY	mmu04924:Renin secretion	6	2.12014	0.0325804	Q9Z1B3, P84309, Q01065, P11881, P68181, P63328	195	71	7720	3.34561	0.998673	0.081424	33.9767
KEGG_PATHWAY	mmu05152:Tuberculosis	10	3.53357	0.0330867	P11798, P51863, P63038, O89053, Q9Z1G4, Q9QUI0, P28652, P63085, P63328, Q8BVE3	195	176	7720	2.24942	0.998805	0.0816537	34.4084
KEGG_PATHWAY	mmu04510:Focal adhesion	11	3.88693	0.0357393	Q9JI91, P63318, P60710, Q02248, P62141, P68404, Q7TPR4, P31938, Q9QUI0, P63085, P60766	195	207	7720	2.1038	0.99931	0.0869677	36.6285
KEGG_PATHWAY	mmu04611:Platelet activation	8	2.82686	0.0466868	Q9Z1B3, P84309, P11881, P60710, P62141, Q9QUI0, P68181, P63085	195	131	7720	2.41769	0.99993	0.111352	45.0789
KEGG_PATHWAY	mmu00051:Fructose and mannose metabolism	4	1.41343	0.0528865	P17751, P12382, P05064, P17710	195	34	7720	4.65762	0.999981	0.124121	49.3915
KEGG_PATHWAY	mmu05323:Rheumatoid arthritis	6	2.12014	0.0549442	P51863, P50516, P62814, Q9Z1G4, Q9Z1G3, Q8BVE3	195	82	7720	2.89681	0.999988	0.127307	50.7525
KEGG_PATHWAY	mmu04910:Insulin signaling pathway	8	2.82686	0.0624741	Q8CI94, P31324, P62141, P31938, P19096, P68181, P63085, P17710	195	140	7720	2.26227	0.999998	0.142383	55.4508
KEGG_PATHWAY	mmu00910:Nitrogen metabolism	3	1.06007	0.066734	P15105, P00920, P26443	195	17	7720	6.98643	0.999999	0.149989	57.9226
KEGG_PATHWAY	mmu04012:ErbB signaling pathway	6	2.12014	0.0674492	P11798, P63318, P68404, P31938, P28652, P63085	195	87	7720	2.73033	0.999999	0.149898	58.325
KEGG_PATHWAY	mmu04914:Progesterone-mediated oocyte maturation	6	2.12014	0.0674492	P07901, P84309, P11499, P31938, P68181, P63085	195	87	7720	2.73033	0.999999	0.149898	58.325
KEGG_PATHWAY	mmu03010:Ribosome	8	2.82686	0.0725013	P62918, P83882, P62281, P12970, P62301, P62242, Q9D8E6, D3Z1N9	195	145	7720	2.18426	1	0.15888	61.0681
KEGG_PATHWAY	mmu05161:Hepatitis B	8	2.82686	0.0746153	P68254, P63318, Q9CQV8, P63101, Q60931, P68404, P31938, P63085	195	146	7720	2.1693	1	0.161584	62.1658
KEGG_PATHWAY	mmu04978:Mineral absorption	4	1.41343	0.0831001	Q6PIE5, P14094, Q6PIC6, Q8VDN2	195	41	7720	3.86241	1	0.177132	66.2911
KEGG_PATHWAY	mmu04722:Neurotrophin signaling pathway	7	2.4735	0.0864723	P11798, P62259, P31938, Q9QUI0, P28652, P63085, P60766	195	122	7720	2.27154	1	0.182072	67.8125

## Sheet: Legend
Table S3. Kyoto Encyclopedia of Genes and Genomes (KEGG) pathways associated with proteins that have amphetamine-dependent increases in spinophilin. The 286 proteins that had an increased association with spinophilin (log 2 ratio ³ 0.05; Table S2A) were input into the DAVID Bioinformatics resource and analyzed using KEGG pathway analysis. Those pathways that were significantly enriched (P<0.05; B…
