# Supplementary material for: Proteomic Analysis of the Spinophilin Interactome in Rodent Striatum Following Psychostimulant Sensitization
Source: Proteomes. 2018 Dec 17;6(4):53. doi: 10.3390/proteomes6040053 (PMC6313900; doi:10.3390/proteomes6040053)
Supplement: Supplementary file 1 [file proteomes-06-00053-s001.zip › proteomes-379440-supplementary-revised2/Table S4 GO_BP_CC_MF.xlsx]

## Sheet: GOBPDirect
Category	Term	Count	%	PValue	Genes	List Total	Pop Hits	Pop Total	Fold Enrichment	Bonferroni	Benjamini	FDR
GOTERM_BP_DIRECT	GO:0006099~tricarboxylic acid cycle	13	4.59364	3.85106e-15	Q60597, P70404, Q9WUM5, Q9D051, P14152, P08249, Q9D6R2, Q8K2B3, Q8BMF4, Q9CZU6, Q91VA7, Q9Z2I9, P35486	270	29	18082	30.0212	6.7768e-12	6.7768e-12	6.57252e-12
GOTERM_BP_DIRECT	GO:0006810~transport	68	24.0283	1.54608e-12	P28663, Q60931, Q6PIE5, Q62425, Q8BH59, Q91YT0, Q8K2B3, Q9Z1P6, Q9R0K7, Q9JHU4, Q9D6M3, Q61548, Q91WD5, P62827, Q8K596, Q7TMF3, P84091, P62814, O35643, Q91VR2, Q62277, P51863, Q8BG39, P11881, O08599, Q9DCX2, P07724, P46460, Q925N0, Q9DB77, Q01853, O08788, Q9CZ13, P23819, Q03265, Q9DBG3, Q99104, Q8VEM8, P61264, Q6PIC6, Q3TXX4, P05202, Q9CPQ8, Q9Z1G4, P43006, Q91V14, P63168, Q9ES97, Q9JIS5, Q9CWZ7,…	270	1822	18082	2.49944	2.69639e-09	1.3482e-09	2.61571e-09
GOTERM_BP_DIRECT	GO:0006096~glycolytic process	11	3.88693	8.1246e-11	P52480, P17182, Q60597, P17751, P06745, P17183, Q9DBJ1, P12382, P05064, P17710, P16858	270	36	18082	20.4632	1.41693e-07	4.7231e-08	1.37453e-07
GOTERM_BP_DIRECT	GO:0006734~NADH metabolic process	8	2.82686	1.10887e-10	Q3ULJ0, P08249, Q9D6R2, Q01853, Q60597, P70404, Q91VA7, P14152	270	12	18082	44.6469	1.93387e-07	4.83468e-08	1.87601e-07
GOTERM_BP_DIRECT	GO:0046034~ATP metabolic process	11	3.88693	2.57115e-10	Q03265, P50516, Q9DCX2, Q9CPQ8, P62814, Q01853, Q91VD9, Q6PIE5, P14094, Q91VR2, Q9DB20	270	40	18082	18.4169	4.48409e-07	8.96819e-08	4.34992e-07
GOTERM_BP_DIRECT	GO:0015992~proton transport	12	4.24028	7.90018e-10	Q03265, P51863, Q9CQQ7, P50516, Q9DCX2, Q9CPQ8, P62814, Q9Z1G4, Q91VR2, Q9Z1G3, Q9DB20, Q8BVE3	270	58	18082	13.8559	1.37779e-06	2.29632e-07	1.33657e-06
GOTERM_BP_DIRECT	GO:0015991~ATP hydrolysis coupled proton transport	10	3.53357	8.81434e-10	Q03265, P51863, P50516, P62814, Q6PIE5, Q9Z1G4, Q6PIC6, Q8VDN2, Q9Z1G3, Q8BVE3	270	33	18082	20.2941	1.53722e-06	2.19603e-07	1.49123e-06
GOTERM_BP_DIRECT	GO:0050821~protein stabilization	15	5.30035	7.11342e-09	O35129, P42932, P63038, P80314, P80313, P80318, P80316, O08599, Q99LX0, Q61937, P14094, P11983, Q9JJV2, Q8C8R3, P16858	270	128	18082	7.84809	1.24057e-05	1.55073e-06	1.20346e-05
GOTERM_BP_DIRECT	GO:0015986~ATP synthesis coupled proton transport	8	2.82686	2.98345e-08	Q03265, Q9CQQ7, P50516, Q9DCX2, Q9CPQ8, Q9Z1G4, Q91VR2, Q9DB20	270	23	18082	23.294	5.20299e-05	5.78124e-06	5.04744e-05
GOTERM_BP_DIRECT	GO:1904871~positive regulation of protein localization to Cajal body	6	2.12014	3.79117e-08	P42932, P80318, P80316, P11983, P80314, P80313	270	8	18082	50.2278	6.61158e-05	6.61178e-06	6.41396e-05
GOTERM_BP_DIRECT	GO:0021762~substantia nigra development	9	3.18021	7.18441e-08	P68254, Q9CQQ7, P60710, P68510, P62259, P46660, P60202, P60766, P16330	270	38	18082	15.8614	0.000125288	1.13905e-05	0.000121547
GOTERM_BP_DIRECT	GO:0007017~microtubule-based process	9	3.18021	1.35053e-07	Q9D6F9, P05213, P14873, P99024, P68368, P68372, Q7TMM9, P63168, Q99KJ8	270	41	18082	14.7008	0.000235505	1.96275e-05	0.000228485
GOTERM_BP_DIRECT	GO:0006103~2-oxoglutarate metabolic process	7	2.4735	1.63817e-07	P05201, P05202, Q9D6R2, O08749, Q60597, P70404, Q91VA7	270	18	18082	26.044	0.000285656	2.19764e-05	0.000277148
GOTERM_BP_DIRECT	GO:0032212~positive regulation of telomere maintenance via telomerase	8	2.82686	3.6529e-07	P42932, P80318, P80316, Q02248, P11983, P80314, P63085, P80313	270	32	18082	16.7426	0.000636864	4.55037e-05	0.000618003
GOTERM_BP_DIRECT	GO:0007010~cytoskeleton organization	12	4.24028	4.23055e-07	O54991, P40124, Q9WV92, P47757, O08553, P68510, Q9CYT6, Q61644, Q9WV69, P18760, Q9QUI0, P01831	270	104	18082	7.72735	0.000737536	4.9186e-05	0.00071573
GOTERM_BP_DIRECT	GO:0006897~endocytosis	15	5.30035	5.62685e-07	Q62420, O08553, B1AWD9, P84091, Q61644, E9PUD2, P39053, Q60598, O08539, Q62277, Q9DBG3, P17427, P17426, P60766, Q8BVE3	270	181	18082	5.55003	0.000980842	6.13308e-05	0.000951956
GOTERM_BP_DIRECT	GO:1901998~toxin transport	8	2.82686	7.02496e-07	P42932, P80318, P80316, Q9Z1G4, P39053, P11983, P80314, P80313	270	35	18082	15.3075	0.0012244	7.20652e-05	0.00118849
GOTERM_BP_DIRECT	GO:0055114~oxidation-reduction process	29	10.2473	1.05703e-06	Q3ULJ0, Q7TMF3, Q9DB77, O08749, Q60597, P06151, P35700, P70404, P26443, Q9D051, Q9CZ13, Q62425, P14152, P16125, Q91YT0, Q61171, P08249, Q61598, P50396, Q9D6R2, Q8K2B3, Q9Z1P6, O54983, Q91VD9, O55042, Q91WD5, P19096, Q9DC70, P35486	270	676	18082	2.87299	0.00184177	0.00010241	0.00178829
GOTERM_BP_DIRECT	GO:0006107~oxaloacetate metabolic process	6	2.12014	1.25949e-06	P05201, P08249, P05202, Q91V92, Q9CZU6, P14152	270	14	18082	28.7016	0.00219415	0.000115602	0.00213081
GOTERM_BP_DIRECT	GO:0000226~microtubule cytoskeleton organization	11	3.88693	1.64625e-06	P10637, P08553, P08551, P97427, P05213, P14873, P19246, Q9QYR6, P16330, Q7TSJ2, P16858	270	96	18082	7.67369	0.00286695	0.000143543	0.00278512
GOTERM_BP_DIRECT	GO:0007268~chemical synaptic transmission	14	4.947	1.8599e-06	Q3TXX4, P63318, Q811D0, Q60931, Q91V14, Q91ZZ3, Q9JIS5, P23819, Q62277, Q8BG39, Q02248, Q61548, O55042, Q99104	270	172	18082	5.45108	0.00323842	0.000154449	0.00314657
GOTERM_BP_DIRECT	GO:1904874~positive regulation of telomerase RNA localization to Cajal body	6	2.12014	1.86631e-06	P42932, P80318, P80316, P11983, P80314, P80313	270	15	18082	26.7881	0.00324956	0.000147937	0.00315741
GOTERM_BP_DIRECT	GO:0006811~ion transport	26	9.18728	2.30603e-06	Q3TXX4, Q9CPQ8, P62814, Q60931, Q6PIE5, Q9Z1G4, Q91V14, Q91VR2, G5E829, Q9Z1G3, Q9DB20, P23819, P51863, Q03265, P50516, Q9CQQ7, P11881, O55143, Q9DCX2, Q9R0K7, P14094, Q8K596, Q6PIC6, Q925N0, Q8VDN2, Q8BVE3	270	584	18082	2.98156	0.00401364	0.000174842	0.00390131
GOTERM_BP_DIRECT	GO:0005975~carbohydrate metabolic process	15	5.30035	2.64326e-06	Q8CI94, Q3ULJ0, P62141, P06745, P06151, Q9D051, P12382, P16125, P14152, P08249, Q8BMF4, Q9CZU6, P35486, P17710, P16858	270	206	18082	4.87648	0.00459924	0.000192058	0.00447181
GOTERM_BP_DIRECT	GO:0006457~protein folding	12	4.24028	3.37028e-06	P42932, P80318, P63038, P07901, P48722, P80316, P05213, P99024, P11499, P11983, P80314, P80313	270	128	18082	6.27847	0.00586053	0.000235083	0.00570174
GOTERM_BP_DIRECT	GO:0048488~synaptic vesicle endocytosis	6	2.12014	3.753e-06	Q62420, P46096, Q8CHC4, Q7TQF7, Q61644, O55042	270	17	18082	23.6366	0.00652387	0.000251708	0.0063492
GOTERM_BP_DIRECT	GO:0016192~vesicle-mediated transport	15	5.30035	3.90543e-06	P28663, B1AWD9, P84091, Q9ES97, O35643, Q9CWZ7, O08599, Q61598, Q9DBG3, Q68FD5, P17427, P17426, Q99104, P61264, P46460	270	213	18082	4.71622	0.00678794	0.000252231	0.00660707
GOTERM_BP_DIRECT	GO:0043524~negative regulation of neuron apoptotic process	13	4.59364	5.03342e-06	P63318, P63038, P08551, O89053, P11499, P06745, Q91ZZ3, Q61171, O08599, Q99LX0, Q61937, O55042, Q9QUI0	270	160	18082	5.44134	0.00873988	0.000313462	0.00851528
GOTERM_BP_DIRECT	GO:1904851~positive regulation of establishment of protein localization to telomere	5	1.76678	5.69137e-06	P42932, P80316, P11983, P80314, P80313	270	9	18082	37.2058	0.00987668	0.00034221	0.00962832
GOTERM_BP_DIRECT	GO:0006886~intracellular protein transport	15	5.30035	1.04049e-05	P28663, Q9DBG3, P84091, P17427, P68510, Q68FD5, B1AWD9, P17426, P70168, Q60598, P61264, O35643, P62827, P46460, Q9CWZ7	270	232	18082	4.32998	0.0179827	0.000604694	0.0176018
GOTERM_BP_DIRECT	GO:0006754~ATP biosynthetic process	6	2.12014	1.89687e-05	Q03265, P52480, Q9CPQ8, P05064, Q91VR2, Q9DB20	270	23	18082	17.4705	0.0325405	0.00106658	0.0320868
GOTERM_BP_DIRECT	GO:0006086~acetyl-CoA biosynthetic process from pyruvate	4	1.41343	3.1849e-05	O08749, Q8BMF4, Q9D051, P35486	270	5	18082	53.5763	0.0540311	0.00173429	0.0538691
GOTERM_BP_DIRECT	GO:0007015~actin filament organization	9	3.18021	3.25216e-05	Q811D0, O89053, Q61553, Q99JY9, Q7TPR4, Q61644, P18760, Q9D394, P60766	270	83	18082	7.26185	0.0551401	0.00171727	0.0550064
GOTERM_BP_DIRECT	GO:0048812~neuron projection morphogenesis	8	2.82686	4.05299e-05	O54991, P08551, P35802, Q9WV92, Q60598, Q61644, P31938, Q9QUI0	270	63	18082	8.50417	0.0682453	0.00207683	0.0685471
GOTERM_BP_DIRECT	GO:0007163~establishment or maintenance of cell polarity	6	2.12014	4.33471e-05	P40124, Q61553, Q99JY9, Q9CYT6, Q61548, P60766	270	27	18082	14.8823	0.0728121	0.00215764	0.0733101
GOTERM_BP_DIRECT	GO:0007269~neurotransmitter secretion	6	2.12014	5.21326e-05	O08599, O88935, P46096, P60879, Q61548, Q64332	270	28	18082	14.3508	0.0869108	0.00252242	0.0881623
GOTERM_BP_DIRECT	GO:0019752~carboxylic acid metabolic process	5	1.76678	0.000124351	P08249, P06151, P16125, P14152, P48320	270	18	18082	18.6029	0.194975	0.00584453	0.210171
GOTERM_BP_DIRECT	GO:0051017~actin filament bundle assembly	6	2.12014	0.000158168	Q62188, Q61553, Q7TPR4, Q9WV69, Q9QYC0, P60766	270	35	18082	11.4806	0.241086	0.00723338	0.267255
GOTERM_BP_DIRECT	GO:0061732~mitochondrial acetyl-CoA biosynthetic process from pyruvate	4	1.41343	0.000172527	O08749, Q8BMF4, Q9D051, P35486	270	8	18082	33.4852	0.259858	0.00768604	0.291484
GOTERM_BP_DIRECT	GO:0007399~nervous system development	17	6.00707	0.00017753	Q62188, P97300, Q9JLM8, P97427, P14873, Q99P72, O08553, Q9EQF6, P46660, P42669, P43006, Q9D394, P35802, Q8K2B3, Q02248, P28652, P60766	270	377	18082	3.01988	0.266289	0.00771112	0.299925
GOTERM_BP_DIRECT	GO:0042493~response to drug	16	5.65371	0.000179086	P63038, P18872, O08553, P68404, P43006, Q91V14, P13595, P48320, P63101, P07901, P61922, Q02248, O55042, Q9QUI0, Q6PIC6, Q8VDN2	270	339	18082	3.16084	0.268278	0.00758945	0.30255
GOTERM_BP_DIRECT	GO:0007339~binding of sperm to zona pellucida	6	2.12014	0.000181465	P42932, P80318, P80316, P11983, P80314, P80313	270	36	18082	11.1617	0.271308	0.00750749	0.306563
GOTERM_BP_DIRECT	GO:0007409~axonogenesis	9	3.18021	0.000197796	P10637, Q9JLM8, P60710, P14873, Q61548, P20357, Q9R0P9, P16330, Q61879	270	107	18082	5.63302	0.291773	0.00799095	0.334109
GOTERM_BP_DIRECT	GO:0050808~synapse organization	6	2.12014	0.000207291	P97300, Q02248, Q9R0K7, Q99104, O55042, Q91ZZ3	270	37	18082	10.8601	0.303406	0.00818344	0.35012
GOTERM_BP_DIRECT	GO:0050885~neuromuscular process controlling balance	7	2.4735	0.000216989	O54991, P84309, P08551, Q9R0K7, Q99104, P28652, Q61879	270	58	18082	8.08263	0.315091	0.00837517	0.366472
GOTERM_BP_DIRECT	GO:0042220~response to cocaine	6	2.12014	0.000235823	P63038, P07901, P61922, O08553, P11499, P13595	270	38	18082	10.5743	0.337228	0.00890198	0.398222
GOTERM_BP_DIRECT	GO:0006605~protein targeting	6	2.12014	0.000235823	P68254, Q9CQV8, P61982, P63101, D3YVF0, P62259	270	38	18082	10.5743	0.337228	0.00890198	0.398222
GOTERM_BP_DIRECT	GO:0036376~sodium ion export from cell	4	1.41343	0.000255945	Q6PIE5, P14094, Q6PIC6, Q8VDN2	270	9	18082	29.7646	0.360089	0.00945345	0.432132
GOTERM_BP_DIRECT	GO:0061564~axon development	4	1.41343	0.000255945	P08553, P08551, P19246, P60202	270	9	18082	29.7646	0.360089	0.00945345	0.432132
GOTERM_BP_DIRECT	GO:0006816~calcium ion transport	10	3.53357	0.000264446	P11798, O89053, O55143, P11881, Q9R0K7, P68404, Q8K596, P28652, G5E829, P63328	270	141	18082	4.74967	0.369508	0.00956344	0.446453
GOTERM_BP_DIRECT	GO:0060052~neurofilament cytoskeleton organization	4	1.41343	0.000361618	P08553, P08551, P19246, P46660	270	10	18082	26.7881	0.467822	0.0127905	0.610035
GOTERM_BP_DIRECT	GO:0050771~negative regulation of axonogenesis	4	1.41343	0.000491766	P50396, Q99P72, P01831, Q9D394	270	11	18082	24.3529	0.575927	0.0170107	0.828729
GOTERM_BP_DIRECT	GO:0008344~adult locomotory behavior	7	2.4735	0.00056084	Q9R1V6, Q99LX0, Q6PIE5, P39053, O55042, Q6PIC6, P16330	270	69	18082	6.7941	0.62408	0.0190011	0.944616
GOTERM_BP_DIRECT	GO:0008637~apoptotic mitochondrial changes	5	1.76678	0.000641922	P48962, P63038, P62715, Q91VD9, E9PUD2	270	27	18082	12.4019	0.673678	0.0213058	1.08048
GOTERM_BP_DIRECT	GO:0030007~cellular potassium ion homeostasis	4	1.41343	0.000648493	Q6PIE5, P14094, Q6PIC6, Q8VDN2	270	12	18082	22.3235	0.677399	0.0211198	1.09149
GOTERM_BP_DIRECT	GO:0033693~neurofilament bundle assembly	3	1.06007	0.000655002	P08553, P08551, P19246	270	3	18082	66.9704	0.681043	0.0209387	1.10239
GOTERM_BP_DIRECT	GO:0006874~cellular calcium ion homeostasis	8	2.82686	0.000735734	O55143, Q9R0K7, P68404, P14094, Q9JIS5, Q8K596, Q8C8R3, G5E829	270	100	18082	5.35763	0.72296	0.0230678	1.23746
GOTERM_BP_DIRECT	GO:0060291~long-term synaptic potentiation	6	2.12014	0.000784302	P97300, P60879, O55042, Q8K596, P28652, P63085	270	49	18082	8.20045	0.745476	0.0241389	1.31864
GOTERM_BP_DIRECT	GO:0030838~positive regulation of actin filament polymerization	6	2.12014	0.000784302	Q811D0, Q99JY9, Q60598, Q9JJV2, Q9QUI0, Q9CVB6	270	49	18082	8.20045	0.745476	0.0241389	1.31864
GOTERM_BP_DIRECT	GO:0048489~synaptic vesicle transport	4	1.41343	0.00104957	O08553, Q02248, Q8CHC4, O55042	270	14	18082	19.1344	0.839812	0.0316193	1.76092
GOTERM_BP_DIRECT	GO:0030036~actin cytoskeleton organization	9	3.18021	0.00130446	P40124, O89053, Q61553, P47757, Q9WV69, Q9JJV2, Q9QUI0, P62827, Q61879	270	142	18082	4.2446	0.897353	0.0384891	2.18414
GOTERM_BP_DIRECT	GO:0032402~melanosome transport	4	1.41343	0.00157957	Q99104, P31938, O08788, Q99KJ8	270	16	18082	16.7426	0.936515	0.045653	2.63901
GOTERM_BP_DIRECT	GO:0061025~membrane fusion	5	1.76678	0.00174474	P28663, P39053, E9PUD2, P61264, Q9CWZ7	270	35	18082	9.5672	0.952426	0.0494913	2.91114
GOTERM_BP_DIRECT	GO:0002931~response to ischemia	5	1.76678	0.00194015	P58252, P11798, P63038, Q9R0P9, P17710	270	36	18082	9.30144	0.966187	0.0540097	3.23217
GOTERM_BP_DIRECT	GO:0098609~cell-cell adhesion	10	3.53357	0.0021398	Q9CQV8, P63101, Q61553, P47757, P17182, P06151, P35700, P12970, Q9QYC0, P05064	270	189	18082	3.54341	0.976146	0.0584757	3.55915
GOTERM_BP_DIRECT	GO:0001504~neurotransmitter uptake	3	1.06007	0.00214064	Q8BG39, Q6PIE5, Q9JIS5	270	5	18082	40.1822	0.976181	0.0575965	3.56052
GOTERM_BP_DIRECT	GO:0003374~dynamin polymerization involved in mitochondrial fission	3	1.06007	0.00214064	P39053, E9PUD2, P58281	270	5	18082	40.1822	0.976181	0.0575965	3.56052
GOTERM_BP_DIRECT	GO:1904886~beta-catenin destruction complex disassembly	3	1.06007	0.00214064	Q76MZ3, P62715, Q02248	270	5	18082	40.1822	0.976181	0.0575965	3.56052
GOTERM_BP_DIRECT	GO:0051693~actin filament capping	4	1.41343	0.00225163	P47757, Q62261, P16546, Q9WV69	270	18	18082	14.8823	0.980381	0.0595774	3.74183
GOTERM_BP_DIRECT	GO:0072659~protein localization to plasma membrane	6	2.12014	0.00227584	Q811D0, O08599, Q9WV92, Q99104, P14094, Q8C8R3	270	62	18082	6.481	0.981194	0.0593011	3.78135
GOTERM_BP_DIRECT	GO:0010977~negative regulation of neuron projection development	6	2.12014	0.00261789	Q62188, P97427, Q99P72, P61264, Q99PJ0, Q9QUI0	270	64	18082	6.27847	0.989658	0.066922	4.3379
GOTERM_BP_DIRECT	GO:0010592~positive regulation of lamellipodium assembly	4	1.41343	0.00264462	P07901, Q61553, Q99JY9, Q9CVB6	270	19	18082	14.099	0.990131	0.0666081	4.38126
GOTERM_BP_DIRECT	GO:0006412~translation	15	5.30035	0.00284028	P58252, P12970, P62301, Q8BH59, P62918, P48962, P62281, P83882, P10126, Q9D6M3, P51881, Q8VEM8, Q9D8E6, P62242, D3Z1N9	270	401	18082	2.50513	0.992991	0.0703512	4.69812
GOTERM_BP_DIRECT	GO:0007612~learning	6	2.12014	0.00299574	P31324, Q60931, Q8CHC4, Q7TQF7, Q91V14, Q8K596	270	66	18082	6.08822	0.994659	0.0730282	4.94919
GOTERM_BP_DIRECT	GO:0006883~cellular sodium ion homeostasis	4	1.41343	0.00307737	Q6PIE5, P14094, Q6PIC6, Q8VDN2	270	20	18082	13.3941	0.99537	0.0739145	5.08076
GOTERM_BP_DIRECT	GO:0030865~cortical cytoskeleton organization	3	1.06007	0.00317946	O55131, Q9WV92, Q7TPR4	270	6	18082	33.4852	0.996127	0.0752415	5.24507
GOTERM_BP_DIRECT	GO:0019674~NAD metabolic process	3	1.06007	0.00317946	Q3ULJ0, P16125, P14152	270	6	18082	33.4852	0.996127	0.0752415	5.24507
GOTERM_BP_DIRECT	GO:0006102~isocitrate metabolic process	3	1.06007	0.00317946	Q9D6R2, P70404, Q91VA7	270	6	18082	33.4852	0.996127	0.0752415	5.24507
GOTERM_BP_DIRECT	GO:0045110~intermediate filament bundle assembly	3	1.06007	0.00317946	P08553, P08551, P19246	270	6	18082	33.4852	0.996127	0.0752415	5.24507
GOTERM_BP_DIRECT	GO:0010882~regulation of cardiac muscle contraction by calcium ion signaling	3	1.06007	0.00317946	O55143, P14094, Q8C8R3	270	6	18082	33.4852	0.996127	0.0752415	5.24507
GOTERM_BP_DIRECT	GO:0006104~succinyl-CoA metabolic process	3	1.06007	0.00317946	Q60597, Q9WUM5, Q9Z2I9	270	6	18082	33.4852	0.996127	0.0752415	5.24507
GOTERM_BP_DIRECT	GO:0006006~glucose metabolic process	6	2.12014	0.00341146	P52480, P17751, Q8BMF4, Q9D051, P35486, P16858	270	68	18082	5.90915	0.997419	0.0794412	5.61748
GOTERM_BP_DIRECT	GO:0006084~acetyl-CoA metabolic process	3	1.06007	0.00440763	Q91V92, P19096, Q9CZU6	270	7	18082	28.7016	0.999549	0.100155	7.20096
GOTERM_BP_DIRECT	GO:0060440~trachea formation	3	1.06007	0.00440763	Q02248, P31938, P63085	270	7	18082	28.7016	0.999549	0.100155	7.20096
GOTERM_BP_DIRECT	GO:0010807~regulation of synaptic vesicle priming	3	1.06007	0.00440763	P28663, O08599, P61264	270	7	18082	28.7016	0.999549	0.100155	7.20096
GOTERM_BP_DIRECT	GO:1903427~negative regulation of reactive oxygen species biosynthetic process	3	1.06007	0.00440763	P63038, P10126, Q9QUI0	270	7	18082	28.7016	0.999549	0.100155	7.20096
GOTERM_BP_DIRECT	GO:1901018~positive regulation of potassium ion transmembrane transporter activity	3	1.06007	0.00440763	Q9JI91, P14094, Q8C8R3	270	7	18082	28.7016	0.999549	0.100155	7.20096
GOTERM_BP_DIRECT	GO:0006836~neurotransmitter transport	5	1.76678	0.00442116	Q3TXX4, Q8BG39, Q8CHC4, P61264, Q9JIS5	270	45	18082	7.44115	0.999559	0.0991594	7.22229
GOTERM_BP_DIRECT	GO:0048041~focal adhesion assembly	4	1.41343	0.0046262	Q9JI91, Q7TPR4, Q60598, P01831	270	23	18082	11.647	0.999692	0.102215	7.54502
GOTERM_BP_DIRECT	GO:0007420~brain development	10	3.53357	0.00516145	Q3TXX4, Q9Z1B3, P51863, Q9JLM8, P19246, P46096, O08553, Q8CHC4, G5E829, Q61879	270	216	18082	3.10048	0.99988	0.111969	8.38256
GOTERM_BP_DIRECT	GO:0043627~response to estrogen	6	2.12014	0.00519438	P63038, P07901, Q02248, P00920, P05064, P63085	270	75	18082	5.35763	0.999886	0.111265	8.43385
GOTERM_BP_DIRECT	GO:0009987~cellular process	4	1.41343	0.00522958	P18872, P14873, P99024, Q02248	270	24	18082	11.1617	0.999893	0.110624	8.48864
GOTERM_BP_DIRECT	GO:0030833~regulation of actin filament polymerization	4	1.41343	0.00522958	O89053, Q9JJV2, Q9CVB6, Q9R0Q6	270	24	18082	11.1617	0.999893	0.110624	8.48864
GOTERM_BP_DIRECT	GO:0008283~cell proliferation	10	3.53357	0.00580448	P15105, Q99LX0, Q02248, P42669, P35700, P31938, Q9R0P9, Q99KJ8, D3Z1N9, Q61879	270	220	18082	3.04411	0.999961	0.120598	9.37929
GOTERM_BP_DIRECT	GO:0002576~platelet degranulation	3	1.06007	0.00581933	P40124, O08599, P18760	270	8	18082	25.1139	0.999962	0.119471	9.40218
GOTERM_BP_DIRECT	GO:0032872~regulation of stress-activated MAPK cascade	3	1.06007	0.00581933	P35700, P31938, P63085	270	8	18082	25.1139	0.999962	0.119471	9.40218
GOTERM_BP_DIRECT	GO:0048168~regulation of neuronal synaptic plasticity	4	1.41343	0.00587812	Q62277, P11798, Q9Z0E0, O55042	270	25	18082	10.7153	0.999966	0.119209	9.49277
GOTERM_BP_DIRECT	GO:0017157~regulation of exocytosis	4	1.41343	0.00587812	Q99104, P61264, Q9Z2Q6, P46460	270	25	18082	10.7153	0.999966	0.119209	9.49277
GOTERM_BP_DIRECT	GO:0032956~regulation of actin cytoskeleton organization	5	1.76678	0.00645019	P35803, O89053, Q61553, Q9WV69, Q9QUI0	270	50	18082	6.69704	0.999987	0.128578	10.3699
GOTERM_BP_DIRECT	GO:0043278~response to morphine	4	1.41343	0.00657267	P63318, P18872, P06745, Q6P1F6	270	26	18082	10.3031	0.99999	0.12939	10.5566
GOTERM_BP_DIRECT	GO:0050772~positive regulation of axonogenesis	4	1.41343	0.00657267	P08551, P31938, Q9D394, Q9D8E6	270	26	18082	10.3031	0.99999	0.12939	10.5566
GOTERM_BP_DIRECT	GO:0010107~potassium ion import	4	1.41343	0.00657267	Q6PIE5, P14094, Q6PIC6, Q8VDN2	270	26	18082	10.3031	0.99999	0.12939	10.5566
GOTERM_BP_DIRECT	GO:0006094~gluconeogenesis	4	1.41343	0.00657267	P17751, P06745, Q9DBJ1, P16858	270	26	18082	10.3031	0.99999	0.12939	10.5566
GOTERM_BP_DIRECT	GO:0000902~cell morphogenesis	6	2.12014	0.00717794	P40124, P47757, Q9CYT6, Q9R0K7, Q9QUI0, Q9QYC0	270	81	18082	4.96077	0.999997	0.138918	11.4741
GOTERM_BP_DIRECT	GO:0050806~positive regulation of synaptic transmission	4	1.41343	0.00731401	P23819, P61979, P46096, O55042	270	27	18082	9.92154	0.999997	0.139824	11.6792
GOTERM_BP_DIRECT	GO:0071353~cellular response to interleukin-4	4	1.41343	0.00731401	O89053, P05213, P11499, P19096	270	27	18082	9.92154	0.999997	0.139824	11.6792
GOTERM_BP_DIRECT	GO:0071902~positive regulation of protein serine/threonine kinase activity	4	1.41343	0.00731401	P11499, O55042, P31938, Q9QUI0	270	27	18082	9.92154	0.999997	0.139824	11.6792
GOTERM_BP_DIRECT	GO:0086036~regulation of cardiac muscle cell membrane potential	3	1.06007	0.00740887	O55143, Q8C8R3, Q6PIC6	270	9	18082	22.3235	0.999998	0.139984	11.8219
GOTERM_BP_DIRECT	GO:0044070~regulation of anion transport	3	1.06007	0.00740887	Q80SW1, Q60931, P00920	270	9	18082	22.3235	0.999998	0.139984	11.8219
GOTERM_BP_DIRECT	GO:0038166~angiotensin-activated signaling pathway	3	1.06007	0.00740887	P11798, Q80SW1, P00920	270	9	18082	22.3235	0.999998	0.139984	11.8219
GOTERM_BP_DIRECT	GO:0051131~chaperone-mediated protein complex assembly	3	1.06007	0.00740887	P07901, P80314, Q61316	270	9	18082	22.3235	0.999998	0.139984	11.8219
GOTERM_BP_DIRECT	GO:0015031~protein transport	18	6.36042	0.00761322	P28663, P84091, O35643, Q9CWZ7, Q8BG39, P35803, P50396, O08599, Q61598, Q9DBG3, P17427, P17426, P70168, Q61548, Q99104, P61264, P62827, P46460	270	592	18082	2.03626	0.999998	0.14204	12.1285
GOTERM_BP_DIRECT	GO:0051973~positive regulation of telomerase activity	4	1.41343	0.00810286	Q02248, P11983, P80314, P63085	270	28	18082	9.5672	0.999999	0.148911	12.8591
GOTERM_BP_DIRECT	GO:0015813~L-glutamate transport	3	1.06007	0.00917068	Q9D6M3, P43006, Q8BH59	270	10	18082	20.0911	1	0.165175	14.4327
GOTERM_BP_DIRECT	GO:0006105~succinate metabolic process	3	1.06007	0.00917068	Q8K2B3, Q9WUM5, Q9Z2I9	270	10	18082	20.0911	1	0.165175	14.4327
GOTERM_BP_DIRECT	GO:0051928~positive regulation of calcium ion transport	4	1.41343	0.00982566	P11798, P11881, Q9R0K7, Q8C8R3	270	30	18082	8.92938	1	0.174149	15.3846
GOTERM_BP_DIRECT	GO:0000281~mitotic cytokinesis	4	1.41343	0.00982566	O55131, Q62261, P18760, Q61879	270	30	18082	8.92938	1	0.174149	15.3846
GOTERM_BP_DIRECT	GO:0010975~regulation of neuron projection development	4	1.41343	0.00982566	Q62188, O08553, P60879, Q9QUI0	270	30	18082	8.92938	1	0.174149	15.3846
GOTERM_BP_DIRECT	GO:0045727~positive regulation of translation	5	1.76678	0.0102065	P58252, Q8R081, Q61937, Q9QUI0, P63085	270	57	18082	5.87459	1	0.17849	15.9336
GOTERM_BP_DIRECT	GO:0001764~neuron migration	7	2.4735	0.0106402	P10637, P07901, P35802, Q9JLM8, P62259, Q02248, Q61879	270	124	18082	3.78059	1	0.183543	16.5545
GOTERM_BP_DIRECT	GO:0051491~positive regulation of filopodium assembly	4	1.41343	0.0107607	Q62188, P35802, Q61553, Q99JY9	270	31	18082	8.64134	1	0.183629	16.7264
GOTERM_BP_DIRECT	GO:0042542~response to hydrogen peroxide	5	1.76678	0.0108373	P58252, P63038, P18872, P62715, Q99LX0	270	58	18082	5.77331	1	0.183039	16.8354
GOTERM_BP_DIRECT	GO:0040011~locomotion	3	1.06007	0.0110993	P08551, Q6PIE5, Q9R0K7	270	11	18082	18.2646	1	0.185271	17.2073
GOTERM_BP_DIRECT	GO:0045822~negative regulation of heart contraction	3	1.06007	0.0110993	O55143, Q6PIE5, Q8VDN2	270	11	18082	18.2646	1	0.185271	17.2073
GOTERM_BP_DIRECT	GO:0018105~peptidyl-serine phosphorylation	7	2.4735	0.0146454	P11798, P63318, Q9JLM8, P68404, P28652, P63085, P17710	270	133	18082	3.52476	1	0.235112	22.0892
GOTERM_BP_DIRECT	GO:0006979~response to oxidative stress	7	2.4735	0.0146454	Q9CQC7, Q61171, Q7TMF3, Q99LX0, Q91WD5, P35700, P31938	270	133	18082	3.52476	1	0.235112	22.0892
GOTERM_BP_DIRECT	GO:0006950~response to stress	4	1.41343	0.0150024	P63318, P07901, P11499, Q61937	270	35	18082	7.65376	1	0.237977	22.5654
GOTERM_BP_DIRECT	GO:0007568~aging	8	2.82686	0.0150733	P58252, P18872, P61922, O08749, O55042, P13595, G5E829, P16330	270	173	18082	3.0969	1	0.236838	22.6596
GOTERM_BP_DIRECT	GO:0006536~glutamate metabolic process	3	1.06007	0.015436	P05201, P05202, P15105	270	13	18082	15.4547	1	0.239701	23.14
GOTERM_BP_DIRECT	GO:0043268~positive regulation of potassium ion transport	3	1.06007	0.015436	Q811D0, Q9JI91, Q8C8R3	270	13	18082	15.4547	1	0.239701	23.14
GOTERM_BP_DIRECT	GO:0007035~vacuolar acidification	3	1.06007	0.015436	P51863, Q9Z1G4, Q8BVE3	270	13	18082	15.4547	1	0.239701	23.14
GOTERM_BP_DIRECT	GO:0003407~neural retina development	3	1.06007	0.0178337	Q3TXX4, P35802, G5E829	270	14	18082	14.3508	1	0.269355	26.2461
GOTERM_BP_DIRECT	GO:0048268~clathrin coat assembly	3	1.06007	0.0178337	Q9DBG3, Q61548, O35643	270	14	18082	14.3508	1	0.269355	26.2461
GOTERM_BP_DIRECT	GO:0031629~synaptic vesicle fusion to presynaptic active zone membrane	3	1.06007	0.0178337	O08599, P60879, P61264	270	14	18082	14.3508	1	0.269355	26.2461
GOTERM_BP_DIRECT	GO:0035235~ionotropic glutamate receptor signaling pathway	3	1.06007	0.0178337	P23819, P11798, Q6PIC6	270	14	18082	14.3508	1	0.269355	26.2461
GOTERM_BP_DIRECT	GO:0051592~response to calcium ion	5	1.76678	0.0185503	P50396, Q80SW1, P46096, Q8BH59, P63328	270	68	18082	4.92429	1	0.27626	27.1513
GOTERM_BP_DIRECT	GO:0014059~regulation of dopamine secretion	3	1.06007	0.0203777	P46096, P68404, O55042	270	15	18082	13.3941	1	0.296733	29.4124
GOTERM_BP_DIRECT	GO:0055085~transmembrane transport	12	4.24028	0.0207895	Q3TXX4, P48962, Q8BG39, P11881, Q60931, Q9D6M3, P51881, Q91V14, Q9JIS5, Q8K596, Q925N0, Q8BH59	270	364	18082	2.20781	1	0.299331	29.9126
GOTERM_BP_DIRECT	GO:0031623~receptor internalization	4	1.41343	0.0214544	P23819, Q68FD5, P39053, O55042	270	40	18082	6.69704	1	0.304893	30.7135
GOTERM_BP_DIRECT	GO:0045773~positive regulation of axon extension	4	1.41343	0.0214544	P10637, P14873, Q9D394, Q9D8E6	270	40	18082	6.69704	1	0.304893	30.7135
GOTERM_BP_DIRECT	GO:0008152~metabolic process	14	4.947	0.0217852	Q8CI94, P52480, Q60597, P17751, Q9DBJ1, Q91V92, Q9WUM5, Q9D051, P12382, P19096, Q8BMF4, Q9Z2I9, P35486, P17710	270	463	18082	2.02502	1	0.306388	31.1087
GOTERM_BP_DIRECT	GO:0007626~locomotory behavior	6	2.12014	0.0226704	P18872, P84309, Q01065, P61922, Q9R0K7, P60879	270	108	18082	3.72058	1	0.31428	32.1558
GOTERM_BP_DIRECT	GO:0086004~regulation of cardiac muscle cell contraction	3	1.06007	0.0230632	Q6PIE5, Q8C8R3, Q8VDN2	270	16	18082	12.5569	1	0.316351	32.6156
GOTERM_BP_DIRECT	GO:0034314~Arp2/3 complex-mediated actin nucleation	3	1.06007	0.0230632	Q99JY9, Q9CVB6, Q9R0Q6	270	16	18082	12.5569	1	0.316351	32.6156
GOTERM_BP_DIRECT	GO:0045104~intermediate filament cytoskeleton organization	3	1.06007	0.0230632	P08553, P19246, P46660	270	16	18082	12.5569	1	0.316351	32.6156
GOTERM_BP_DIRECT	GO:0050870~positive regulation of T cell activation	3	1.06007	0.0258853	P63038, O89053, P01831	270	17	18082	11.8183	1	0.345253	35.8342
GOTERM_BP_DIRECT	GO:0048172~regulation of short-term neuronal synaptic plasticity	3	1.06007	0.0258853	Q62277, O88935, Q8K596	270	17	18082	11.8183	1	0.345253	35.8342
GOTERM_BP_DIRECT	GO:0030334~regulation of cell migration	5	1.76678	0.0278205	Q62188, Q9QWI6, Q99P72, Q9QUI0, P01831	270	77	18082	4.34873	1	0.363287	37.957
GOTERM_BP_DIRECT	GO:0033292~T-tubule organization	2	0.706714	0.0295328	O55143, Q8C8R3	270	2	18082	66.9704	1	0.378291	39.7802
GOTERM_BP_DIRECT	GO:0019550~glutamate catabolic process to aspartate	2	0.706714	0.0295328	P05201, P05202	270	2	18082	66.9704	1	0.378291	39.7802
GOTERM_BP_DIRECT	GO:0060466~activation of meiosis involved in egg activation	2	0.706714	0.0295328	Q9Z1B3, P28652	270	2	18082	66.9704	1	0.378291	39.7802
GOTERM_BP_DIRECT	GO:1903935~response to sodium arsenite	2	0.706714	0.0295328	P08551, P19246	270	2	18082	66.9704	1	0.378291	39.7802
GOTERM_BP_DIRECT	GO:2000277~positive regulation of oxidative phosphorylation uncoupler activity	2	0.706714	0.0295328	P48962, Q99LX0	270	2	18082	66.9704	1	0.378291	39.7802
GOTERM_BP_DIRECT	GO:0045105~intermediate filament polymerization or depolymerization	2	0.706714	0.0295328	P08553, P08551	270	2	18082	66.9704	1	0.378291	39.7802
GOTERM_BP_DIRECT	GO:0019551~glutamate catabolic process to 2-oxoglutarate	2	0.706714	0.0295328	P05201, P05202	270	2	18082	66.9704	1	0.378291	39.7802
GOTERM_BP_DIRECT	GO:0006533~aspartate catabolic process	2	0.706714	0.0295328	P05201, P05202	270	2	18082	66.9704	1	0.378291	39.7802
GOTERM_BP_DIRECT	GO:1903423~positive regulation of synaptic vesicle recycling	2	0.706714	0.0295328	Q8CHC4, P39053	270	2	18082	66.9704	1	0.378291	39.7802
GOTERM_BP_DIRECT	GO:0031116~positive regulation of microtubule polymerization	3	1.06007	0.0319213	P10637, P14873, O08788	270	19	18082	10.5743	1	0.399335	42.2391
GOTERM_BP_DIRECT	GO:0000266~mitochondrial fission	3	1.06007	0.0319213	P39053, E9PUD2, P58281	270	19	18082	10.5743	1	0.399335	42.2391
GOTERM_BP_DIRECT	GO:0006814~sodium ion transport	6	2.12014	0.0379406	Q3TXX4, Q6PIE5, P14094, Q8K596, Q6PIC6, Q8VDN2	270	124	18082	3.2405	1	0.452443	48.0235
GOTERM_BP_DIRECT	GO:0048870~cell motility	3	1.06007	0.0384499	Q61553, Q60598, P31938	270	21	18082	9.5672	1	0.453997	48.4871
GOTERM_BP_DIRECT	GO:0006813~potassium ion transport	6	2.12014	0.0413631	Q6PIE5, P14094, Q91V14, Q6PIC6, P46460, Q8VDN2	270	127	18082	3.16395	1	0.475989	51.0648
GOTERM_BP_DIRECT	GO:0070588~calcium ion transmembrane transport	5	1.76678	0.0423212	O55143, P11881, Q9R0K7, Q8K596, G5E829	270	88	18082	3.80513	1	0.480966	51.8856
GOTERM_BP_DIRECT	GO:0061621~canonical glycolysis	2	0.706714	0.0439718	P06745, P17710	270	3	18082	44.6469	1	0.491387	53.2695
GOTERM_BP_DIRECT	GO:1903416~response to glycoside	2	0.706714	0.0439718	Q6PIE5, Q8VDN2	270	3	18082	44.6469	1	0.491387	53.2695
GOTERM_BP_DIRECT	GO:0097338~response to clozapine	2	0.706714	0.0439718	P31324, P68181	270	3	18082	44.6469	1	0.491387	53.2695
GOTERM_BP_DIRECT	GO:1900126~negative regulation of hyaluronan biosynthetic process	2	0.706714	0.0439718	Q68FD5, P17426	270	3	18082	44.6469	1	0.491387	53.2695
GOTERM_BP_DIRECT	GO:0032387~negative regulation of intracellular transport	2	0.706714	0.0439718	P10637, P14873	270	3	18082	44.6469	1	0.491387	53.2695
GOTERM_BP_DIRECT	GO:0002026~regulation of the force of heart contraction	3	1.06007	0.0454369	O55143, Q6PIE5, Q8VDN2	270	23	18082	8.73527	1	0.500002	54.4665
GOTERM_BP_DIRECT	GO:0051291~protein heterooligomerization	5	1.76678	0.0468914	O55131, Q9CQV8, P46096, Q02248, P31938	270	91	18082	3.67969	1	0.508265	55.6262
GOTERM_BP_DIRECT	GO:0098779~mitophagy in response to mitochondrial depolarization	6	2.12014	0.0474704	Q8K0S0, P08553, P14094, P31938, Q9QYR6, P14152	270	132	18082	3.04411	1	0.509708	56.0799
GOTERM_BP_DIRECT	GO:0034613~cellular protein localization	4	1.41343	0.048499	Q02248, P62827, Q8C8R3, P60766	270	55	18082	4.87057	1	0.514472	56.8755
GOTERM_BP_DIRECT	GO:0048538~thymus development	4	1.41343	0.048499	Q61171, Q02248, P31938, P63085	270	55	18082	4.87057	1	0.514472	56.8755
GOTERM_BP_DIRECT	GO:0006520~cellular amino acid metabolic process	3	1.06007	0.0490922	P05201, P05202, P26443	270	24	18082	8.3713	1	0.515934	57.3281
GOTERM_BP_DIRECT	GO:0090316~positive regulation of intracellular protein transport	3	1.06007	0.0490922	O08788, Q9D394, P60766	270	24	18082	8.3713	1	0.515934	57.3281
GOTERM_BP_DIRECT	GO:1901215~negative regulation of neuron death	4	1.41343	0.0507008	P11881, Q99LX0, Q02248, O55042	270	56	18082	4.7836	1	0.524691	58.5331
GOTERM_BP_DIRECT	GO:0048025~negative regulation of mRNA splicing, via spliceosome	3	1.06007	0.0528499	Q8R081, P61979, Q61937	270	25	18082	8.03644	1	0.536931	60.093
GOTERM_BP_DIRECT	GO:0001895~retina homeostasis	3	1.06007	0.0528499	P60710, P07724, P35700	270	25	18082	8.03644	1	0.536931	60.093
GOTERM_BP_DIRECT	GO:0045807~positive regulation of endocytosis	3	1.06007	0.0528499	O08539, O55042, Q9QYC0	270	25	18082	8.03644	1	0.536931	60.093
GOTERM_BP_DIRECT	GO:0009408~response to heat	4	1.41343	0.0529505	P63038, P07901, P05064, Q61316	270	57	18082	4.69968	1	0.534743	60.1646
GOTERM_BP_DIRECT	GO:0048675~axon extension	3	1.06007	0.0567063	P10637, Q9JLM8, P14873	270	26	18082	7.72735	1	0.557132	62.7546
GOTERM_BP_DIRECT	GO:0008360~regulation of cell shape	6	2.12014	0.0568729	Q811D0, O89053, Q9WV92, Q9WV69, P05064, Q61879	270	139	18082	2.89081	1	0.555349	62.8657
GOTERM_BP_DIRECT	GO:0031175~neuron projection development	6	2.12014	0.0568729	O54991, P18872, Q9Z0E0, P47757, P13595, Q61879	270	139	18082	2.89081	1	0.555349	62.8657
GOTERM_BP_DIRECT	GO:0007412~axon target recognition	2	0.706714	0.0581966	O08599, Q9R0P9	270	4	18082	33.4852	1	0.56105	63.7377
GOTERM_BP_DIRECT	GO:1901660~calcium ion export	2	0.706714	0.0581966	Q9R0K7, G5E829	270	4	18082	33.4852	1	0.56105	63.7377
GOTERM_BP_DIRECT	GO:0019244~lactate biosynthetic process from pyruvate	2	0.706714	0.0581966	P06151, P16125	270	4	18082	33.4852	1	0.56105	63.7377
GOTERM_BP_DIRECT	GO:0071787~endoplasmic reticulum tubular network assembly	2	0.706714	0.0581966	Q99P72, Q9ES97	270	4	18082	33.4852	1	0.56105	63.7377
GOTERM_BP_DIRECT	GO:0042776~mitochondrial ATP synthesis coupled proton transport	2	0.706714	0.0581966	P19536, Q9DB20	270	4	18082	33.4852	1	0.56105	63.7377
GOTERM_BP_DIRECT	GO:0043648~dicarboxylic acid metabolic process	2	0.706714	0.0581966	P05201, P05202	270	4	18082	33.4852	1	0.56105	63.7377
GOTERM_BP_DIRECT	GO:0002175~protein localization to paranode region of axon	2	0.706714	0.0581966	O54991, Q9WV92	270	4	18082	33.4852	1	0.56105	63.7377
GOTERM_BP_DIRECT	GO:0045761~regulation of adenylate cyclase activity	2	0.706714	0.0581966	P40124, Q9CYT6	270	4	18082	33.4852	1	0.56105	63.7377
GOTERM_BP_DIRECT	GO:0051612~negative regulation of serotonin uptake	2	0.706714	0.0581966	P35803, O55042	270	4	18082	33.4852	1	0.56105	63.7377
GOTERM_BP_DIRECT	GO:0030043~actin filament fragmentation	2	0.706714	0.0581966	P18760, Q9R0P5	270	4	18082	33.4852	1	0.56105	63.7377
GOTERM_BP_DIRECT	GO:0030035~microspike assembly	2	0.706714	0.0581966	Q9JI91, Q61553	270	4	18082	33.4852	1	0.56105	63.7377
GOTERM_BP_DIRECT	GO:0090170~regulation of Golgi inheritance	2	0.706714	0.0581966	P31938, P63085	270	4	18082	33.4852	1	0.56105	63.7377
GOTERM_BP_DIRECT	GO:0071866~negative regulation of apoptotic process in bone marrow	2	0.706714	0.0581966	P63038, P49772	270	4	18082	33.4852	1	0.56105	63.7377
GOTERM_BP_DIRECT	GO:0090666~scaRNA localization to Cajal body	2	0.706714	0.0581966	P11983, P80314	270	4	18082	33.4852	1	0.56105	63.7377
GOTERM_BP_DIRECT	GO:0006898~receptor-mediated endocytosis	4	1.41343	0.059982	P40124, Q68FD5, Q60598, P39053	270	60	18082	4.46469	1	0.569493	64.8834
GOTERM_BP_DIRECT	GO:0048821~erythrocyte development	3	1.06007	0.0606577	A8DUK4, P01942, Q9WV69	270	27	18082	7.44115	1	0.570863	65.308
GOTERM_BP_DIRECT	GO:0001578~microtubule bundle formation	3	1.06007	0.0606577	P14873, Q7TQD2, P20357	270	27	18082	7.44115	1	0.570863	65.308
GOTERM_BP_DIRECT	GO:0007264~small GTPase mediated signal transduction	8	2.82686	0.0634111	P68254, P50396, Q61598, E9Q912, Q9QUI0, P62827, Q5PR73, P60766	270	236	18082	2.27018	1	0.584741	66.9888
GOTERM_BP_DIRECT	GO:0048169~regulation of long-term neuronal synaptic plasticity	3	1.06007	0.0647004	Q62277, O55042, P28652	270	28	18082	7.1754	1	0.589543	67.7493
GOTERM_BP_DIRECT	GO:0006606~protein import into nucleus	4	1.41343	0.0674268	P70168, P18760, P62827, P63328	270	63	18082	4.25209	1	0.602399	69.3034
GOTERM_BP_DIRECT	GO:0034599~cellular response to oxidative stress	4	1.41343	0.0674268	Q61171, O55143, Q99LX0, O55042	270	63	18082	4.25209	1	0.602399	69.3034
GOTERM_BP_DIRECT	GO:0008542~visual learning	4	1.41343	0.0674268	P97300, Q01065, Q6PIE5, Q6PIC6	270	63	18082	4.25209	1	0.602399	69.3034
GOTERM_BP_DIRECT	GO:0001666~response to hypoxia	7	2.4735	0.0678967	P63038, P11881, P61922, P68404, P14094, Q9QUI0, P05064	270	192	18082	2.44163	1	0.60227	69.564
GOTERM_BP_DIRECT	GO:0061615~glycolytic process through fructose-6-phosphate	2	0.706714	0.0722106	P12382, P05064	270	5	18082	26.7881	1	0.622987	71.8614
GOTERM_BP_DIRECT	GO:0019896~axonal transport of mitochondrion	2	0.706714	0.0722106	P08551, Q9R0P9	270	5	18082	26.7881	1	0.622987	71.8614
GOTERM_BP_DIRECT	GO:0006532~aspartate biosynthetic process	2	0.706714	0.0722106	P05201, P05202	270	5	18082	26.7881	1	0.622987	71.8614
GOTERM_BP_DIRECT	GO:0045040~protein import into mitochondrial outer membrane	2	0.706714	0.0722106	P07901, Q61316	270	5	18082	26.7881	1	0.622987	71.8614
GOTERM_BP_DIRECT	GO:0098869~cellular oxidant detoxification	2	0.706714	0.0722106	A8DUK4, P01942	270	5	18082	26.7881	1	0.622987	71.8614
GOTERM_BP_DIRECT	GO:0045664~regulation of neuron differentiation	3	1.06007	0.077341	O08539, P61982, O08553	270	31	18082	6.481	1	0.646504	74.381
GOTERM_BP_DIRECT	GO:0032092~positive regulation of protein binding	4	1.41343	0.0807134	P11499, P62827, Q9QYC0, Q61316	270	68	18082	3.93943	1	0.660131	75.92
GOTERM_BP_DIRECT	GO:0021987~cerebral cortex development	4	1.41343	0.0807134	Q9Z1B3, P61979, P08551, P62259	270	68	18082	3.93943	1	0.660131	75.92
GOTERM_BP_DIRECT	GO:0000060~protein import into nucleus, translocation	3	1.06007	0.081714	O35129, P70168, P62827	270	32	18082	6.27847	1	0.662159	76.3596
GOTERM_BP_DIRECT	GO:0000056~ribosomal small subunit export from nucleus	2	0.706714	0.0860169	Q61937, P62827	270	6	18082	22.3235	1	0.679115	78.1654
GOTERM_BP_DIRECT	GO:0051647~nucleus localization	2	0.706714	0.0860169	O08539, P60766	270	6	18082	22.3235	1	0.679115	78.1654
GOTERM_BP_DIRECT	GO:0046931~pore complex assembly	2	0.706714	0.0860169	P42932, P80318	270	6	18082	22.3235	1	0.679115	78.1654
GOTERM_BP_DIRECT	GO:0042773~ATP synthesis coupled electron transport	2	0.706714	0.0860169	Q9Z1P6, Q91VD9	270	6	18082	22.3235	1	0.679115	78.1654
GOTERM_BP_DIRECT	GO:0006531~aspartate metabolic process	2	0.706714	0.0860169	P05201, P05202	270	6	18082	22.3235	1	0.679115	78.1654
GOTERM_BP_DIRECT	GO:0047497~mitochondrion transport along microtubule	2	0.706714	0.0860169	P10637, P14873	270	6	18082	22.3235	1	0.679115	78.1654
GOTERM_BP_DIRECT	GO:0051938~L-glutamate import	2	0.706714	0.0860169	Q3TXX4, P43006	270	6	18082	22.3235	1	0.679115	78.1654
GOTERM_BP_DIRECT	GO:0060789~hair follicle placode formation	2	0.706714	0.0860169	Q02248, P60766	270	6	18082	22.3235	1	0.679115	78.1654
GOTERM_BP_DIRECT	GO:0031133~regulation of axon diameter	2	0.706714	0.0860169	P08553, P08551	270	6	18082	22.3235	1	0.679115	78.1654
GOTERM_BP_DIRECT	GO:0030913~paranodal junction assembly	2	0.706714	0.0860169	O54991, Q9WV92	270	6	18082	22.3235	1	0.679115	78.1654
GOTERM_BP_DIRECT	GO:0042045~epithelial fluid transport	2	0.706714	0.0860169	P11881, Q80SW1	270	6	18082	22.3235	1	0.679115	78.1654
GOTERM_BP_DIRECT	GO:1900026~positive regulation of substrate adhesion-dependent cell spreading	3	1.06007	0.0861613	Q9WV69, Q9CVB6, P60766	270	33	18082	6.08822	1	0.677121	78.2237
GOTERM_BP_DIRECT	GO:0043523~regulation of neuron apoptotic process	3	1.06007	0.0861613	Q99LX0, Q61937, O55042	270	33	18082	6.08822	1	0.677121	78.2237
GOTERM_BP_DIRECT	GO:0071310~cellular response to organic substance	3	1.06007	0.0861613	Q62277, P20357, P63085	270	33	18082	6.08822	1	0.677121	78.2237
GOTERM_BP_DIRECT	GO:0031647~regulation of protein stability	4	1.41343	0.0863219	Q61937, Q8C8R3, P63085, P60766	270	70	18082	3.82688	1	0.675216	78.2884
GOTERM_BP_DIRECT	GO:0001975~response to amphetamine	3	1.06007	0.0906798	Q01065, O08553, P63328	270	34	18082	5.90915	1	0.691413	79.9754
GOTERM_BP_DIRECT	GO:0007616~long-term memory	3	1.06007	0.0906798	Q3TXX4, P60879, P26443	270	34	18082	5.90915	1	0.691413	79.9754
GOTERM_BP_DIRECT	GO:0021766~hippocampus development	4	1.41343	0.0950341	P08551, P62259, Q60597, P62827	270	73	18082	3.66961	1	0.706661	81.5373
GOTERM_BP_DIRECT	GO:0090307~mitotic spindle assembly	3	1.06007	0.0952663	Q68FD5, P70168, Q9QUI0	270	35	18082	5.74032	1	0.705058	81.6172
GOTERM_BP_DIRECT	GO:0033138~positive regulation of peptidyl-serine phosphorylation	4	1.41343	0.0980154	Q99LX0, O55042, Q9JJV2, P60766	270	74	18082	3.62002	1	0.713311	82.5397
GOTERM_BP_DIRECT	GO:0051289~protein homotetramerization	4	1.41343	0.0980154	Q9JI91, E9PUD2, P12382, P05064	270	74	18082	3.62002	1	0.713311	82.5397
GOTERM_BP_DIRECT	GO:0048639~positive regulation of developmental growth	2	0.706714	0.0996184	Q9Z1B3, Q811D0	270	7	18082	19.1344	1	0.716951	83.0573
GOTERM_BP_DIRECT	GO:0051683~establishment of Golgi localization	2	0.706714	0.0996184	P63101, P60766	270	7	18082	19.1344	1	0.716951	83.0573
GOTERM_BP_DIRECT	GO:0006930~substrate-dependent cell migration, cell extension	2	0.706714	0.0996184	Q60598, Q61879	270	7	18082	19.1344	1	0.716951	83.0573
GOTERM_BP_DIRECT	GO:0055119~relaxation of cardiac muscle	2	0.706714	0.0996184	O55143, P14094	270	7	18082	19.1344	1	0.716951	83.0573
GOTERM_BP_DIRECT	GO:0000055~ribosomal large subunit export from nucleus	2	0.706714	0.0996184	Q61937, P62827	270	7	18082	19.1344	1	0.716951	83.0573
GOTERM_BP_DIRECT	GO:0090315~negative regulation of protein targeting to membrane	2	0.706714	0.0996184	P50396, Q9WV69	270	7	18082	19.1344	1	0.716951	83.0573
GOTERM_BP_DIRECT	GO:2000641~regulation of early endosome to late endosome transport	2	0.706714	0.0996184	P31938, P63085	270	7	18082	19.1344	1	0.716951	83.0573
GOTERM_BP_DIRECT	GO:0045743~positive regulation of fibroblast growth factor receptor signaling pathway	2	0.706714	0.0996184	P97300, Q02248	270	7	18082	19.1344	1	0.716951	83.0573
GOTERM_BP_DIRECT	GO:1903077~negative regulation of protein localization to plasma membrane	2	0.706714	0.0996184	P84091, Q68FD5	270	7	18082	19.1344	1	0.716951	83.0573
GOTERM_BP_DIRECT	GO:0043200~response to amino acid	3	1.06007	0.0999178	P43006, P18760, Q9QUI0	270	36	18082	5.58086	1	0.715625	83.1524
GOTERM_BP_DIRECT	GO:0060079~excitatory postsynaptic potential	3	1.06007	0.0999178	Q3TXX4, O55042, P63328	270	36	18082	5.58086	1	0.715625	83.1524

## Sheet: GOCCDirect
Category	Term	Count	%	PValue	Genes	List Total	Pop Hits	Pop Total	Fold Enrichment	Bonferroni	Benjamini	FDR
GOTERM_CC_DIRECT	GO:0043209~myelin sheath	92	32.5088	3.70245e-120	P28663, P15105, P05213, P46660, Q6PIE5, P68372, Q61644, P00920, P13595, Q8BH59, Q60864, Q9Z1B3, Q61171, Q8K2B3, P60879, Q61885, P18872, Q9D6F9, P62814, P17182, P06745, P16546, P17183, P16125, Q91VR2, O08599, O88935, Q9DCX2, P01942, P10126, P07724, P11983, Q8BMF4, P46460, Q9Z2I9, A8DUK4, P61982, P63038, P52480, Q9DB77, Q01853, Q99P72, O08553, O08749, Q7TQD2, P60202, P19536, P35700, Q9CZ13, P80314,…	279	192	19662	33.7684	1.52541e-117	1.52541e-117	5.18641e-117
GOTERM_CC_DIRECT	GO:0070062~extracellular exosome	159	56.1837	2.1623e-65	P28663, Q11011, P61979, Q9CZW5, Q9CQV8, Q60931, P12970, P18760, P13595, Q61171, Q02248, Q9JHU4, Q02053, Q9JJV2, O35129, P68181, P16125, P68254, O08599, P07724, P10126, P62259, P68510, P19096, Q9CZU6, P46460, Q61879, O89053, Q9DB77, Q99P72, P35700, Q91V92, Q9WUM5, P80314, Q9D051, P62301, P80313, P80318, Q03265, P08249, P63101, P80316, Q8VEM8, E9Q912, P62242, Q60605, P60766, Q8CI94, Q99JY9, P31938,…	279	2674	19662	4.19044	8.90869e-63	4.45434e-63	3.02896e-62
GOTERM_CC_DIRECT	GO:0005739~mitochondrion	88	31.0954	3.66145e-27	Q9CZW5, P61979, P15105, Q9D172, Q60931, Q60597, P26443, Q62425, Q8BH59, P63328, Q91YT0, Q61171, Q9Z1P6, Q8K2B3, Q02053, Q9D6M3, Q91WD5, Q9QUI0, Q8K596, P17710, O35129, Q7TMF3, P84091, P11499, P70404, P16125, Q91VR2, Q9CQC7, P11798, O08599, Q9DCX2, P61922, P62259, P19096, Q8BMF4, Q9CZU6, Q9Z2I9, P63085, Q925N0, Q61879, P19783, P63038, P52480, Q9DB77, O08553, O08749, E9PUD2, P19536, Q91ZZ3, P35700,…	279	1721	19662	3.60351	1.50852e-24	5.0284e-25	5.12898e-24
GOTERM_CC_DIRECT	GO:0005829~cytosol	88	31.0954	4.60463e-26	P42932, Q11011, Q9CQV8, P61979, P62715, P05213, Q61644, Q60598, P00920, P18760, P63328, P48320, Q60864, Q9Z1B3, Q61171, Q9Z0E0, Q02053, Q02248, P60879, Q9QUI0, Q9JJV2, P17710, P14873, P62814, P11499, P17751, P06745, P68181, P68254, O08599, O88935, P10126, P68510, P62259, P99024, P63085, Q61879, P58252, Q62188, P61982, P63038, O89053, Q80SW1, Q01853, O08553, Q8CHC4, P68404, E9PUD2, P35700, Q91V92,…	279	1784	19662	3.47625	1.89711e-23	4.74277e-24	6.45019e-23
GOTERM_CC_DIRECT	GO:0005737~cytoplasm	173	61.1307	3.24268e-22	Q11011, P61979, Q9CQV8, Q7TQF7, P12970, P18760, P13595, Q61171, Q9Z0E0, P46096, Q02248, Q9JHU4, Q02053, Q9JJV2, O35129, Q9QYC0, P68181, P16125, O08539, P68254, O08599, P07724, P10126, P62259, P68510, P19096, P46460, Q61879, Q62188, O89053, Q01065, Q99P72, Q9EQF6, Q8CHC4, Q7TQD2, P35700, Q91V92, O08788, Q9WUM5, P80314, Q9D394, P80313, P80318, P63101, P80316, Q61937, O55042, Q9WV69, P62242, P60766,…	279	6631	19662	1.83861	1.33599e-19	2.67197e-20	4.54236e-19
GOTERM_CC_DIRECT	GO:0016020~membrane	178	62.8975	6.46541e-22	P28663, Q9R1V6, P61979, Q9CZW5, Q9CQV8, Q60931, Q7TQF7, P12970, P18760, P13595, Q8BH59, Q9Z0E0, Q8K2B3, P46096, Q02248, Q9JHU4, Q61548, Q61885, P17710, O35129, P18872, Q7TMF3, Q9QYC0, P68181, P16125, O08539, P68254, Q8BG39, Q8K0T0, O08599, P10126, P62259, P19096, Q925N0, O89053, Q9DB77, Q99P72, P60202, Q91V92, O08788, Q9D394, P62301, P23819, Q03265, P08249, Q9DBG3, Q9CYT6, Q61937, O55042, Q8VEM8,…	279	6998	19662	1.79254	2.66375e-19	4.43958e-20	9.05677e-19
GOTERM_CC_DIRECT	GO:0014069~postsynaptic density	32	11.3074	5.01952e-21	P97300, P61979, Q9JLM8, Q9WV92, Q99P72, Q64332, P23819, P63101, P19246, Q9CYT6, Q62261, Q61548, Q9WV69, Q9QYR6, P10637, P63318, P08553, Q811D0, D3YVF0, Q9QWI6, P14873, Q80YN3, Q9QYC0, P11798, P11881, P60710, O88935, P20357, Q8C8R3, P28652, P46460, Q8VDN2	279	239	19662	9.43573	2.06804e-18	2.95435e-19	7.03137e-18
GOTERM_CC_DIRECT	GO:0043005~neuron projection	40	14.1343	6.70259e-21	P15105, Q99P72, O08553, Q6PIE5, Q8CHC4, Q61644, P23819, O55131, P07901, Q9Z0E0, P46096, Q02248, Q99104, P60879, Q9CVB6, P60766, Q3TXX4, P10637, P08553, P63318, Q811D0, P18872, P08551, Q9QWI6, P17182, P43006, P06745, P17183, Q9JIS5, Q62277, P51863, Q8BG39, P35802, P50396, P61922, Q99LX0, P20357, Q9DC70, Q9Z1S5, Q61879	279	420	19662	6.71173	2.76147e-18	3.45183e-19	9.38901e-18
GOTERM_CC_DIRECT	GO:0043234~protein complex	46	16.2544	1.62866e-19	Q9CQV8, P63038, O89053, P15105, Q01853, Q99P72, O08553, Q9EQF6, Q8CHC4, E9PUD2, O08788, Q9WUM5, P23819, Q60864, O55131, P63101, P07901, Q68FD5, Q62261, Q02248, P62827, P62806, P17710, O35129, P18872, P05202, D3YVF0, P16546, P39053, P05064, Q62277, P51863, P68254, P11881, O08599, O55143, P50396, P60710, P07724, P99024, P17426, P70168, P20357, P62880, Q8VDN2, P63085	279	628	19662	5.16204	6.71008e-17	7.45564e-18	2.28143e-16
GOTERM_CC_DIRECT	GO:0005743~mitochondrial inner membrane	37	13.0742	2.23283e-19	P19783, P63038, Q9DB77, Q60931, P19536, P26443, Q9WUM5, Q9CZ13, Q62425, Q8BH59, Q91YT0, Q03265, P08249, Q9Z1P6, Q8K2B3, Q9D6M3, Q91WD5, Q8VEM8, Q8CAQ8, O35129, Q7TMF3, P05202, P31324, Q9CPQ8, Q9CPQ1, Q91VR2, Q9DB20, P58281, Q9CQC7, P48962, Q9CQQ7, Q9DCX2, Q91VD9, P51881, Q9DC70, Q925N0, P16330	279	387	19662	6.73774	9.19925e-17	9.19925e-18	3.12776e-16
GOTERM_CC_DIRECT	GO:0005856~cytoskeleton	58	20.4947	9.79585e-18	P42932, P62715, P05213, Q9WV92, Q7TQF7, Q60598, P68372, P18760, Q9JHU4, Q62261, Q02248, P68368, Q9QUI0, Q9JJV2, Q9CVB6, P14873, Q9D6F9, P16546, Q99KJ8, Q9QYC0, P99024, P47757, P20357, P11983, Q9Z2Q6, P63085, O89053, P97427, O08553, Q7TQD2, Q7TMM9, O08788, O55131, P80316, P61164, Q61937, O55042, Q9WV69, Q9QYR6, P60766, Q9R1T4, P08553, P10637, D3YVF0, Q9QWI6, Q99JY9, P39053, P31938, P63168, Q6PER3,…	279	1113	19662	3.67245	4.03589e-15	3.66899e-16	1.37221e-14
GOTERM_CC_DIRECT	GO:0043195~terminal bouton	21	7.42049	1.18139e-16	P84091, O08553, Q8CHC4, Q9Z1G4, Q7TQF7, Q61644, Q91ZZ3, Q9JIS5, Q64332, P23819, Q62277, Q8BG39, O08599, O88935, Q68FD5, P46096, Q61548, O55042, P60879, Q9Z2Q6, Q9JJV2	279	113	19662	13.0968	4.57412e-14	3.77476e-15	1.55431e-13
GOTERM_CC_DIRECT	GO:0005925~focal adhesion	34	12.0141	1.39715e-16	Q9JI91, Q9CQV8, P61982, P61979, Q60598, P12970, P18760, P62301, Q61990, P62281, P40124, P63101, Q68FD5, Q02248, Q61937, Q9QUI0, P01831, Q9CVB6, P62242, Q9D8E6, P60766, Q9QWI6, Q99JY9, P62141, P31938, Q9QYC0, P62918, P68254, Q61598, P60710, P62259, Q7TPR4, P62880, P63085	279	391	19662	6.1281	4.57412e-14	3.55271e-15	1.55431e-13
GOTERM_CC_DIRECT	GO:0030424~axon	33	11.6608	2.06001e-16	Q9R1V6, O89053, O08553, P00920, Q9D394, P13595, P48320, P19246, P46096, Q99104, P60879, O55042, Q9QUI0, Q99PJ0, Q9R0P9, Q6PIC6, Q8CI94, P10637, P08553, P08551, Q9QWI6, P14873, P43006, P31938, P11798, O08539, O54991, P60710, O88935, P62259, Q99LX0, P63085, Q61879	279	370	19662	6.28544	9.14824e-14	6.55032e-15	3.10862e-13
GOTERM_CC_DIRECT	GO:0005874~microtubule	31	10.9541	3.81642e-16	P42932, P05213, O08553, Q7TQD2, Q8CHC4, P68372, Q7TMM9, E9PUD2, O08788, P80314, P80313, P80318, P80316, P68368, Q9JHU4, Q9QYR6, Q8K596, P10637, Q811D0, Q9D6F9, P14873, P39053, P31938, P63168, Q99KJ8, O08539, Q6PER3, P99024, P20357, P11983, Q7TSJ2	279	327	19662	6.68094	1.37224e-13	9.10383e-15	4.66294e-13
GOTERM_CC_DIRECT	GO:0008021~synaptic vesicle	20	7.06714	1.59469e-14	Q3TXX4, Q60931, Q7TQF7, P39053, Q9JIS5, Q64332, P23819, O08539, Q62277, P51863, Q8BG39, O88935, P46096, Q61548, O55042, P60879, Q99104, P61264, Q9Z2Q6, Q9R1T4	279	126	19662	11.1862	6.58673e-12	4.11671e-13	2.23932e-11
GOTERM_CC_DIRECT	GO:0045202~synapse	34	12.0141	2.51849e-13	Q62420, Q6PIE5, E9PUD2, Q61644, Q7TQF7, Q91ZZ3, Q64332, P48320, P23819, O55131, P46096, Q9R0K7, Q02248, P60879, O55042, Q6PIC6, Q9CVB6, Q3TXX4, P63318, Q811D0, Q9QWI6, P14873, P43006, P39053, Q9JIS5, Q9QYC0, G5E829, Q62277, P11798, Q8BG39, O88935, Q9Z2Q6, Q8C8R3, Q9Z1S5	279	505	19662	4.74472	1.03741e-10	6.10245e-12	3.52718e-10
GOTERM_CC_DIRECT	GO:0005913~cell-cell adherens junction	26	9.18728	3.80273e-12	P58252, P42932, P61979, Q9CQV8, P52480, Q99P72, Q60598, P35700, P12970, O55131, P63101, Q02248, Q62261, P62827, Q811D0, P11499, P17182, P06151, P16546, Q9QYC0, P05064, Q61553, P47757, P62259, Q99LX0, P19096	279	316	19662	5.79842	1.56673e-09	8.70404e-11	5.32689e-09
GOTERM_CC_DIRECT	GO:0043025~neuronal cell body	32	11.3074	2.94382e-11	Q01065, P97427, Q99P72, O08553, Q9EQF6, Q91ZZ3, Q9D394, P13595, P23819, P07901, Q9Z0E0, Q9R0K7, P60879, Q99104, Q9R0P9, Q8K596, P60766, D3YVF0, Q9QWI6, Q9D6F9, P14873, P31324, P42669, Q91V14, P17183, P11798, P35802, P11881, P47757, P20357, Q9DC70, Q61879	279	534	19662	4.22311	1.21285e-08	6.38342e-10	4.12371e-08
GOTERM_CC_DIRECT	GO:0030426~growth cone	18	6.36042	1.12694e-10	Q62188, P10637, P08551, P97427, P14873, O08553, Q60598, Q91ZZ3, Q99KJ8, Q9D394, P13595, P23819, Q61553, O55042, P60879, P01831, Q9CVB6, Q61879	279	159	19662	7.97809	4.64298e-08	2.32149e-09	1.57862e-07
GOTERM_CC_DIRECT	GO:0044297~cell body	15	5.30035	1.80086e-10	Q62188, P42932, P10637, P18872, P15105, P80314, P80313, O55131, P80318, P80316, Q99LX0, P99024, P20357, P11983, P62880	279	102	19662	10.3637	7.41955e-08	3.53312e-09	2.52265e-07
GOTERM_CC_DIRECT	GO:0031012~extracellular matrix	23	8.12721	2.28621e-10	P58252, P61979, P63038, P52480, P68372, P35700, P18760, P80314, P62301, Q9DB20, Q03265, P62281, P07901, Q61656, Q68FD5, P99024, Q9JHU4, P51881, P62827, P62806, Q8VEK3, Q60605, P16858	279	294	19662	5.5132	9.4192e-08	4.28146e-09	3.20254e-07
GOTERM_CC_DIRECT	GO:0043679~axon terminus	13	4.59364	3.03861e-09	P61979, P05201, P15105, Q7TQF7, Q61644, Q91ZZ3, O55131, O08539, P51863, O55042, Q9Z2Q6, Q9CVB6, Q9R1T4	279	86	19662	10.6529	1.25191e-06	5.44307e-08	4.2565e-06
GOTERM_CC_DIRECT	GO:0042734~presynaptic membrane	12	4.24028	8.14626e-09	P23819, Q62277, P11798, Q811D0, P97300, P46096, P43006, P60879, Q61548, P61264, Q9Z1S5, P48320	279	75	19662	11.2757	3.35625e-06	1.39844e-07	1.14113e-05
GOTERM_CC_DIRECT	GO:0030672~synaptic vesicle membrane	11	3.88693	1.29797e-08	P23819, Q3TXX4, Q62277, Q8BG39, O88935, P46096, Q7TQF7, E9PUD2, Q9JIS5, Q64332, P48320	279	61	19662	12.7083	5.34763e-06	2.13906e-07	1.8182e-05
GOTERM_CC_DIRECT	GO:0042470~melanosome	13	4.59364	1.96276e-08	P63101, Q9CQV8, P07901, Q68FD5, P62259, P62814, P11499, Q9Z1G4, Q99104, P35700, P62827, P19096, P16330	279	101	19662	9.0708	8.08652e-06	3.11021e-07	2.74944e-05
GOTERM_CC_DIRECT	GO:1903561~extracellular vesicle	10	3.53357	2.4857e-08	P52480, P35802, Q68FD5, Q6PIE5, P14094, P68372, Q7TMM9, P16546, Q6PIC6, Q8VDN2	279	49	19662	14.3823	1.0241e-05	3.79299e-07	3.48198e-05
GOTERM_CC_DIRECT	GO:0043197~dendritic spine	15	5.30035	2.49612e-08	P61979, D3YVF0, P14873, P31324, Q6PIE5, P43006, Q60598, Q9QYC0, P23819, P35802, P47757, Q7TPR4, Q8K596, Q9CVB6, Q61879	279	148	19662	7.14255	1.0284e-05	3.67287e-07	3.49658e-05
GOTERM_CC_DIRECT	GO:0030425~dendrite	26	9.18728	3.50346e-08	P97300, P97427, O08553, Q9EQF6, Q9D394, P23819, Q9Z0E0, Q9R0K7, Q99104, P01831, P63318, P10637, P18872, Q9QWI6, P31324, P14873, P42669, P31938, Q9QYC0, P58281, P11798, P11881, O88935, Q61553, P20357, P28652	279	490	19662	3.73939	1.44342e-05	4.97733e-07	4.90766e-05
GOTERM_CC_DIRECT	GO:0005832~chaperonin-containing T-complex	6	2.12014	6.55777e-08	P42932, P80318, P80316, P11983, P80314, P80313	279	9	19662	46.9821	2.70177e-05	9.006e-07	9.18615e-05
GOTERM_CC_DIRECT	GO:0030054~cell junction	31	10.9541	1.2384e-07	P61979, Q9WV92, Q60598, E9PUD2, Q61644, Q7TQF7, Q9D394, Q64332, P48320, P23819, P46096, Q9R0K7, Q02248, P60879, O55042, Q9CVB6, Q3TXX4, Q811D0, P63318, Q9QWI6, P14873, Q9JIS5, G5E829, Q62277, P11798, Q8BG39, O88935, Q61553, Q7TPR4, Q8C8R3, Q9Z1S5	279	718	19662	3.04271	5.10208e-05	1.64587e-06	0.000173476
GOTERM_CC_DIRECT	GO:0005905~clathrin-coated pit	10	3.53357	1.56147e-07	P63038, Q9DBG3, P84091, P17427, B1AWD9, Q68FD5, P17426, Q60598, E9PUD2, Q61548	279	60	19662	11.7455	6.43305e-05	2.01039e-06	0.000218731
GOTERM_CC_DIRECT	GO:0048471~perinuclear region of cytoplasm	30	10.6007	1.90865e-07	Q9CQV8, Q01853, Q7TQD2, Q61644, E9PUD2, P48320, P63101, Q8R081, P07901, Q02248, P60879, O55042, Q9WV69, Q99PJ0, P63318, Q811D0, D3YVF0, P14873, P31324, Q99JY9, P31938, Q9QYC0, P68181, P11881, O55143, Q99LX0, P62880, Q8C8R3, P16330, Q7TSJ2	279	692	19662	3.05519	7.86334e-05	2.38292e-06	0.000267365
GOTERM_CC_DIRECT	GO:0005747~mitochondrial respiratory chain complex I	9	3.18021	2.8166e-07	Q9CQC7, Q7TMF3, Q9Z1P6, Q99LX0, Q91VD9, Q91WD5, Q9DC70, Q62425, Q91YT0	279	47	19662	13.4949	0.000116037	3.41305e-06	0.00039455
GOTERM_CC_DIRECT	GO:0042995~cell projection	30	10.6007	3.44986e-07	Q9R1V6, Q62188, P42932, P61979, P15105, Q99P72, Q60598, Q61644, P18760, Q9D394, O55131, P84309, Q9Z0E0, Q9WV69, Q9QUI0, Q8K596, Q9CVB6, P60766, P10637, P63318, Q9QWI6, Q9D6F9, P14873, Q99JY9, Q91V14, P35802, Q61553, Q7TPR4, P16330, Q61879	279	712	19662	2.96937	0.000142124	4.06097e-06	0.000483256
GOTERM_CC_DIRECT	GO:0002199~zona pellucida receptor complex	6	2.12014	6.39403e-07	P42932, P80318, P80316, P11983, P80314, P80313	279	13	19662	32.5261	0.000263399	7.31759e-06	0.000895675
GOTERM_CC_DIRECT	GO:0070469~respiratory chain	9	3.18021	1.50088e-06	Q7TMF3, Q9Z1P6, Q9DB77, Q91VD9, Q91WD5, Q9CZ13, Q9DC70, Q62425, Q91YT0	279	58	19662	10.9355	0.000618173	1.67124e-05	0.00210242
GOTERM_CC_DIRECT	GO:0043204~perikaryon	13	4.59364	1.53701e-06	P23819, P08553, P05202, P15105, P14873, P19246, Q91V14, P31938, P17183, Q9D394, Q9CVB6, P28652, P63085	279	150	19662	6.10767	0.00063305	1.66643e-05	0.00215304
GOTERM_CC_DIRECT	GO:0030864~cortical actin cytoskeleton	8	2.82686	2.18396e-06	Q9JI91, P40124, O89053, P10126, Q9CYT6, Q7TPR4, P18760, Q9R0P5	279	43	19662	13.1113	0.000899389	2.30714e-05	0.00305926
GOTERM_CC_DIRECT	GO:0043198~dendritic shaft	9	3.18021	2.2229e-06	P23819, D3YVF0, P31324, Q02248, P43006, P20357, Q91V14, Q9CVB6, P46460	279	61	19662	10.3977	0.000915415	2.28956e-05	0.0031138
GOTERM_CC_DIRECT	GO:0030117~membrane coat	7	2.4735	3.37909e-06	Q9DBG3, P17427, Q68FD5, P17426, Q8CHC4, P39053, O35643	279	30	19662	16.4437	0.00139122	3.39553e-05	0.00473335
GOTERM_CC_DIRECT	GO:0030027~lamellipodium	13	4.59364	3.91595e-06	Q62188, O89053, Q9QWI6, Q99JY9, Q60598, P18760, Q9D394, Q61553, P47757, Q02248, P60879, Q9QUI0, Q61879	279	164	19662	5.58628	0.00161208	3.8413e-05	0.00548535
GOTERM_CC_DIRECT	GO:0005753~mitochondrial proton-transporting ATP synthase complex	6	2.12014	4.01673e-06	Q03265, Q9CQQ7, Q9DCX2, Q9CPQ8, Q91VR2, Q9DB20	279	18	19662	23.491	0.00165353	3.84852e-05	0.00562651
GOTERM_CC_DIRECT	GO:0030863~cortical cytoskeleton	7	2.4735	4.14063e-06	P60710, P47757, Q62261, Q7TPR4, Q60598, P16546, Q9WV69	279	31	19662	15.9133	0.00170449	3.87707e-05	0.00580006
GOTERM_CC_DIRECT	GO:0045121~membrane raft	16	5.65371	5.24147e-06	P58252, Q811D0, P63038, P31324, G5E829, P16125, P35803, P84309, P11881, Q99LX0, Q9R0K7, P60879, Q61885, P01831, Q8VDN2, P17710	279	262	19662	4.3037	0.00215716	4.79876e-05	0.00734203
GOTERM_CC_DIRECT	GO:0005886~plasma membrane	103	36.3958	5.96355e-06	Q11011, P18760, P13595, P46096, Q02248, Q61548, P18872, Q9QYC0, P68181, O08599, P10126, P68510, P19096, P46460, Q61879, O89053, Q99P72, P60202, Q91V92, Q9WUM5, P23819, Q03265, P80318, P08249, Q9DBG3, Q9CYT6, O55042, Q9WV69, Q5PR73, P60766, P63318, P10637, Q9QWI6, P43006, Q91V14, P31938, P35803, P50516, P35802, Q61553, Q99LX0, Q7TPR4, P97300, Q9WV92, Q6PIE5, Q60598, Q61644, P00920, P63328, P48320,…	279	4874	19662	1.48928	0.00245398	5.34114e-05	0.00835345
GOTERM_CC_DIRECT	GO:0097060~synaptic membrane	7	2.4735	6.08256e-06	P23819, P63318, P11881, Q8CHC4, P17182, P17183, Q9DC70	279	33	19662	14.9488	0.00250288	5.33182e-05	0.00852014
GOTERM_CC_DIRECT	GO:0005759~mitochondrial matrix	13	4.59364	1.58266e-05	P63038, P05202, O08749, Q60597, P35700, P26443, Q9WUM5, Q9D051, P08249, Q99LX0, P61922, Q9CZU6, P35486	279	188	19662	4.87314	0.00649939	0.000135837	0.0221677
GOTERM_CC_DIRECT	GO:0043229~intracellular organelle	5	1.76678	2.52896e-05	Q3TXX4, Q62277, O88935, P46096, P60879	279	13	19662	27.105	0.0103653	0.000212619	0.0354199
GOTERM_CC_DIRECT	GO:0036464~cytoplasmic ribonucleoprotein granule	6	2.12014	4.10362e-05	P10637, P60710, P99024, P46660, Q8VEK3, P60766	279	28	19662	15.1014	0.0167652	0.000338088	0.0574684
GOTERM_CC_DIRECT	GO:0030659~cytoplasmic vesicle membrane	10	3.53357	5.27906e-05	P68254, Q9CQV8, P61982, P63101, P68510, P62259, Q9Z1G4, Q61644, O55042, Q3UHL1	279	120	19662	5.87276	0.0215155	0.000426386	0.073924
GOTERM_CC_DIRECT	GO:0030529~intracellular ribonucleoprotein complex	16	5.65371	5.46984e-05	P62918, P58252, P62281, Q8R081, P61979, P60710, Q61656, Q61937, Q99104, P12970, P62301, Q8VEK3, Q61990, P62242, Q9D8E6, P16858	279	320	19662	3.52366	0.0222843	0.000433298	0.0765946
GOTERM_CC_DIRECT	GO:0014704~intercalated disc	7	2.4735	7.99212e-05	P47757, P68510, Q6PIE5, Q02248, P14094, Q8C8R3, Q8VDN2	279	51	19662	9.67278	0.0323926	0.000621106	0.111896
GOTERM_CC_DIRECT	GO:0030175~filopodium	8	2.82686	0.000108254	Q9JI91, P35802, Q9QWI6, Q61553, Q9JHU4, P60879, Q9D394, P60766	279	77	19662	7.32188	0.043623	0.000825643	0.151536
GOTERM_CC_DIRECT	GO:0031982~vesicle	11	3.88693	0.00011784	P61982, P52480, Q61598, Q99104, P60879, Q99KJ8, P18760, Q9QUI0, P62880, Q60605, P16858	279	164	19662	4.72686	0.047393	0.000882389	0.164944
GOTERM_CC_DIRECT	GO:0030131~clathrin adaptor complex	5	1.76678	0.000128217	Q9DBG3, P84091, P17427, P17426, O35643	279	19	19662	18.5456	0.0514577	0.000942928	0.179458
GOTERM_CC_DIRECT	GO:0005911~cell-cell junction	12	4.24028	0.000142231	Q811D0, P63318, O89053, Q61553, Q9WV92, Q99JY9, Q02248, Q7TPR4, P18760, Q9JIS5, P13595, P60766	279	201	19662	4.20735	0.0569192	0.0010276	0.199054
GOTERM_CC_DIRECT	GO:0015629~actin cytoskeleton	12	4.24028	0.000142231	O55131, O89053, Q9QWI6, Q61553, P60879, O55042, P18760, Q9CVB6, Q9R0Q6, P05064, Q9R0P5, Q61879	279	201	19662	4.20735	0.0569192	0.0010276	0.199054
GOTERM_CC_DIRECT	GO:0045254~pyruvate dehydrogenase complex	4	1.41343	0.000148571	O08749, Q8BMF4, Q9D051, P35486	279	8	19662	35.2366	0.0593797	0.00105489	0.207918
GOTERM_CC_DIRECT	GO:0005883~neurofilament	4	1.41343	0.000220526	P08553, P08551, P19246, P46660	279	9	19662	31.3214	0.0868606	0.00153893	0.308471
GOTERM_CC_DIRECT	GO:0005890~sodium:potassium-exchanging ATPase complex	4	1.41343	0.000311745	Q6PIE5, P14094, Q6PIC6, Q8VDN2	279	10	19662	28.1892	0.12055	0.00213869	0.43581
GOTERM_CC_DIRECT	GO:0030018~Z disc	9	3.18021	0.000386352	O08539, Q9JI91, P47757, Q02248, Q7TPR4, P16546, Q8C8R3, P05064, P63328	279	124	19662	5.11498	0.147181	0.00260656	0.539846
GOTERM_CC_DIRECT	GO:0005884~actin filament	7	2.4735	0.000397502	O89053, Q99JY9, P47757, Q7TPR4, Q99104, Q60598, Q9WV69	279	68	19662	7.25459	0.151091	0.00263851	0.555386
GOTERM_CC_DIRECT	GO:0005875~microtubule associated complex	5	1.76678	0.000531127	P10637, P14873, P20357, P63168, Q9QYR6	279	27	19662	13.0506	0.196584	0.0034683	0.741441
GOTERM_CC_DIRECT	GO:0000276~mitochondrial proton-transporting ATP synthase complex, coupling factor F(o)	4	1.41343	0.000559663	Q9CQQ7, Q9DCX2, Q9CPQ8, Q9DB20	279	12	19662	23.491	0.205979	0.00359736	0.781132
GOTERM_CC_DIRECT	GO:0016323~basolateral plasma membrane	11	3.88693	0.000650607	Q811D0, P07901, D3YVF0, P11499, P17426, Q02248, P14094, P00920, Q8K596, Q8VDN2, G5E829	279	203	19662	3.81874	0.235197	0.00411669	0.907526
GOTERM_CC_DIRECT	GO:0031253~cell projection membrane	4	1.41343	0.000719976	Q811D0, Q61553, Q02248, Q9WV69	279	13	19662	21.684	0.25676	0.00448592	1.00384
GOTERM_CC_DIRECT	GO:0002102~podosome	5	1.76678	0.00102959	P61979, P60710, Q61553, Q99JY9, Q60598	279	32	19662	11.0114	0.345843	0.00631443	1.43263
GOTERM_CC_DIRECT	GO:0005938~cell cortex	9	3.18021	0.00103687	O55131, P61979, Q02248, Q60598, O55042, P31938, Q9Z2Q6, Q9QUI0, Q61879	279	144	19662	4.40457	0.347806	0.00626578	1.4427
GOTERM_CC_DIRECT	GO:0030141~secretory granule	8	2.82686	0.00107312	P63038, P84091, P46096, P17427, P17426, Q7TPR4, Q99104, P60766	279	112	19662	5.03379	0.357484	0.00639057	1.49279
GOTERM_CC_DIRECT	GO:0033270~paranode region of axon	4	1.41343	0.00112168	Q811D0, O54991, Q9WV92, P16546	279	15	19662	18.7928	0.370223	0.0065838	1.55984
GOTERM_CC_DIRECT	GO:0031252~cell leading edge	6	2.12014	0.00115554	P63101, O89053, Q99JY9, O08788, P18760, Q9CVB6	279	56	19662	7.55069	0.378959	0.00668681	1.60658
GOTERM_CC_DIRECT	GO:0045298~tubulin complex	3	1.06007	0.00117295	P10637, P99024, P68372	279	4	19662	52.8548	0.383403	0.00669332	1.6306
GOTERM_CC_DIRECT	GO:0030315~T-tubule	6	2.12014	0.00125222	O08539, Q811D0, Q68FD5, Q6PIE5, Q8C8R3, Q8VDN2	279	57	19662	7.41822	0.40324	0.00704683	1.73991
GOTERM_CC_DIRECT	GO:0042383~sarcolemma	8	2.82686	0.00145402	P84309, Q68FD5, Q6PIE5, P14094, Q8C8R3, Q6PIC6, Q8VDN2, P63328	279	118	19662	4.77784	0.45091	0.00806852	2.01765
GOTERM_CC_DIRECT	GO:0060076~excitatory synapse	5	1.76678	0.00178921	Q3TXX4, Q62277, Q99JY9, P46096, Q99PJ0	279	37	19662	9.52339	0.521842	0.00978929	2.47737
GOTERM_CC_DIRECT	GO:0031105~septin complex	3	1.06007	0.00193666	O55131, Q9Z2Q6, Q9R1T4	279	5	19662	42.2839	0.550077	0.0104539	2.67898
GOTERM_CC_DIRECT	GO:0030496~midbody	8	2.82686	0.0025261	O55131, Q6PER3, P50396, Q9QUI0, P62827, P60766, Q9R1T4, Q61879	279	130	19662	4.33681	0.647277	0.0134422	3.48102
GOTERM_CC_DIRECT	GO:0001725~stress fiber	6	2.12014	0.00257627	O55131, P60710, Q61553, Q7TPR4, Q9Z2Q6, Q61879	279	67	19662	6.31103	0.65451	0.0135331	3.54899
GOTERM_CC_DIRECT	GO:0032839~dendrite cytoplasm	4	1.41343	0.00352892	P23819, P11798, P31938, P63085	279	22	19662	12.8133	0.766947	0.0182676	4.83146
GOTERM_CC_DIRECT	GO:0005813~centrosome	15	5.30035	0.00376268	P42932, P31324, P68404, P63168, Q99KJ8, O08788, P14152, P68181, P51863, P80316, Q9JHU4, Q61937, Q02248, P61164, P11983	279	435	19662	2.43011	0.788419	0.0192271	5.14371
GOTERM_CC_DIRECT	GO:0030118~clathrin coat	3	1.06007	0.00399152	B1AWD9, Q68FD5, Q8CHC4	279	7	19662	30.2028	0.807527	0.0201377	5.44848
GOTERM_CC_DIRECT	GO:0005902~microvillus	6	2.12014	0.00444802	Q811D0, P50516, Q61553, P62814, P00920, P16330	279	76	19662	5.56367	0.840653	0.0221494	6.05371
GOTERM_CC_DIRECT	GO:0005903~brush border	6	2.12014	0.00470311	Q99JY9, P47757, Q7TPR4, E9PUD2, Q60605, Q61879	279	77	19662	5.49141	0.856619	0.023129	6.39036
GOTERM_CC_DIRECT	GO:0031201~SNARE complex	5	1.76678	0.00502904	P46096, P60879, P61264, Q64332, Q9CWZ7	279	49	19662	7.19113	0.874719	0.0244252	6.81885
GOTERM_CC_DIRECT	GO:0032154~cleavage furrow	5	1.76678	0.00502904	O55131, Q9Z2Q6, Q9QUI0, Q9R1T4, Q61879	279	49	19662	7.19113	0.874719	0.0244252	6.81885
GOTERM_CC_DIRECT	GO:0033180~proton-transporting V-type ATPase, V1 domain	3	1.06007	0.00527251	P50516, P62814, Q9Z1G3	279	8	19662	26.4274	0.886735	0.0252983	7.13775
GOTERM_CC_DIRECT	GO:0030132~clathrin coat of coated pit	3	1.06007	0.00527251	B1AWD9, Q68FD5, Q8CHC4	279	8	19662	26.4274	0.886735	0.0252983	7.13775
GOTERM_CC_DIRECT	GO:0005840~ribosome	9	3.18021	0.00543589	P62918, P83882, P62281, O55042, P12970, P62301, P62242, Q9D8E6, D3Z1N9	279	188	19662	3.37371	0.894146	0.0257748	7.35118
GOTERM_CC_DIRECT	GO:0005741~mitochondrial outer membrane	8	2.82686	0.00617026	O35129, P48962, Q9CZW5, Q60931, E9PUD2, P16330, P58281, P17710	279	153	19662	3.68487	0.92192	0.0288852	8.30488
GOTERM_CC_DIRECT	GO:0005765~lysosomal membrane	10	3.53357	0.00625443	P51863, P50516, P62814, P11499, Q02053, P46460, P62880, Q9CWZ7, Q9Z1G3, Q8BVE3	279	234	19662	3.01167	0.924598	0.0289468	8.41361
GOTERM_CC_DIRECT	GO:0042788~polysomal ribosome	3	1.06007	0.00671593	P58252, P12970, D3Z1N9	279	9	19662	23.491	0.937731	0.0307128	9.00762
GOTERM_CC_DIRECT	GO:0005869~dynactin complex	3	1.06007	0.00671593	P61164, O08788, Q99KJ8	279	9	19662	23.491	0.937731	0.0307128	9.00762
GOTERM_CC_DIRECT	GO:0016324~apical plasma membrane	12	4.24028	0.00722205	P51863, P50516, P07901, Q80SW1, P11499, P17426, Q9R0K7, P14094, P01831, Q8C8R3, Q8VDN2, G5E829	279	328	19662	2.57828	0.949525	0.0326365	9.65494
GOTERM_CC_DIRECT	GO:0015630~microtubule cytoskeleton	8	2.82686	0.00731772	O55131, P10637, Q6PER3, P61164, E9PUD2, P16546, P63085, P16858	279	158	19662	3.56826	0.95149	0.0327058	9.77682
GOTERM_CC_DIRECT	GO:0048786~presynaptic active zone	4	1.41343	0.00856195	Q3TXX4, Q62277, O88935, Q9JIS5	279	30	19662	9.39642	0.971065	0.0377757	11.3481
GOTERM_CC_DIRECT	GO:0030286~dynein complex	4	1.41343	0.0093817	Q9JHU4, O08788, P63168, Q99KJ8	279	31	19662	9.09331	0.979421	0.0408983	12.3694
GOTERM_CC_DIRECT	GO:0005885~Arp2/3 protein complex	3	1.06007	0.0100709	Q99JY9, Q9CVB6, Q9R0Q6	279	11	19662	19.2199	0.984552	0.0433948	13.2196
GOTERM_CC_DIRECT	GO:0031410~cytoplasmic vesicle	18	6.36042	0.0107522	Q3TXX4, O89053, B1AWD9, Q9Z1G4, Q7TQF7, Q61644, E9PUD2, O35643, Q9JIS5, Q9Z1G3, P48320, Q62277, Q8BG39, P17427, Q68FD5, P46096, Q9WV69, Q3UHL1	279	646	19662	1.96365	0.988367	0.045801	14.0524
GOTERM_CC_DIRECT	GO:0045263~proton-transporting ATP synthase complex, coupling factor F(o)	3	1.06007	0.0119732	Q9CQQ7, Q9DCX2, Q9CPQ8	279	12	19662	17.6183	0.993006	0.0503816	15.5266
GOTERM_CC_DIRECT	GO:0005916~fascia adherens	3	1.06007	0.0140192	Q02248, Q7TPR4, P16546	279	13	19662	16.263	0.997023	0.0582043	17.9443
GOTERM_CC_DIRECT	GO:0005791~rough endoplasmic reticulum	5	1.76678	0.0164906	P63038, P15105, Q60931, O55042, P20357	279	69	19662	5.10675	0.998941	0.0675183	20.7788
GOTERM_CC_DIRECT	GO:0005751~mitochondrial respiratory chain complex IV	3	1.06007	0.0185251	P19783, P19536, Q62425	279	15	19662	14.0946	0.999549	0.0748666	23.0438
GOTERM_CC_DIRECT	GO:0043196~varicosity	3	1.06007	0.0209764	O08539, P14873, P39053	279	16	19662	13.2137	0.999839	0.0836363	25.6929
GOTERM_CC_DIRECT	GO:0005819~spindle	6	2.12014	0.0245841	O55131, P97427, Q68FD5, O08788, Q9R1T4, Q61879	279	116	19662	3.64516	0.999965	0.0965523	29.4381
GOTERM_CC_DIRECT	GO:0032587~ruffle membrane	5	1.76678	0.0257152	P07901, P10126, Q61644, P18760, Q9QUI0	279	79	19662	4.46032	0.999978	0.0998809	30.5756
GOTERM_CC_DIRECT	GO:0015934~large ribosomal subunit	3	1.06007	0.0262549	P62918, Q61937, Q9D8E6	279	18	19662	11.7455	0.999983	0.100956	31.1124
GOTERM_CC_DIRECT	GO:0000159~protein phosphatase type 2A complex	3	1.06007	0.0262549	Q76MZ3, P62715, Q6P1F6	279	18	19662	11.7455	0.999983	0.100956	31.1124
GOTERM_CC_DIRECT	GO:0005940~septin ring	2	0.706714	0.0280787	O55131, Q9R1T4	279	2	19662	70.4731	0.999992	0.106694	32.8979
GOTERM_CC_DIRECT	GO:0016234~inclusion body	3	1.06007	0.0290742	P11499, O55042, Q91ZZ3	279	19	19662	11.1273	0.999995	0.109323	33.8543
GOTERM_CC_DIRECT	GO:0030673~axolemma	3	1.06007	0.0290742	Q9WV92, Q62261, P43006	279	19	19662	11.1273	0.999995	0.109323	33.8543
GOTERM_CC_DIRECT	GO:0035371~microtubule plus-end	3	1.06007	0.0290742	Q6PER3, Q99104, O08788	279	19	19662	11.1273	0.999995	0.109323	33.8543
GOTERM_CC_DIRECT	GO:0005929~cilium	9	3.18021	0.0303015	O55131, P42932, P52480, P84309, Q9D6F9, O08749, Q9R0K7, P63168, P17710	279	257	19662	2.46793	0.999997	0.112722	35.016
GOTERM_CC_DIRECT	GO:0005794~Golgi apparatus	26	9.18728	0.0308343	P63038, Q60598, E9PUD2, Q91ZZ3, P48320, P46096, O55042, Q99104, Q9CVB6, Q6PIC6, Q811D0, Q9Z1G4, P39053, Q6ZQ38, P31938, Q9ES97, O35643, P50396, Q61598, O88935, P07724, P11983, P19096, P63085, Q8VDN2, Q7TSJ2	279	1190	19662	1.53975	0.999998	0.113607	35.5143
GOTERM_CC_DIRECT	GO:0034399~nuclear periphery	3	1.06007	0.0320083	P10637, P70168, P20357	279	20	19662	10.571	0.999998	0.116711	36.6
GOTERM_CC_DIRECT	GO:0044306~neuron projection terminus	3	1.06007	0.0320083	Q62277, P46096, Q9R0P9	279	20	19662	10.571	0.999998	0.116711	36.6
GOTERM_CC_DIRECT	GO:0005901~caveola	5	1.76678	0.0336996	Q6PIE5, P14094, Q8VDN2, P63085, P17710	279	86	19662	4.09727	0.999999	0.12153	38.1342
GOTERM_CC_DIRECT	GO:0005654~nucleoplasm	38	13.4276	0.0360109	Q8CGP0, P42932, P61979, Q9DB77, Q00PI9, Q01853, P46660, O08749, Q91ZZ3, Q91V92, Q9D051, Q61990, P63328, P08249, Q8R081, P07901, Q61937, Q9D6M3, Q91WD5, Q8K310, P62827, Q9R0P9, P62806, Q9Z1G4, P06745, Q6ZQ38, Q9QYC0, P58281, Q9CQC7, Q9CQQ7, O08599, Q9DCX2, Q61656, P10854, P70168, Q8VEK3, P16330, P63085	279	1935	19662	1.38397	1	0.128349	40.1752
GOTERM_CC_DIRECT	GO:0031430~M band	3	1.06007	0.0382059	Q62261, Q8C8R3, P05064	279	22	19662	9.60997	1	0.134622	42.0553
GOTERM_CC_DIRECT	GO:0022627~cytosolic small ribosomal subunit	4	1.41343	0.0390135	P62281, P01942, P62301, P62242	279	53	19662	5.31873	1	0.136178	42.7332
GOTERM_CC_DIRECT	GO:0043231~intracellular membrane-bounded organelle	18	6.36042	0.0390477	P63038, P15105, Q80SW1, Q01853, B1AWD9, P62814, Q6PIE5, Q9Z1G4, Q60598, E9PUD2, P16546, G5E829, P11881, Q68FD5, O55042, P35486, Q8VDN2, P16858	279	751	19662	1.6891	1	0.13517	42.7617
GOTERM_CC_DIRECT	GO:0022625~cytosolic large ribosomal subunit	5	1.76678	0.0401925	P62918, P83882, P12970, Q9D8E6, D3Z1N9	279	91	19662	3.87215	1	0.137791	43.7096
GOTERM_CC_DIRECT	GO:0005868~cytoplasmic dynein complex	3	1.06007	0.0414621	Q9JHU4, O08788, P63168	279	23	19662	9.19215	1	0.140762	44.7436
GOTERM_CC_DIRECT	GO:0000221~vacuolar proton-transporting V-type ATPase, V1 domain	2	0.706714	0.041822	Q9Z1G3, Q8BVE3	279	3	19662	46.9821	1	0.140785	45.0336
GOTERM_CC_DIRECT	GO:0036195~muscle cell projection membrane	2	0.706714	0.041822	Q9CVB6, Q9R0Q6	279	3	19662	46.9821	1	0.140785	45.0336
GOTERM_CC_DIRECT	GO:0001726~ruffle	5	1.76678	0.0458638	Q61553, P62814, Q7TPR4, Q99104, Q60598	279	95	19662	3.70911	1	0.152381	48.1939
GOTERM_CC_DIRECT	GO:0098794~postsynapse	3	1.06007	0.0518178	Q3TXX4, O55042, P63328	279	26	19662	8.13151	1	0.169543	52.5431
GOTERM_CC_DIRECT	GO:0032590~dendrite membrane	3	1.06007	0.0518178	D3YVF0, Q91V14, G5E829	279	26	19662	8.13151	1	0.169543	52.5431
GOTERM_CC_DIRECT	GO:0030130~clathrin coat of trans-Golgi network vesicle	2	0.706714	0.0553717	B1AWD9, Q68FD5	279	4	19662	35.2366	1	0.178989	54.975
GOTERM_CC_DIRECT	GO:0097418~neurofibrillary tangle	2	0.706714	0.0553717	P08553, P19246	279	4	19662	35.2366	1	0.178989	54.975
GOTERM_CC_DIRECT	GO:0005955~calcineurin complex	2	0.706714	0.0553717	P11881, P63328	279	4	19662	35.2366	1	0.178989	54.975
GOTERM_CC_DIRECT	GO:0044295~axonal growth cone	3	1.06007	0.0591773	P10637, P35802, P60879	279	28	19662	7.55069	1	0.188958	57.4503
GOTERM_CC_DIRECT	GO:0098793~presynapse	4	1.41343	0.0597608	Q99LX0, Q8CHC4, Q61548, P61264	279	63	19662	4.47448	1	0.189267	57.8185
GOTERM_CC_DIRECT	GO:0031594~neuromuscular junction	4	1.41343	0.0620704	Q811D0, P08553, Q9JIS5, Q61879	279	64	19662	4.40457	1	0.194589	59.247
GOTERM_CC_DIRECT	GO:0005622~intracellular	31	10.9541	0.0681441	P28663, Q9JLM8, Q99P72, P18760, P62301, P62281, P07901, P84309, Q68FD5, P61264, Q9QUI0, Q9R0P9, Q5PR73, P60766, P62242, Q9R0P5, P63318, D3YVF0, P11499, P17183, Q9CWZ7, P62918, Q61598, O55143, P50396, Q7TPR4, P70168, P14094, P20357, Q8C8R3, P63085	279	1599	19662	1.36627	1	0.210539	62.792
GOTERM_CC_DIRECT	GO:0000015~phosphopyruvate hydratase complex	2	0.706714	0.0687305	P17182, P17183	279	5	19662	28.1892	1	0.210685	63.1187
GOTERM_CC_DIRECT	GO:0000275~mitochondrial proton-transporting ATP synthase complex, catalytic core F(1)	2	0.706714	0.0687305	Q03265, Q91VR2	279	5	19662	28.1892	1	0.210685	63.1187
GOTERM_CC_DIRECT	GO:0045252~oxoglutarate dehydrogenase complex	2	0.706714	0.0687305	O08749, Q60597	279	5	19662	28.1892	1	0.210685	63.1187
GOTERM_CC_DIRECT	GO:0070044~synaptobrevin 2-SNAP-25-syntaxin-1a complex	2	0.706714	0.0687305	P28663, P60879	279	5	19662	28.1892	1	0.210685	63.1187
GOTERM_CC_DIRECT	GO:0045261~proton-transporting ATP synthase complex, catalytic core F(1)	2	0.706714	0.0687305	Q03265, Q91VR2	279	5	19662	28.1892	1	0.210685	63.1187
GOTERM_CC_DIRECT	GO:0032437~cuticular plate	2	0.706714	0.0687305	Q62261, P16546	279	5	19662	28.1892	1	0.210685	63.1187
GOTERM_CC_DIRECT	GO:0031838~haptoglobin-hemoglobin complex	2	0.706714	0.0687305	A8DUK4, P01942	279	5	19662	28.1892	1	0.210685	63.1187
GOTERM_CC_DIRECT	GO:0005635~nuclear envelope	6	2.12014	0.0740271	O08539, P11881, Q99P72, P70168, O08788, P62827	279	158	19662	2.67619	1	0.223917	65.9508
GOTERM_CC_DIRECT	GO:0012505~endomembrane system	5	1.76678	0.0785086	P62814, Q62261, Q9WV69, Q9ES97, Q9D394	279	114	19662	3.09093	1	0.234594	68.1879
GOTERM_CC_DIRECT	GO:0008180~COP9 signalosome	3	1.06007	0.0789865	Q03265, P11499, P63168	279	33	19662	6.40665	1	0.23427	68.4182
GOTERM_CC_DIRECT	GO:0071944~cell periphery	4	1.41343	0.0793609	O35129, Q02248, Q9QUI0, P60766	279	71	19662	3.97032	1	0.233675	68.5976
GOTERM_CC_DIRECT	GO:0045177~apical part of cell	5	1.76678	0.0804805	Q02248, P00920, G5E829, P60766, Q9Z1G3	279	115	19662	3.06405	1	0.235071	69.1283
GOTERM_CC_DIRECT	GO:0005882~intermediate filament	5	1.76678	0.0844973	P08553, P08551, P19246, P46660, Q99104	279	117	19662	3.01167	1	0.244055	70.9647
GOTERM_CC_DIRECT	GO:0000776~kinetochore	5	1.76678	0.0907029	O55131, O08788, P63168, Q99KJ8, Q9R1T4	279	120	19662	2.93638	1	0.258471	73.6034
GOTERM_CC_DIRECT	GO:0005952~cAMP-dependent protein kinase complex	2	0.706714	0.0948859	P31324, P68181	279	7	19662	20.1352	1	0.267409	75.2544
GOTERM_CC_DIRECT	GO:0071437~invadopodium	2	0.706714	0.0948859	Q61553, Q9D394	279	7	19662	20.1352	1	0.267409	75.2544
GOTERM_CC_DIRECT	GO:0044300~cerebellar mossy fiber	2	0.706714	0.0948859	O08539, Q3TXX4	279	7	19662	20.1352	1	0.267409	75.2544
GOTERM_CC_DIRECT	GO:0031256~leading edge membrane	2	0.706714	0.0948859	Q7TQF7, P60766	279	7	19662	20.1352	1	0.267409	75.2544
GOTERM_CC_DIRECT	GO:0031941~filamentous actin	3	1.06007	0.0960921	Q62188, P97427, Q61553	279	37	19662	5.71404	1	0.268719	75.7123

## Sheet: GOMFDirect
Category	Term	Count	%	PValue	Genes	List Total	Pop Hits	Pop Total	Fold Enrichment	Bonferroni	Benjamini	FDR
GOTERM_MF_DIRECT	GO:0005515~protein binding	138	48.7633	1.12026e-22	P28663, Q9R1V6, Q9CZW5, Q9CQV8, P61979, P46660, Q7TQF7, P12970, P13595, Q61171, Q8K0S0, Q9Z0E0, P46096, Q02248, Q02053, Q61548, Q9JJV2, P17710, O35129, P18872, O08539, P68254, O08599, O88935, P10126, P62259, P68510, P46460, Q61879, Q62188, O89053, Q99P72, Q9EQF6, Q8CHC4, P60202, O08788, Q9D394, P80313, P23819, P80318, Q03265, P63101, P80316, Q61937, Q60605, P60766, Q8CAQ8, P10637, P63318, P48722,…	272	4092	17446	2.16307	6.18381e-20	6.18381e-20	1.63565e-19
GOTERM_MF_DIRECT	GO:0032403~protein complex binding	36	12.7208	2.54479e-18	Q9CQV8, P63038, Q9DB77, Q99P72, Q01853, Q8CHC4, Q7TQF7, Q9CZ13, Q62425, Q61316, P63101, Q62261, Q02248, Q8VEM8, P62827, Q9CVB6, P17710, P10637, P18872, D3YVF0, P14873, P16546, P39053, Q6P1F6, Q9DB20, Q62277, O08539, P51863, P11881, P17427, P62259, P99024, P17426, P70168, P62880, P46460	272	358	17446	6.4498	1.40472e-15	7.02362e-16	3.71556e-15
GOTERM_MF_DIRECT	GO:0019901~protein kinase binding	36	12.7208	1.23638e-15	P58252, O08553, P23819, P63101, P07901, P19246, Q68FD5, Q02248, Q61937, Q99104, Q61548, P61264, P01831, P60766, P10637, Q811D0, D3YVF0, Q9QWI6, P31324, P11499, P62141, P39053, P31938, O35643, Q9DBJ1, Q9JIS5, O08599, P60710, O88935, P10126, P17427, P17426, P28652, P46460, Q8VDN2, P63085	272	434	17446	5.32034	6.74127e-13	2.24709e-13	1.78746e-12
GOTERM_MF_DIRECT	GO:0044822~poly(A) RNA binding	55	19.4346	4.52175e-14	P61979, P12970, Q61990, Q60864, P62281, Q02053, Q62261, Q9JHU4, P62827, Q9D8E6, P11499, P17182, Q9QYC0, Q91VR2, P62918, O08599, P10126, P62259, P11983, P19096, Q9CZU6, P58252, P63038, P61982, P52480, O89053, Q00PI9, Q99P72, Q01853, P35700, Q9WUM5, P62301, Q03265, P80318, P08249, Q8R081, P63101, P07901, Q68FD5, Q61937, Q99104, Q8K310, P62806, P62242, Q8CAQ8, P05202, P42669, P39053, P05064, Q61598,…	272	1113	17446	3.16953	2.49427e-11	6.23568e-12	6.59695e-11
GOTERM_MF_DIRECT	GO:0000166~nucleotide binding	74	26.1484	2.7175e-13	P42932, Q9JLM8, P15105, P05213, Q60931, Q6PIE5, P68372, P26443, Q02053, Q9JHU4, Q9R0K7, P68368, Q9QUI0, P62827, P17710, P18872, Q9D6F9, P11499, P70404, P68181, P11798, P10126, P99024, P11983, Q9Z2Q6, P46460, Q9Z2I9, P63085, Q61879, P58252, P63038, P52480, Q01853, Q8CHC4, P68404, E9PUD2, Q7TMM9, Q91V92, Q9WUM5, Q8K0U4, P80314, P12382, P80313, Q61316, O55131, Q03265, P80318, Q8R081, P84309, P80316,…	272	1936	17446	2.45162	1.50024e-10	3.00048e-11	3.96816e-10
GOTERM_MF_DIRECT	GO:0019904~protein domain specific binding	27	9.54064	5.66702e-13	Q9JI91, P61982, P61979, Q9CQV8, Q01853, P63101, O55042, P60879, P61264, P62827, Q9QUI0, P62806, P10637, P08551, D3YVF0, Q9QWI6, P31324, P63168, Q62277, P68254, O08599, P68510, P62259, P99024, Q7TPR4, P70168, Q8VDN2	272	289	17446	5.99229	3.12795e-10	5.21325e-11	8.2736e-10
GOTERM_MF_DIRECT	GO:0098641~cadherin binding involved in cell-cell adhesion	26	9.18728	1.77306e-12	P58252, P42932, P61979, Q9CQV8, P52480, Q99P72, Q60598, P35700, P12970, O55131, P63101, Q02248, Q62261, P62827, Q811D0, P11499, P17182, P06151, P16546, Q9QYC0, P05064, Q61553, P47757, P62259, Q99LX0, P19096	272	279	17446	5.97718	9.7871e-10	1.39816e-10	2.58873e-09
GOTERM_MF_DIRECT	GO:0008022~protein C-terminus binding	22	7.77385	1.29551e-11	O35129, Q811D0, Q9CQV8, P08551, O89053, P62715, Q8CHC4, Q7TQF7, P39053, P31938, P63168, Q60864, P68254, O55143, P11881, Q68FD5, P46096, P17426, Q02248, Q9R0K7, P14094, P46460	272	209	17446	6.75155	7.1512e-09	8.93901e-10	1.89153e-08
GOTERM_MF_DIRECT	GO:0005516~calmodulin binding	19	6.71378	5.09436e-10	Q01065, D3YVF0, P16546, Q9QYC0, G5E829, P63328, P11798, Q9Z1B3, Q61656, P46096, Q9R0K7, Q62261, Q99104, P20357, Q3UHL1, Q8K596, P28652, Q7TSJ2, Q61879	272	182	17446	6.6959	2.81209e-07	3.12454e-08	7.43809e-07
GOTERM_MF_DIRECT	GO:0003779~actin binding	25	8.83392	6.35392e-10	Q9JI91, P61982, O89053, Q9WV92, P18760, P40124, Q9CYT6, Q62261, Q99104, Q9WV69, Q9JJV2, Q9QYR6, Q9CVB6, Q9R0P5, D3YVF0, P14873, Q99JY9, P16546, Q9QYC0, Q61553, P68510, P47757, Q7TPR4, Q9R0Q6, Q61879	272	338	17446	4.74406	3.50737e-07	3.50737e-08	9.27714e-07
GOTERM_MF_DIRECT	GO:0005525~GTP binding	25	8.83392	7.53376e-09	P58252, P18872, P05213, Q9D6F9, P11499, P39053, E9PUD2, Q7TMM9, P68372, P26443, Q9WUM5, P58281, O55131, D3YVN7, P07901, P10126, P99024, P68368, Q9Z2Q6, Q9QUI0, P62827, Q5PR73, P60766, Q9Z1S5, Q9R1T4	272	383	17446	4.18666	4.15862e-06	3.78058e-07	1.09998e-05
GOTERM_MF_DIRECT	GO:0051287~NAD binding	11	3.88693	1.09548e-08	Q3ULJ0, Q9D6R2, Q80SW1, O08749, Q91WD5, P70404, Q91VA7, P16125, P14152, Q91YT0, P16858	272	55	17446	12.8279	6.04704e-06	5.03921e-07	1.59947e-05
GOTERM_MF_DIRECT	GO:0005524~ATP binding	54	19.0813	1.2377e-08	P42932, Q9JLM8, P15105, Q6PIE5, P26443, Q02053, Q9R0K7, Q9JHU4, P17710, P62814, P11499, P70404, P68181, P11798, O88935, P11983, Q3UHL1, P46460, Q9Z2I9, P63085, Q61879, P63038, P52480, Q01853, P68404, Q91V92, Q8K0U4, P80314, P12382, Q64332, Q61316, P80313, Q03265, P80318, P07901, P80316, P84309, P61164, Q61937, Q99104, Q6PIC6, P63318, P48722, Q99JY9, P31938, G5E829, P50516, O55143, P60710, Q61656,…	272	1507	17446	2.2983	6.83206e-06	5.25545e-07	1.80712e-05
GOTERM_MF_DIRECT	GO:0005200~structural constituent of cytoskeleton	12	4.24028	3.21456e-08	P08551, Q9D6F9, Q9WV92, P05213, Q99JY9, P19246, P99024, Q62261, P68368, P68372, Q7TMM9, Q9CVB6	272	78	17446	9.86765	1.77442e-05	1.26746e-06	4.69347e-05
GOTERM_MF_DIRECT	GO:0051015~actin filament binding	14	4.947	1.43029e-07	P58252, Q9JI91, O89053, Q99JY9, P18760, Q9QYC0, O08539, Q61553, P47757, Q7TPR4, Q9R0Q6, Q9CVB6, Q9R0P5, Q61879	272	132	17446	6.8027	7.89487e-05	5.26344e-06	0.000208831
GOTERM_MF_DIRECT	GO:0003924~GTPase activity	17	6.00707	1.78757e-07	P58252, P18872, Q9D6F9, P05213, P39053, E9PUD2, Q7TMM9, P68372, P58281, D3YVN7, P10126, P99024, P68368, Q9QUI0, P62827, P62880, P60766	272	209	17446	5.21711	9.86689e-05	6.16709e-06	0.000260996
GOTERM_MF_DIRECT	GO:0044325~ion channel binding	13	4.59364	3.68274e-07	Q3ULJ0, Q9JI91, Q811D0, P84091, P11499, P68254, P07901, P62259, P68510, Q02248, Q7TPR4, P60879, Q8C8R3	272	120	17446	6.94847	0.000203267	1.1958e-05	0.000537703
GOTERM_MF_DIRECT	GO:0016616~oxidoreductase activity, acting on the CH-OH group of donors, NAD or NADP as acceptor	8	2.82686	4.87661e-07	Q3ULJ0, P08249, Q9D6R2, P06151, P70404, Q91VA7, P16125, P14152	272	32	17446	16.0349	0.000269153	1.49548e-05	0.000712014
GOTERM_MF_DIRECT	GO:0019899~enzyme binding	22	7.77385	6.54643e-07	P10637, Q9CQV8, P05202, P63168, P26443, Q61990, P63328, P48962, Q9Z1B3, O55143, P07724, Q61656, P68510, Q99LX0, P62259, P68368, Q61937, Q02248, P70168, O55042, P01831, P16858	272	384	17446	3.67467	0.000361298	1.90189e-05	0.000955817
GOTERM_MF_DIRECT	GO:0008137~NADH dehydrogenase (ubiquinone) activity	8	2.82686	9.36239e-07	Q9CQC7, Q7TMF3, Q9Z1P6, Q91VD9, Q91WD5, Q9DC70, Q62425, Q91YT0	272	35	17446	14.6605	0.000516671	2.58399e-05	0.00136696
GOTERM_MF_DIRECT	GO:0046961~proton-transporting ATPase activity, rotational mechanism	7	2.4735	1.41436e-06	Q03265, P51863, P50516, Q9Z1G4, Q91VR2, Q9Z1G3, Q8BVE3	272	24	17446	18.7074	0.000780424	3.71769e-05	0.00206504
GOTERM_MF_DIRECT	GO:0046933~proton-transporting ATP synthase activity, rotational mechanism	6	2.12014	1.55609e-06	Q03265, Q9CQQ7, Q9DCX2, Q9CPQ8, Q91VR2, Q9DB20	272	14	17446	27.4884	0.000858593	3.90429e-05	0.00227197
GOTERM_MF_DIRECT	GO:0042802~identical protein binding	28	9.89399	1.6895e-06	Q9JI91, Q62420, O89053, P15105, Q01853, P12382, P80313, P23819, O55131, P63101, P07901, O55042, P05201, P08551, P05202, P39053, P16125, Q62277, O08539, Q6PER3, O08599, P60710, P07724, P61922, Q99LX0, P19096, P63085, P16858	272	625	17446	2.87346	0.00093217	4.05472e-05	0.00246675
GOTERM_MF_DIRECT	GO:0003824~catalytic activity	24	8.48057	1.79741e-06	Q8CI94, P05201, P52480, P05202, P15105, Q9DB77, P17751, P06151, Q91V92, Q9DBJ1, Q9WUM5, Q9CZ13, Q9D051, P12382, Q64332, P16125, P14152, P48320, P08249, O88935, P61922, P19096, Q9Z2I9, P17710	272	479	17446	3.21368	0.000991679	4.13396e-05	0.0026243
GOTERM_MF_DIRECT	GO:0031625~ubiquitin protein ligase binding	18	6.36042	2.31476e-06	P63038, P31324, P05213, Q01853, P17751, P06745, E9PUD2, Q9CZ13, P80314, P68181, Q61990, P63101, P99024, P62259, Q91WD5, P51881, P11983, Q9R0P9	272	284	17446	4.06519	0.00127694	5.11087e-05	0.00337965
GOTERM_MF_DIRECT	GO:0008017~microtubule binding	15	5.30035	3.07021e-06	P10637, P14873, O08553, Q9EQF6, Q7TQD2, E9PUD2, P39053, O08788, P58281, Q6PER3, O55042, P20357, Q9QYR6, P16858, Q7TSJ2	272	200	17446	4.81048	0.00169332	6.51809e-05	0.00448261
GOTERM_MF_DIRECT	GO:0046982~protein heterodimerization activity	24	8.48057	5.787e-06	P08553, P63038, P08551, P46660, P17182, Q7TQF7, P16546, P17183, Q9WUM5, Q9QYC0, P63328, P48320, O08539, O55131, P84309, Q76MZ3, P19246, P68510, P46096, P10854, P62259, Q61937, Q02248, Q99104	272	514	17446	2.99485	0.00318934	0.000118305	0.00844907
GOTERM_MF_DIRECT	GO:0051082~unfolded protein binding	9	3.18021	2.09735e-05	P42932, P80318, P07901, P80316, P11499, Q61937, P11983, P80314, P80313	272	75	17446	7.69676	0.0115107	0.000413396	0.0306183
GOTERM_MF_DIRECT	GO:0017075~syntaxin-1 binding	6	2.12014	2.33217e-05	Q62277, O08599, P46096, Q99104, P60879, P46460	272	23	17446	16.7321	0.0127912	0.000443823	0.0340458
GOTERM_MF_DIRECT	GO:0008144~drug binding	10	3.53357	6.2806e-05	Q8CI94, Q61553, P07724, P10126, P11499, Q6PIE5, P14094, P19096, P63328, Q9DB20	272	112	17446	5.72676	0.0340759	0.001155	0.0916616
GOTERM_MF_DIRECT	GO:0023026~MHC class II protein complex binding	5	1.76678	6.79195e-05	P52480, P07901, P62259, P11499, P14094	272	15	17446	21.3799	0.0367987	0.00120871	0.099121
GOTERM_MF_DIRECT	GO:0034604~pyruvate dehydrogenase (NAD+) activity	4	1.41343	7.16165e-05	O08749, Q8BMF4, Q9D051, P35486	272	6	17446	42.7598	0.0387624	0.00123467	0.104514
GOTERM_MF_DIRECT	GO:0016491~oxidoreductase activity	24	8.48057	7.3341e-05	Q3ULJ0, O08749, Q60597, P06151, P35700, P26443, P70404, Q9D051, P16125, P14152, Q91YT0, Q61171, P08249, P50396, Q61598, Q9D6R2, Q8K2B3, Q91VD9, O54983, Q91WD5, O55042, P19096, Q9DC70, P35486	272	604	17446	2.5486	0.0396771	0.00122609	0.107029
GOTERM_MF_DIRECT	GO:0015078~hydrogen ion transmembrane transporter activity	6	2.12014	0.000124499	P51863, Q9CQQ7, Q9DCX2, Q9CPQ8, Q9Z1G4, Q9Z1G3	272	32	17446	12.0262	0.0664191	0.00201936	0.181622
GOTERM_MF_DIRECT	GO:0043531~ADP binding	6	2.12014	0.000221555	Q03265, P52480, Q01853, P26443, Q8VDN2, Q61879	272	36	17446	10.69	0.115128	0.00348853	0.322998
GOTERM_MF_DIRECT	GO:0016887~ATPase activity	12	4.24028	0.000303787	Q03265, Q9CQQ7, P07901, Q9DCX2, Q9CPQ8, Q01853, Q9JHU4, Q6PIE5, P14094, P46460, Q91VR2, Q9DB20	272	200	17446	3.84838	0.154406	0.00464795	0.442634
GOTERM_MF_DIRECT	GO:0005543~phospholipid binding	8	2.82686	0.000438968	P05202, P14873, P46096, Q62261, Q7TQF7, Q61644, O55042, Q61548	272	88	17446	5.83088	0.215229	0.00652896	0.639012
GOTERM_MF_DIRECT	GO:0005391~sodium:potassium-exchanging ATPase activity	4	1.41343	0.000557689	Q6PIE5, P14094, Q6PIC6, Q8VDN2	272	11	17446	23.3235	0.265034	0.00807069	0.811182
GOTERM_MF_DIRECT	GO:0003735~structural constituent of ribosome	13	4.59364	0.000906049	P62301, Q8BH59, P62918, P48962, P62281, P83882, Q9Z1P6, Q9D6M3, P51881, Q8VEM8, Q9D8E6, P62242, D3Z1N9	272	264	17446	3.15839	0.393691	0.0127479	1.31477
GOTERM_MF_DIRECT	GO:0003954~NADH dehydrogenase activity	4	1.41343	0.00094465	Q91VD9, Q91WD5, Q9DC70, Q91YT0	272	13	17446	19.7353	0.406485	0.0129577	1.37043
GOTERM_MF_DIRECT	GO:0051020~GTPase binding	5	1.76678	0.000996003	O08539, P07901, Q62261, P17182, P62880	272	29	17446	11.0586	0.423089	0.0133267	1.44442
GOTERM_MF_DIRECT	GO:0051087~chaperone binding	7	2.4735	0.00109191	Q60864, P63038, P07724, Q6PIE5, Q60597, Q6PIC6, Q8VDN2	272	75	17446	5.98637	0.452866	0.014256	1.58247
GOTERM_MF_DIRECT	GO:0048156~tau protein binding	4	1.41343	0.00118853	O08539, P07901, O55042, Q6P1F6	272	14	17446	18.3256	0.481315	0.0151505	1.72138
GOTERM_MF_DIRECT	GO:0030507~spectrin binding	5	1.76678	0.00128777	P16546, Q9WV69, Q99KJ8, Q9QYC0, Q8C8R3	272	31	17446	10.3451	0.508998	0.0160361	1.86385
GOTERM_MF_DIRECT	GO:0004449~isocitrate dehydrogenase (NAD+) activity	3	1.06007	0.00141302	Q9D6R2, P70404, Q91VA7	272	4	17446	48.1048	0.54184	0.0171957	2.04339
GOTERM_MF_DIRECT	GO:0003774~motor activity	7	2.4735	0.00143164	Q9JHU4, Q99104, O08788, P63168, Q99KJ8, Q60605, Q61879	272	79	17446	5.68327	0.546532	0.017045	2.07005
GOTERM_MF_DIRECT	GO:0030955~potassium ion binding	4	1.41343	0.00146868	P52480, Q6PIE5, P14094, Q8VDN2	272	15	17446	17.1039	0.555724	0.0171138	2.12309
GOTERM_MF_DIRECT	GO:0008179~adenylate cyclase binding	4	1.41343	0.00146868	P40124, P84309, D3YVF0, Q9CYT6	272	15	17446	17.1039	0.555724	0.0171138	2.12309
GOTERM_MF_DIRECT	GO:0019905~syntaxin binding	7	2.4735	0.00152793	P28663, O08599, P46096, P16546, Q9Z2Q6, P46460, Q9CWZ7	272	80	17446	5.61222	0.57004	0.0174309	2.20785
GOTERM_MF_DIRECT	GO:0042803~protein homodimerization activity	25	8.83392	0.00155557	Q8CI94, Q3ULJ0, Q9JI91, P05202, O89053, P17182, E9PUD2, P35700, P63168, P17183, Q80YN3, Q9QYC0, P11798, Q9Z1B3, P07901, P61922, Q99LX0, O54983, Q61937, Q7TPR4, Q9Z2Q6, P19096, P28652, P49772, P17710	272	798	17446	2.00939	0.57656	0.0173847	2.24737
GOTERM_MF_DIRECT	GO:0030170~pyridoxal phosphate binding	6	2.12014	0.00160869	Q8CI94, P05201, P05202, P07724, P61922, P48320	272	55	17446	6.99706	0.588815	0.0176172	2.32327
GOTERM_MF_DIRECT	GO:0051022~Rho GDP-dissociation inhibitor binding	3	1.06007	0.00233088	P07901, Q9QUI0, P60766	272	5	17446	38.4838	0.724219	0.0249415	3.34981
GOTERM_MF_DIRECT	GO:0047485~protein N-terminus binding	8	2.82686	0.00234595	O35129, P68254, O08599, Q61937, P60879, O55042, P16546, P31938	272	117	17446	4.38562	0.726509	0.0246242	3.37113
GOTERM_MF_DIRECT	GO:0016810~hydrolase activity, acting on carbon-nitrogen (but not peptide) bonds	4	1.41343	0.00298752	Q62188, P97427, O08553, Q9EQF6	272	19	17446	13.5031	0.808253	0.0306813	4.27445
GOTERM_MF_DIRECT	GO:0019900~kinase binding	7	2.4735	0.0031079	Q811D0, D3YVF0, Q99LX0, P11499, Q02248, P12382, P16125	272	92	17446	4.8802	0.820617	0.0313182	4.44307
GOTERM_MF_DIRECT	GO:0008092~cytoskeletal protein binding	6	2.12014	0.00409535	P23819, Q9JI91, O89053, Q9WV92, Q61644, P05064	272	68	17446	5.65939	0.896198	0.0403501	5.81578
GOTERM_MF_DIRECT	GO:0048306~calcium-dependent protein binding	6	2.12014	0.00436043	O88935, Q61656, P46096, Q99104, P60879, Q64332	272	69	17446	5.57737	0.910384	0.0421608	6.18114
GOTERM_MF_DIRECT	GO:0003725~double-stranded RNA binding	6	2.12014	0.00463751	P63038, P05213, Q68FD5, P11499, Q7TPR4, P68372	272	70	17446	5.49769	0.923147	0.0440169	6.56163
GOTERM_MF_DIRECT	GO:0030235~nitric-oxide synthase regulator activity	3	1.06007	0.00632823	P07901, P11499, P63168	272	8	17446	24.0524	0.969932	0.0586297	8.85238
GOTERM_MF_DIRECT	GO:0051219~phosphoprotein binding	5	1.76678	0.00859488	Q62188, Q9CQV8, P97427, P62259, O55042	272	52	17446	6.16728	0.991476	0.0775856	11.8414
GOTERM_MF_DIRECT	GO:0004129~cytochrome-c oxidase activity	4	1.41343	0.00911411	P19783, P19536, Q9CPQ1, Q62425	272	28	17446	9.16282	0.993617	0.0807841	12.5132
GOTERM_MF_DIRECT	GO:0004722~protein serine/threonine phosphatase activity	5	1.76678	0.00918541	Q76MZ3, P62715, P62141, Q6P1F6, P63328	272	53	17446	6.05092	0.993865	0.0801131	12.6051
GOTERM_MF_DIRECT	GO:0051920~peroxiredoxin activity	3	1.06007	0.00996403	Q61171, Q99LX0, P35700	272	10	17446	19.2419	0.996025	0.085298	13.6025
GOTERM_MF_DIRECT	GO:0051117~ATPase binding	6	2.12014	0.0119969	P61979, Q99JY9, Q9Z1G4, P14094, Q9CVB6, Q8C8R3	272	88	17446	4.37316	0.998722	0.100352	16.1568
GOTERM_MF_DIRECT	GO:0005388~calcium-transporting ATPase activity	3	1.06007	0.0120543	O55143, Q9R0K7, G5E829	272	11	17446	17.4926	0.998762	0.0993155	16.2279
GOTERM_MF_DIRECT	GO:0005313~L-glutamate transmembrane transporter activity	3	1.06007	0.0120543	Q9D6M3, P43006, Q8BH59	272	11	17446	17.4926	0.998762	0.0993155	16.2279
GOTERM_MF_DIRECT	GO:0004601~peroxidase activity	4	1.41343	0.0120865	Q61171, A8DUK4, P01942, P35700	272	31	17446	8.27609	0.998784	0.0981141	16.2677
GOTERM_MF_DIRECT	GO:0000287~magnesium ion binding	9	3.18021	0.0138898	P52480, P15105, Q9D6R2, P17182, O55042, P17183, P70404, Q91VA7, P68181	272	202	17446	2.85771	0.999557	0.1104	18.4718
GOTERM_MF_DIRECT	GO:0016651~oxidoreductase activity, acting on NAD(P)H	3	1.06007	0.0143182	Q91VD9, Q91WD5, Q91YT0	272	12	17446	16.0349	0.999651	0.11203	18.9874
GOTERM_MF_DIRECT	GO:0030674~protein binding, bridging	5	1.76678	0.0148723	Q9JI91, P08551, Q61553, P19246, Q8C8R3	272	61	17446	5.25735	0.999744	0.114529	19.6499
GOTERM_MF_DIRECT	GO:0051536~iron-sulfur cluster binding	5	1.76678	0.0174698	P61922, Q91VD9, Q91WD5, Q9DC70, Q91YT0	272	64	17446	5.01091	0.99994	0.131505	22.6882
GOTERM_MF_DIRECT	GO:0000149~SNARE binding	5	1.76678	0.0174698	O08599, P46096, Q99104, P60879, P61264	272	64	17446	5.01091	0.99994	0.131505	22.6882
GOTERM_MF_DIRECT	GO:0015643~toxic substance binding	3	1.06007	0.0193433	P08553, P07724, P19246	272	14	17446	13.7442	0.999979	0.142754	24.813
GOTERM_MF_DIRECT	GO:0008553~hydrogen-exporting ATPase activity, phosphorylative mechanism	3	1.06007	0.0193433	P51863, Q9CPQ8, Q9Z1G3	272	14	17446	13.7442	0.999979	0.142754	24.813
GOTERM_MF_DIRECT	GO:0035254~glutamate receptor binding	3	1.06007	0.0193433	P11798, Q9R0K7, Q9CVB6	272	14	17446	13.7442	0.999979	0.142754	24.813
GOTERM_MF_DIRECT	GO:0048487~beta-tubulin binding	4	1.41343	0.0224479	P80316, P47757, O55042, Q91ZZ3	272	39	17446	6.57843	0.999996	0.161812	28.2145
GOTERM_MF_DIRECT	GO:0051539~4 iron, 4 sulfur cluster binding	4	1.41343	0.0239961	Q91VD9, Q91WD5, Q9DC70, Q91YT0	272	40	17446	6.41397	0.999998	0.169903	29.8567
GOTERM_MF_DIRECT	GO:0008565~protein transporter activity	5	1.76678	0.0245769	Q9DBG3, P17427, P17426, P70168, O35643	272	71	17446	4.51688	0.999999	0.171521	30.4637
GOTERM_MF_DIRECT	GO:0031402~sodium ion binding	3	1.06007	0.0249941	Q6PIE5, P14094, Q8VDN2	272	16	17446	12.0262	0.999999	0.172058	30.8967
GOTERM_MF_DIRECT	GO:0042288~MHC class I protein binding	3	1.06007	0.0249941	Q03265, P99024, Q01853	272	16	17446	12.0262	0.999999	0.172058	30.8967
GOTERM_MF_DIRECT	GO:0002135~CTP binding	2	0.706714	0.0308269	P07901, P11499	272	2	17446	64.1397	1	0.205829	36.6931
GOTERM_MF_DIRECT	GO:0004457~lactate dehydrogenase activity	2	0.706714	0.0308269	P06151, P16125	272	2	17446	64.1397	1	0.205829	36.6931
GOTERM_MF_DIRECT	GO:0005093~Rab GDP-dissociation inhibitor activity	2	0.706714	0.0308269	P50396, Q61598	272	2	17446	64.1397	1	0.205829	36.6931
GOTERM_MF_DIRECT	GO:0046912~transferase activity, transferring acyl groups, acyl groups converted into alkyl on transfer	2	0.706714	0.0308269	Q91V92, Q9CZU6	272	2	17446	64.1397	1	0.205829	36.6931
GOTERM_MF_DIRECT	GO:0004738~pyruvate dehydrogenase activity	2	0.706714	0.0308269	Q9D051, P35486	272	2	17446	64.1397	1	0.205829	36.6931
GOTERM_MF_DIRECT	GO:0004775~succinate-CoA ligase (ADP-forming) activity	2	0.706714	0.0308269	Q9WUM5, Q9Z2I9	272	2	17446	64.1397	1	0.205829	36.6931
GOTERM_MF_DIRECT	GO:0032794~GTPase activating protein binding	3	1.06007	0.0312276	P11798, P18872, P99024	272	18	17446	10.69	1	0.205806	37.0742
GOTERM_MF_DIRECT	GO:0043274~phospholipase binding	3	1.06007	0.0312276	P08551, O55042, P28652	272	18	17446	10.69	1	0.205806	37.0742
GOTERM_MF_DIRECT	GO:0005198~structural molecule activity	9	3.18021	0.0320214	P08553, P08551, Q9WV92, P19246, B1AWD9, Q68FD5, P46660, P60202, Q9QYC0	272	236	17446	2.44601	1	0.208093	37.8228
GOTERM_MF_DIRECT	GO:0015631~tubulin binding	4	1.41343	0.0364052	P10637, Q7TQD2, P20357, O08788	272	47	17446	5.4587	1	0.23083	41.8099
GOTERM_MF_DIRECT	GO:0030506~ankyrin binding	3	1.06007	0.0415812	Q68FD5, Q62261, Q8VDN2	272	21	17446	9.16282	1	0.256774	46.2107
GOTERM_MF_DIRECT	GO:0050998~nitric-oxide synthase binding	3	1.06007	0.0452805	P60710, Q02248, P39053	272	22	17446	8.74632	1	0.273655	49.1638
GOTERM_MF_DIRECT	GO:0017098~sulfonylurea receptor binding	2	0.706714	0.0458834	P07901, P11499	272	3	17446	42.7598	1	0.273915	49.6305
GOTERM_MF_DIRECT	GO:0080130~L-phenylalanine:2-oxoglutarate aminotransferase activity	2	0.706714	0.0458834	P05201, P05202	272	3	17446	42.7598	1	0.273915	49.6305
GOTERM_MF_DIRECT	GO:0004351~glutamate decarboxylase activity	2	0.706714	0.0458834	P15105, P48320	272	3	17446	42.7598	1	0.273915	49.6305
GOTERM_MF_DIRECT	GO:1990829~C-rich single-stranded DNA binding	2	0.706714	0.0458834	P61979, Q61990	272	3	17446	42.7598	1	0.273915	49.6305
GOTERM_MF_DIRECT	GO:0005483~soluble NSF attachment protein activity	2	0.706714	0.0458834	P28663, Q9CWZ7	272	3	17446	42.7598	1	0.273915	49.6305
GOTERM_MF_DIRECT	GO:0030060~L-malate dehydrogenase activity	2	0.706714	0.0458834	P08249, P14152	272	3	17446	42.7598	1	0.273915	49.6305
GOTERM_MF_DIRECT	GO:0004069~L-aspartate:2-oxoglutarate aminotransferase activity	2	0.706714	0.0458834	P05201, P05202	272	3	17446	42.7598	1	0.273915	49.6305
GOTERM_MF_DIRECT	GO:0005519~cytoskeletal regulatory protein binding	2	0.706714	0.0458834	P14873, P20357	272	3	17446	42.7598	1	0.273915	49.6305
GOTERM_MF_DIRECT	GO:0004739~pyruvate dehydrogenase (acetyl-transferring) activity	2	0.706714	0.0458834	Q9D051, P35486	272	3	17446	42.7598	1	0.273915	49.6305
GOTERM_MF_DIRECT	GO:0019903~protein phosphatase binding	5	1.76678	0.0482362	P07901, P11881, Q01853, P62259, Q02248	272	88	17446	3.6443	1	0.28309	51.4139
GOTERM_MF_DIRECT	GO:0008483~transaminase activity	3	1.06007	0.0490962	P05201, P05202, P61922	272	23	17446	8.36605	1	0.284524	52.051
GOTERM_MF_DIRECT	GO:0031435~mitogen-activated protein kinase kinase kinase binding	3	1.06007	0.0490962	P31938, P63085, P60766	272	23	17446	8.36605	1	0.284524	52.051
GOTERM_MF_DIRECT	GO:0031072~heat shock protein binding	4	1.41343	0.0491865	P61979, Q68FD5, P17182, Q60597	272	53	17446	4.84073	1	0.282115	52.1174
GOTERM_MF_DIRECT	GO:0032564~dATP binding	2	0.706714	0.0607069	P07901, P11499	272	4	17446	32.0699	1	0.334164	59.9245
GOTERM_MF_DIRECT	GO:0050815~phosphoserine binding	2	0.706714	0.0607069	Q9CQV8, P62259	272	4	17446	32.0699	1	0.334164	59.9245
GOTERM_MF_DIRECT	GO:0031720~haptoglobin binding	2	0.706714	0.0607069	A8DUK4, P01942	272	4	17446	32.0699	1	0.334164	59.9245
GOTERM_MF_DIRECT	GO:1990715~mRNA CDS binding	2	0.706714	0.0607069	Q8R081, P61979	272	4	17446	32.0699	1	0.334164	59.9245
GOTERM_MF_DIRECT	GO:0016615~malate dehydrogenase activity	2	0.706714	0.0607069	P08249, P14152	272	4	17446	32.0699	1	0.334164	59.9245
GOTERM_MF_DIRECT	GO:0004459~L-lactate dehydrogenase activity	2	0.706714	0.0607069	P06151, P16125	272	4	17446	32.0699	1	0.334164	59.9245
GOTERM_MF_DIRECT	GO:0002134~UTP binding	2	0.706714	0.0607069	P07901, P11499	272	4	17446	32.0699	1	0.334164	59.9245
GOTERM_MF_DIRECT	GO:0050681~androgen receptor binding	3	1.06007	0.061197	Q61656, Q99LX0, P68404	272	26	17446	7.40074	1	0.333245	60.2287
GOTERM_MF_DIRECT	GO:0019825~oxygen binding	3	1.06007	0.061197	A8DUK4, P07724, P01942	272	26	17446	7.40074	1	0.333245	60.2287
GOTERM_MF_DIRECT	GO:0003746~translation elongation factor activity	3	1.06007	0.0654343	P58252, D3YVN7, P10126	272	27	17446	7.12663	1	0.349085	62.7707
GOTERM_MF_DIRECT	GO:0016829~lyase activity	6	2.12014	0.0658791	P84309, P15105, P00920, P17183, P19096, P48320	272	139	17446	2.76862	1	0.347851	63.0286
GOTERM_MF_DIRECT	GO:0019003~GDP binding	4	1.41343	0.0664773	Q9Z2Q6, Q9QUI0, P62827, Q9WUM5	272	60	17446	4.27598	1	0.34731	63.3728
GOTERM_MF_DIRECT	GO:0005546~phosphatidylinositol-4,5-bisphosphate binding	4	1.41343	0.0691465	Q9Z1B3, Q9JI91, P46096, Q9JJV2	272	61	17446	4.20588	1	0.355625	64.8725
GOTERM_MF_DIRECT	GO:1990239~steroid hormone binding	2	0.706714	0.0753008	Q6PIE5, Q8VDN2	272	5	17446	25.6559	1	0.378042	68.1151
GOTERM_MF_DIRECT	GO:0004634~phosphopyruvate hydratase activity	2	0.706714	0.0753008	P17182, P17183	272	5	17446	25.6559	1	0.378042	68.1151
GOTERM_MF_DIRECT	GO:0070061~fructose binding	2	0.706714	0.0753008	P12382, P05064	272	5	17446	25.6559	1	0.378042	68.1151
GOTERM_MF_DIRECT	GO:0016624~oxidoreductase activity, acting on the aldehyde or oxo group of donors, disulfide as acceptor	2	0.706714	0.0753008	Q60597, P35486	272	5	17446	25.6559	1	0.378042	68.1151
GOTERM_MF_DIRECT	GO:0030911~TPR domain binding	2	0.706714	0.0753008	P07901, P11499	272	5	17446	25.6559	1	0.378042	68.1151
GOTERM_MF_DIRECT	GO:0016787~hydrolase activity	32	11.3074	0.0778647	Q62188, Q11011, Q01065, P97427, P62715, Q80SW1, O08553, Q01853, Q9EQF6, Q6PIE5, E9PUD2, P63328, Q9Z1B3, Q9R0K7, Q9R0P9, Q6PIC6, P62814, P62141, P39053, Q9DBJ1, G5E829, P58281, P50516, O55143, Q8C0M9, Q61656, Q99LX0, P19096, P46460, Q8VDN2, Q64514, P16330	272	1533	17446	1.33886	1	0.385152	69.3818
GOTERM_MF_DIRECT	GO:0032050~clathrin heavy chain binding	2	0.706714	0.0896689	B1AWD9, Q61548	272	6	17446	21.3799	1	0.42743	74.6321
GOTERM_MF_DIRECT	GO:0015293~symporter activity	5	1.76678	0.0970698	Q3TXX4, Q9D6M3, P43006, Q8VEM8, Q91V14	272	112	17446	2.86338	1	0.450982	77.4824
GOTERM_MF_DIRECT	GO:0015459~potassium channel regulator activity	3	1.06007	0.0975416	Q811D0, P62259, Q8C8R3	272	34	17446	5.65939	1	0.449181	77.6536

## Sheet: Legend
Table S4. Gene Ontology (GO), Biological Process (BP), Cellular Compartment (CC), and Molecular Function (MF) pathways associated with proteins that have amphetamine-dependent increases in spinophilin. The 286 proteins that had an increased association with spinophilin (log 2 ratio ³ 0.05; Table S2A) were input into the DAVID Bioinformatics resource and analyzed using GO BP, CC, and MF pathway an…
